# Supplementary material for: Knockdown of HMGA2 regulates the level of autophagy via interactions between MSI2 and Beclin1 to inhibit NF1-associated malignant peripheral nerve sheath tumour growth
Source: J Exp Clin Cancer Res. 2019 May 3;38:185. doi: 10.1186/s13046-019-1183-2 (PMC6500071; doi:10.1186/s13046-019-1183-2)
Supplement: Supplementary file 3 — Table S1. Primers used in this study. (XLSX 32 kb) [file 13046_2019_1183_MOESM3_ESM.xlsx]

## Sheet: 工作表1
Supplemental Table1. Primers used in this study
Gene		Sequence (5' to 3')
Real-time PCR
HMGA2-F			ACCCAGGGGAAGACCCAAA
HMGA2-R			CCTCTTGGCCGTTTTTCTCCA
MSI2-F			ACCTCACCAGATAGCCTTAGAG
MSI2-R			AGCGTTTCGTAGTGGGATCTC
PTEN-F			TTTGAAGACCATAACCCACCAC
PTEN-R			ATTACACCAGTTCGTCCCTTTC
GAPDH-F			GGAGCGAGATCCCTCCAAAAT
GAPDH-R			GGCTGTTGTCATACTTCTCATGG
Beclin1-F			CGTGGAATGGAATGAGAT
Beclin1-R			GGTCAAACTTGTTGTCCC
shRNA
Plko-puro-HMAG2-1			AGG AGG AAA CTG AAG AGA CAT
Plko-puro-HMAG2-2			CCG AAT TGG GTT TAG TCA ATC
Plko-puro-Scramble			CCTAAGGTTAAGTCGCCCTCG
Plko-puro-Beclin1-1			GGTCTAAGACGTCCAACAACA
Plko-puro-Beclin1-2			GGAGCCAUUUAUUGAAACUTT
Plko-puro-MSI2-1			AGATAGCCTTAGAGACTATTT
Plko-puro-MSI2-2			GTGGAAGATGTAAAGCAATAT
Real-time PCR(Chip) primers
MSI2-F			TTCTGCATCTTGATTATGGTGGT TTCTGCATCTTGATTATGGTGGT TTCTGCATCTTGATTATGGTGGT
MSI2-R			CTAGAGCTGCGGTTACAAAGTCA
CAV1-F			CTGCACTCCAGCCAGCCTGGTGACACA ctgcactccagcctggtgacaca ctgcactccagcctggtgacaca
CAV1-R			ATACAGTGAGCCAAGATTGTGCCAT
ZIC1-F			TTCAATTGTTAAAAGGCGTGCAT
ZIC1-R			ATTAATCCATTCAGGTGCAGTCA
