# Supplementary material for: Knockdown of HMGA2 regulates the level of autophagy via interactions between MSI2 and Beclin1 to inhibit NF1-associated malignant peripheral nerve sheath tumour growth
Source: J Exp Clin Cancer Res. 2019 May 3;38:185. doi: 10.1186/s13046-019-1183-2 (PMC6500071; doi:10.1186/s13046-019-1183-2)
Supplement: Supplementary file 4 — Table S2. RNA-Seq data. (XLSX 2536 kb) [file 13046_2019_1183_MOESM4_ESM.xlsx]

## Sheet:  Supplementary Table 3
gene	gene_type	Position	Strand	NC	Sh	Fold_change	log2(Fold_change)	Description	Website
A1BG	protein_coding	chr19:58858172-58864865	-	217.42	263.563	1.21223	0.277665	None	http://www.ncbi.nlm.nih.gov/gene/?term=A1BG
A1BG-AS1	lncRNA	chr19:58863336-58866549	+	224.917	209.143	0.929868	-0.104902	A1BG antisense RNA 1	http://www.ncbi.nlm.nih.gov/gene/?term=503538
A1CF	protein_coding	chr10:52559169-52645435	-	0	2.13412	Inf	Inf	APOBEC1 complementation factor	http://www.ncbi.nlm.nih.gov/gene/?term=29974
A2ML1	protein_coding	chr12:8975068-9029379	+	0	2.13412	Inf	Inf	alpha-2-macroglobulin like 1	http://www.ncbi.nlm.nih.gov/gene/?term=144568
A3GALT2	protein_coding	chr1:33772367-33786699	-	1.87431	0	0	#NAME?	alpha 1,3-galactosyltransferase 2	http://www.ncbi.nlm.nih.gov/gene/?term=127550
A4GALT	protein_coding	chr22:43088121-43117307	-	693.495	566.608	0.817032	-0.291535	alpha 1,4-galactosyltransferase (P blood group)	http://www.ncbi.nlm.nih.gov/gene/?term=53947
A4GNT	protein_coding	chr3:137842560-137851229	-	0	2.13412	Inf	Inf	alpha-1,4-N-acetylglucosaminyltransferase	http://www.ncbi.nlm.nih.gov/gene/?term=51146
AAAS	protein_coding	chr12:53701240-53715412	-	1130.21	1040.38	0.920521	-0.119477	aladin WD repeat nucleoporin	http://www.ncbi.nlm.nih.gov/gene/?term=8086
AACS	protein_coding	chr12:125549913-125627879	+	523.87	545.267	1.04084	0.0577536	acetoacetyl-CoA synthetase	http://www.ncbi.nlm.nih.gov/gene/?term=65985
AACSP1	misc_RNA	chr5:178191862-178245436	-	0	1.06706	Inf	Inf	acetoacetyl-CoA synthetase pseudogene 1	http://www.ncbi.nlm.nih.gov/gene/?term=729522
AADACP1	misc_RNA	chr3:151488244-151502682	+	3.74862	2.13412	0.569307	-0.812721	arylacetamide deacetylase pseudogene 1	http://www.ncbi.nlm.nih.gov/gene/?term=201651
AADAT	protein_coding	chr4:170981373-171011538	-	151.819	146.187	0.962902	-0.0545394	aminoadipate aminotransferase	http://www.ncbi.nlm.nih.gov/gene/?term=51166
AAED1	protein_coding	chr9:99403533-99417599	-	104.024	66.1576	0.635983	-0.652941	AhpC/TSA antioxidant enzyme domain containing 1	http://www.ncbi.nlm.nih.gov/gene/?term=195827
AAGAB	protein_coding	chr15:67493013-67547536	-	791.897	789.623	0.997129	-0.0041475	alpha and gamma adaptin binding protein	http://www.ncbi.nlm.nih.gov/gene/?term=79719
AAK1	protein_coding	chr2:69685127-69870977	-	2069.24	2057.29	0.994224	-0.00835655	AP2 associated kinase 1	http://www.ncbi.nlm.nih.gov/gene/?term=22848
AAMDC	protein_coding	chr11:77532160-77611831	+	185.557	247.558	1.33413	0.415903	adipogenesis associated Mth938 domain containing	http://www.ncbi.nlm.nih.gov/gene/?term=28971
AAMP	protein_coding	chr2:219128852-219134932	-	2147.96	1531.23	0.712876	-0.488278	angio associated migratory cell protein	http://www.ncbi.nlm.nih.gov/gene/?term=14
AANAT	protein_coding	chr17:74449433-74466199	+	5.62293	0	0	#NAME?	aralkylamine N-acetyltransferase	http://www.ncbi.nlm.nih.gov/gene/?term=15
AAR2	protein_coding	chr20:34824339-34844863	+	789.085	996.633	1.26302	0.336881	AAR2 splicing factor homolog	http://www.ncbi.nlm.nih.gov/gene/?term=25980
AARD	protein_coding	chr8:117950464-117956239	+	3.74862	0	0	#NAME?	alanine and arginine rich domain containing protein	http://www.ncbi.nlm.nih.gov/gene/?term=441376
AARS	protein_coding	chr16:70286297-70323412	-	6665.99	7223.99	1.08371	0.115976	alanyl-tRNA synthetase	http://www.ncbi.nlm.nih.gov/gene/?term=16
AARS2	protein_coding	chr6:44266463-44281063	-	694.432	682.917	0.983418	-0.0241231	alanyl-tRNA synthetase 2, mitochondrial	http://www.ncbi.nlm.nih.gov/gene/?term=57505
AARSD1	protein_coding	chr17:41102543-41116515	-	11.2459	19.2071	1.70792	0.772241	alanyl-tRNA synthetase domain containing 1	http://www.ncbi.nlm.nih.gov/gene/?term=80755
AASDH	protein_coding	chr4:57204450-57253674	-	165.877	176.065	1.06142	0.0859952	aminoadipate-semialdehyde dehydrogenase	http://www.ncbi.nlm.nih.gov/gene/?term=132949
AASDHPPT	protein_coding	chr11:105948292-105969419	+	740.353	696.789	0.941158	-0.0874911	aminoadipate-semialdehyde dehydrogenase-phosphopantetheinyl transferase	http://www.ncbi.nlm.nih.gov/gene/?term=60496
AASS	protein_coding	chr7:121713598-121784344	-	559.482	730.935	1.30645	0.385652	aminoadipate-semialdehyde synthase	http://www.ncbi.nlm.nih.gov/gene/?term=10157
AATBC	lncRNA	chr21:45225639-45232448	-	0	2.13412	Inf	Inf	apoptosis associated transcript in bladder cancer	http://www.ncbi.nlm.nih.gov/gene/?term=284837
AATF	protein_coding	chr17:35306175-35414171	+	1037.43	973.157	0.938045	-0.0922709	apoptosis antagonizing transcription factor	http://www.ncbi.nlm.nih.gov/gene/?term=26574
AATK	protein_coding	chr17:79091095-79139872	-	0	1.06706	Inf	Inf	apoptosis associated tyrosine kinase	http://www.ncbi.nlm.nih.gov/gene/?term=9625
ABALON	lncRNA	chr20:30309310-30311212	+	1019.63	1262.33	1.23803	0.30805	apoptotic BCL2L1-antisense long non-coding RNA	http://www.ncbi.nlm.nih.gov/gene/?term=103021294
ABAT	protein_coding	chr16:8768444-8878432	+	4.68578	6.40235	1.36634	0.450313	4-aminobutyrate aminotransferase	http://www.ncbi.nlm.nih.gov/gene/?term=18
ABCA1	protein_coding	chr9:107543283-107690527	-	1198.62	956.084	0.797653	-0.326167	ATP binding cassette subfamily A member 1	http://www.ncbi.nlm.nih.gov/gene/?term=19
ABCA10	protein_coding	chr17:67144148-67240956	-	16.8688	2.13412	0.126513	-2.98265	ATP binding cassette subfamily A member 10	http://www.ncbi.nlm.nih.gov/gene/?term=10349
ABCA11P	misc_RNA	chr4:419224-467998	-	42.172	45.8835	1.08801	0.12169	ATP binding cassette subfamily A member 11, pseudogene	http://www.ncbi.nlm.nih.gov/gene/?term=79963
ABCA12	protein_coding	chr2:215796266-216003151	-	0	4.26823	Inf	Inf	ATP binding cassette subfamily A member 12	http://www.ncbi.nlm.nih.gov/gene/?term=26154
ABCA13	protein_coding	chr7:48211057-48687091	+	31.8633	3.20118	0.100466	-3.31522	ATP binding cassette subfamily A member 13	http://www.ncbi.nlm.nih.gov/gene/?term=154664
ABCA17P	misc_RNA	chr16:2390923-2476700	+	1.87431	1.06706	0.569307	-0.812721	ATP binding cassette subfamily A member 17, pseudogene	http://www.ncbi.nlm.nih.gov/gene/?term=650655
ABCA2	protein_coding	chr9:139901686-139923374	-	1674.7	1624.06	0.969765	-0.0442927	ATP binding cassette subfamily A member 2	http://www.ncbi.nlm.nih.gov/gene/?term=20
ABCA3	protein_coding	chr16:2325879-2390747	-	74.0353	129.114	1.74395	0.802361	ATP binding cassette subfamily A member 3	http://www.ncbi.nlm.nih.gov/gene/?term=21
ABCA4	protein_coding	chr1:94458393-94586705	-	1.87431	0	0	#NAME?	ATP binding cassette subfamily A member 4	http://www.ncbi.nlm.nih.gov/gene/?term=24
ABCA5	protein_coding	chr17:67240576-67323323	-	47.7949	9.60353	0.200932	-2.31522	ATP binding cassette subfamily A member 5	http://www.ncbi.nlm.nih.gov/gene/?term=23461
ABCA6	protein_coding	chr17:67074847-67138015	-	59.0408	65.0906	1.10247	0.140736	ATP binding cassette subfamily A member 6	http://www.ncbi.nlm.nih.gov/gene/?term=23460
ABCA7	protein_coding	chr19:1040102-1065571	+	502.315	551.669	1.09825	0.13521	ATP binding cassette subfamily A member 7	http://www.ncbi.nlm.nih.gov/gene/?term=10347
ABCA8	protein_coding	chr17:66863428-66951533	-	55.2922	21.3412	0.385971	-1.37344	ATP binding cassette subfamily A member 8	http://www.ncbi.nlm.nih.gov/gene/?term=10351
ABCA9	protein_coding	chr17:66970773-67057136	-	27.1775	33.0788	1.21714	0.283494	ATP binding cassette subfamily A member 9	http://www.ncbi.nlm.nih.gov/gene/?term=10350
ABCA9-AS1	lncRNA	chr17:67000855-67014464	+	1.87431	2.13412	1.13861	0.187279	ABCA9 antisense RNA 1	http://www.ncbi.nlm.nih.gov/gene/?term=104355297
ABCB1	protein_coding	chr7:87133179-87342639	-	0.937156	0	0	#NAME?	ATP binding cassette subfamily B member 1	http://www.ncbi.nlm.nih.gov/gene/?term=5243
ABCB10	protein_coding	chr1:229652329-229694442	-	412.349	326.52	0.791854	-0.336693	ATP binding cassette subfamily B member 10	http://www.ncbi.nlm.nih.gov/gene/?term=23456
ABCB5	protein_coding	chr7:20655245-20796637	+	1.87431	1.06706	0.569307	-0.812721	ATP binding cassette subfamily B member 5	http://www.ncbi.nlm.nih.gov/gene/?term=340273
ABCB6	protein_coding	chr2:220074488-220083712	-	796.582	1013.71	1.27257	0.347743	ATP binding cassette subfamily B member 6 (Langereis blood group)	http://www.ncbi.nlm.nih.gov/gene/?term=10058
ABCB7	protein_coding	chrX:74273007-74376175	-	308.324	317.983	1.03133	0.0445033	ATP binding cassette subfamily B member 7	http://www.ncbi.nlm.nih.gov/gene/?term=22
ABCB8	protein_coding	chr7:150725509-150744869	+	1133.02	1026.51	0.905994	-0.142427	ATP binding cassette subfamily B member 8	http://www.ncbi.nlm.nih.gov/gene/?term=11194
ABCB9	protein_coding	chr12:123405498-123451056	-	272.712	298.776	1.09557	0.131686	ATP binding cassette subfamily B member 9	http://www.ncbi.nlm.nih.gov/gene/?term=23457
ABCC1	protein_coding	chr16:16043434-16236931	+	1769.35	1924.97	1.08796	0.121619	ATP binding cassette subfamily C member 1	http://www.ncbi.nlm.nih.gov/gene/?term=4363
ABCC10	protein_coding	chr6:43395292-43418163	+	549.173	647.705	1.17942	0.238074	ATP binding cassette subfamily C member 10	http://www.ncbi.nlm.nih.gov/gene/?term=89845
ABCC11	protein_coding	chr16:48200822-48269088	-	0.937156	0	0	#NAME?	ATP binding cassette subfamily C member 11	http://www.ncbi.nlm.nih.gov/gene/?term=85320
ABCC2	protein_coding	chr10:101542355-101611949	+	27.1775	24.5423	0.903039	-0.14714	ATP binding cassette subfamily C member 2	http://www.ncbi.nlm.nih.gov/gene/?term=1244
ABCC3	protein_coding	chr17:48712218-48769063	+	137.762	54.42	0.395029	-1.33997	ATP binding cassette subfamily C member 3	http://www.ncbi.nlm.nih.gov/gene/?term=8714
ABCC4	protein_coding	chr13:95672083-95953700	-	372.988	414.019	1.11001	0.150567	ATP binding cassette subfamily C member 4	http://www.ncbi.nlm.nih.gov/gene/?term=10257
ABCC5	protein_coding	chr3:183637722-183735748	-	492.007	681.85	1.38586	0.470777	ATP binding cassette subfamily C member 5	http://www.ncbi.nlm.nih.gov/gene/?term=10057
ABCC6	protein_coding	chr16:16243422-16317328	-	8.4344	9.60353	1.13861	0.187279	ATP binding cassette subfamily C member 6	http://www.ncbi.nlm.nih.gov/gene/?term=368
ABCC6P2	misc_RNA	chr16:14916289-14918559	-	0.937156	1.06706	1.13861	0.187279	ATP binding cassette subfamily C member 6 pseudogene 2	http://www.ncbi.nlm.nih.gov/gene/?term=730013
ABCC9	protein_coding	chr12:21950323-22089628	-	818.137	416.153	0.508659	-0.975229	ATP binding cassette subfamily C member 9	http://www.ncbi.nlm.nih.gov/gene/?term=10060
ABCD1	protein_coding	chrX:152990323-153010216	+	575.414	346.794	0.602686	-0.73052	ATP binding cassette subfamily D member 1	http://www.ncbi.nlm.nih.gov/gene/?term=215
ABCD2	protein_coding	chr12:39945022-40013843	-	0.937156	0	0	#NAME?	ATP binding cassette subfamily D member 2	http://www.ncbi.nlm.nih.gov/gene/?term=225
ABCD3	protein_coding	chr1:94883933-94984219	+	1205.18	1198.31	0.994295	-0.00825415	ATP binding cassette subfamily D member 3	http://www.ncbi.nlm.nih.gov/gene/?term=5825
ABCD4	protein_coding	chr14:74751980-74769767	-	374.862	338.258	0.902351	-0.148239	ATP binding cassette subfamily D member 4	http://www.ncbi.nlm.nih.gov/gene/?term=5826
ABCE1	protein_coding	chr4:146019156-146050676	+	2001.76	1970.86	0.98456	-0.0224492	ATP binding cassette subfamily E member 1	http://www.ncbi.nlm.nih.gov/gene/?term=6059
ABCF1	protein_coding	chr6:30539170-30559309	+	2785.23	2932.28	1.0528	0.0742265	ATP binding cassette subfamily F member 1	http://www.ncbi.nlm.nih.gov/gene/?term=23
ABCF2	protein_coding	chr7:150904923-150924460	-	1811.52	1624.06	0.896519	-0.157595	ATP binding cassette subfamily F member 2	http://www.ncbi.nlm.nih.gov/gene/?term=10061
ABCF3	protein_coding	chr3:183903863-183911795	+	988.699	998.767	1.01018	0.014616	ATP binding cassette subfamily F member 3	http://www.ncbi.nlm.nih.gov/gene/?term=55324
ABCG1	protein_coding	chr21:43619799-43717354	+	0.937156	3.20118	3.41584	1.77224	ATP binding cassette subfamily G member 1	http://www.ncbi.nlm.nih.gov/gene/?term=9619
ABCG2	protein_coding	chr4:89011416-89152474	-	53.4179	27.7435	0.519368	-0.945172	ATP binding cassette subfamily G member 2 (Junior blood group)	http://www.ncbi.nlm.nih.gov/gene/?term=9429
ABCG4	protein_coding	chr11:119019750-119033375	+	2.81147	9.60353	3.41584	1.77224	ATP binding cassette subfamily G member 4	http://www.ncbi.nlm.nih.gov/gene/?term=64137
ABHD1	protein_coding	chr2:27346657-27353680	+	26.2404	14.9388	0.569307	-0.812721	abhydrolase domain containing 1	http://www.ncbi.nlm.nih.gov/gene/?term=84696
ABHD10	protein_coding	chr3:111697723-111712215	+	687.872	654.107	0.950913	-0.0726144	abhydrolase domain containing 10	http://www.ncbi.nlm.nih.gov/gene/?term=55347
ABHD11	protein_coding	chr7:73150424-73153197	-	302.701	130.181	0.430065	-1.21737	abhydrolase domain containing 11	http://www.ncbi.nlm.nih.gov/gene/?term=83451
ABHD11-AS1	lncRNA	chr7:73149399-73150330	+	3.74862	1.06706	0.284653	-1.81272	ABHD11 antisense RNA 1 (tail to tail)	http://www.ncbi.nlm.nih.gov/gene/?term=171022
ABHD12	protein_coding	chr20:25275379-25371618	-	1987.71	1364.77	0.686604	-0.54245	abhydrolase domain containing 12	http://www.ncbi.nlm.nih.gov/gene/?term=26090
ABHD12B	protein_coding	chr14:51338878-51371688	+	5.62293	0	0	#NAME?	abhydrolase domain containing 12B	http://www.ncbi.nlm.nih.gov/gene/?term=145447
ABHD13	protein_coding	chr13:108870763-108886603	+	186.494	237.954	1.27593	0.351554	abhydrolase domain containing 13	http://www.ncbi.nlm.nih.gov/gene/?term=84945
ABHD14A	protein_coding	chr3:52009042-52015216	+	103.087	145.12	1.40774	0.493382	abhydrolase domain containing 14A	http://www.ncbi.nlm.nih.gov/gene/?term=25864
ABHD14A-ACY1	protein_coding	chr3:52009042-52023218	+	0	1.06706	Inf	Inf	ABHD14A-ACY1 readthrough	http://www.ncbi.nlm.nih.gov/gene/?term=100526760
ABHD14B	protein_coding	chr3:52002526-52008646	-	817.2	775.752	0.94928	-0.0750942	abhydrolase domain containing 14B	http://www.ncbi.nlm.nih.gov/gene/?term=84836
ABHD15	protein_coding	chr17:27887679-27894042	-	400.165	400.147	0.999954	-6.69e-05	abhydrolase domain containing 15	http://www.ncbi.nlm.nih.gov/gene/?term=116236
ABHD16A	protein_coding	chr6:31654726-31671137	-	452.646	380.94	0.841584	-0.248821	abhydrolase domain containing 16A	http://www.ncbi.nlm.nih.gov/gene/?term=7920
ABHD16B	protein_coding	chr20:62492566-62494341	+	308.324	192.071	0.62295	-0.682812	abhydrolase domain containing 16B	http://www.ncbi.nlm.nih.gov/gene/?term=140701
ABHD17A	protein_coding	chr19:1876975-1885518	-	1195.81	1292.21	1.08061	0.111849	abhydrolase domain containing 17A	http://www.ncbi.nlm.nih.gov/gene/?term=81926
ABHD17AP3	pseudogene	chr1:214778800-214782546	-	0.937156	0	0	#NAME?	abhydrolase domain containing 17A pseudogene 3	http://www.ncbi.nlm.nih.gov/gene/?term=648359
ABHD17AP6	pseudogene	chr17:20744000-20747792	+	10.3087	2.13412	0.207021	-2.27215	abhydrolase domain containing 17A pseudogene 6	http://www.ncbi.nlm.nih.gov/gene/?term=644988
ABHD17B	protein_coding	chr9:74477368-74526161	-	211.797	279.569	1.31999	0.400523	abhydrolase domain containing 17B	http://www.ncbi.nlm.nih.gov/gene/?term=51104
ABHD17C	protein_coding	chr15:80987652-81047962	+	204.3	240.088	1.17517	0.232875	abhydrolase domain containing 17C	http://www.ncbi.nlm.nih.gov/gene/?term=58489
ABHD18	protein_coding	chr4:128886411-128960866	+	198.677	195.272	0.98286	-0.024942	abhydrolase domain containing 18	http://www.ncbi.nlm.nih.gov/gene/?term=80167
ABHD2	protein_coding	chr15:89631381-89745591	+	4334.35	4287.44	0.989178	-0.0156972	abhydrolase domain containing 2	http://www.ncbi.nlm.nih.gov/gene/?term=11057
ABHD3	protein_coding	chr18:19230858-19284766	-	86.2183	84.2976	0.977723	-0.0325026	abhydrolase domain containing 3	http://www.ncbi.nlm.nih.gov/gene/?term=171586
ABHD4	protein_coding	chr14:23067147-23081265	+	1150.83	1342.36	1.16643	0.2221	abhydrolase domain containing 4	http://www.ncbi.nlm.nih.gov/gene/?term=63874
ABHD5	protein_coding	chr3:43732375-43764217	+	558.545	526.06	0.94184	-0.0864461	abhydrolase domain containing 5	http://www.ncbi.nlm.nih.gov/gene/?term=51099
ABHD6	protein_coding	chr3:58223229-58280463	+	262.404	261.429	0.996287	-0.00536651	abhydrolase domain containing 6	http://www.ncbi.nlm.nih.gov/gene/?term=57406
ABHD8	protein_coding	chr19:17402940-17414282	-	179.934	158.992	0.883612	-0.178515	abhydrolase domain containing 8	http://www.ncbi.nlm.nih.gov/gene/?term=79575
ABI1	protein_coding	chr10:27035525-27150016	-	865.932	952.883	1.10041	0.138046	abl interactor 1	http://www.ncbi.nlm.nih.gov/gene/?term=10006
ABI1P1	pseudogene	chr14:56013277-56017081	+	0	2.13412	Inf	Inf	abl interactor 1 pseudogene 1	http://www.ncbi.nlm.nih.gov/gene/?term=326268
ABI2	protein_coding	chr2:204192962-204296896	+	1230.49	1269.8	1.03195	0.0453732	abl interactor 2	http://www.ncbi.nlm.nih.gov/gene/?term=10152
ABI3	protein_coding	chr17:47287589-47300587	+	2.81147	4.26823	1.51815	0.602316	ABI family member 3	http://www.ncbi.nlm.nih.gov/gene/?term=51225
ABI3BP	protein_coding	chr3:100468179-100712334	-	774.091	626.363	0.80916	-0.305503	ABI family member 3 binding protein	http://www.ncbi.nlm.nih.gov/gene/?term=25890
ABL1	protein_coding	chr9:133589268-133763062	+	6314.56	5946.72	0.941748	-0.0865877	ABL proto-oncogene 1, non-receptor tyrosine kinase	http://www.ncbi.nlm.nih.gov/gene/?term=25
ABL2	protein_coding	chr1:179068462-179198819	-	1446.97	1583.51	1.09437	0.130097	ABL proto-oncogene 2, non-receptor tyrosine kinase	http://www.ncbi.nlm.nih.gov/gene/?term=27
ABLIM1	protein_coding	chr10:116190869-116527984	-	192.117	135.516	0.705385	-0.503517	actin binding LIM protein 1	http://www.ncbi.nlm.nih.gov/gene/?term=3983
ABLIM3	protein_coding	chr5:148521010-148640002	+	4306.23	4539.27	1.05412	0.0760337	actin binding LIM protein family member 3	http://www.ncbi.nlm.nih.gov/gene/?term=22885
ABR	protein_coding	chr17:906758-1132974	-	4301.54	4394.15	1.02153	0.0307282	active BCR-related	http://www.ncbi.nlm.nih.gov/gene/?term=29
ABRA	protein_coding	chr8:107771711-107782472	-	0	1.06706	Inf	Inf	actin binding Rho activating protein	http://www.ncbi.nlm.nih.gov/gene/?term=137735
ABRACL	protein_coding	chr6:139349819-139364439	+	240.849	251.826	1.04558	0.0642971	ABRA C-terminal like	http://www.ncbi.nlm.nih.gov/gene/?term=58527
ABT1	protein_coding	chr6:26597171-26600278	+	373.925	383.074	1.02447	0.0348737	activator of basal transcription 1	http://www.ncbi.nlm.nih.gov/gene/?term=29777
ABTB1	protein_coding	chr3:127391781-127399769	+	348.622	498.316	1.42939	0.515398	ankyrin repeat and BTB domain containing 1	http://www.ncbi.nlm.nih.gov/gene/?term=80325
ABTB2	protein_coding	chr11:34172534-34379555	-	451.709	404.415	0.8953	-0.159557	ankyrin repeat and BTB domain containing 2	http://www.ncbi.nlm.nih.gov/gene/?term=25841
ACAA1	protein_coding	chr3:38164201-38178733	-	670.066	690.387	1.03033	0.043101	acetyl-CoA acyltransferase 1	http://www.ncbi.nlm.nih.gov/gene/?term=30
ACAA2	protein_coding	chr18:47309874-47340251	-	457.332	374.538	0.818962	-0.288132	acetyl-CoA acyltransferase 2	http://www.ncbi.nlm.nih.gov/gene/?term=10449
ACACA	protein_coding	chr17:35441927-35766902	-	1594.1	1768.12	1.10916	0.149469	acetyl-CoA carboxylase alpha	http://www.ncbi.nlm.nih.gov/gene/?term=31
ACACB	protein_coding	chr12:109577202-109706031	+	44.0463	67.2247	1.52623	0.60997	acetyl-CoA carboxylase beta	http://www.ncbi.nlm.nih.gov/gene/?term=32
ACAD10	protein_coding	chr12:112123857-112194911	+	435.777	434.293	0.996593	-0.00492335	acyl-CoA dehydrogenase family member 10	http://www.ncbi.nlm.nih.gov/gene/?term=80724
ACAD11	protein_coding	chr3:132276982-132378975	-	52.4807	74.6941	1.42327	0.509207	acyl-CoA dehydrogenase family member 11	http://www.ncbi.nlm.nih.gov/gene/?term=84129
ACAD8	protein_coding	chr11:134123434-134135749	+	343.936	344.66	1.0021	0.00303267	acyl-CoA dehydrogenase family member 8	http://www.ncbi.nlm.nih.gov/gene/?term=27034
ACAD9	protein_coding	chr3:128598333-128631957	+	858.435	804.562	0.937243	-0.0935045	acyl-CoA dehydrogenase family member 9	http://www.ncbi.nlm.nih.gov/gene/?term=28976
ACADM	protein_coding	chr1:76190032-76229364	+	671.004	618.894	0.922341	-0.116628	acyl-CoA dehydrogenase, C-4 to C-12 straight chain	http://www.ncbi.nlm.nih.gov/gene/?term=34
ACADS	protein_coding	chr12:121163541-121177811	+	15.9316	1.06706	0.0669773	-3.90018	acyl-CoA dehydrogenase, C-2 to C-3 short chain	http://www.ncbi.nlm.nih.gov/gene/?term=35
ACADSB	protein_coding	chr10:124768429-124817806	+	381.422	399.08	1.04629	0.065288	acyl-CoA dehydrogenase, short/branched chain	http://www.ncbi.nlm.nih.gov/gene/?term=36
ACADVL	protein_coding	chr17:7120444-7128586	+	12284.2	9363.44	0.762232	-0.391698	acyl-CoA dehydrogenase, very long chain	http://www.ncbi.nlm.nih.gov/gene/?term=37
ACAN	protein_coding	chr15:89346674-89418585	+	0	1.06706	Inf	Inf	aggrecan	http://www.ncbi.nlm.nih.gov/gene/?term=176
ACAP1	protein_coding	chr17:7239848-7254793	+	104.024	169.662	1.63099	0.705746	ArfGAP with coiled-coil, ankyrin repeat and PH domains 1	http://www.ncbi.nlm.nih.gov/gene/?term=9744
ACAP2	protein_coding	chr3:194995465-195163817	-	998.071	877.122	0.878817	-0.186365	ArfGAP with coiled-coil, ankyrin repeat and PH domains 2	http://www.ncbi.nlm.nih.gov/gene/?term=23527
ACAP3	protein_coding	chr1:1227764-1243269	-	1194.87	1265.53	1.05913	0.0828853	ArfGAP with coiled-coil, ankyrin repeat and PH domains 3	http://www.ncbi.nlm.nih.gov/gene/?term=116983
ACAT1	protein_coding	chr11:107992258-108018895	+	930.596	1055.32	1.13403	0.181455	acetyl-CoA acetyltransferase 1	http://www.ncbi.nlm.nih.gov/gene/?term=38
ACAT2	protein_coding	chr6:160182989-160200144	+	1032.75	1326.35	1.2843	0.360981	acetyl-CoA acetyltransferase 2	http://www.ncbi.nlm.nih.gov/gene/?term=39
ACBD3	protein_coding	chr1:226332380-226374423	-	1373.87	1466.14	1.06716	0.0937755	acyl-CoA binding domain containing 3	http://www.ncbi.nlm.nih.gov/gene/?term=64746
ACBD4	protein_coding	chr17:43209967-43221548	+	145.259	204.875	1.41041	0.496117	acyl-CoA binding domain containing 4	http://www.ncbi.nlm.nih.gov/gene/?term=79777
ACBD5	protein_coding	chr10:27484143-27531068	-	666.318	754.41	1.13221	0.179139	acyl-CoA binding domain containing 5	http://www.ncbi.nlm.nih.gov/gene/?term=91452
ACBD6	protein_coding	chr1:180257352-180472022	-	749.725	687.186	0.916584	-0.125661	acyl-CoA binding domain containing 6	http://www.ncbi.nlm.nih.gov/gene/?term=84320
ACBD7	protein_coding	chr10:15117474-15130775	-	137.762	275.301	1.99838	0.998833	acyl-CoA binding domain containing 7	http://www.ncbi.nlm.nih.gov/gene/?term=414149
ACCS	protein_coding	chr11:44087729-44105569	+	78.7211	109.907	1.39616	0.481462	1-aminocyclopropane-1-carboxylate synthase homolog (inactive)	http://www.ncbi.nlm.nih.gov/gene/?term=84680
ACCSL	protein_coding	chr11:44069531-44081527	+	0	1.06706	Inf	Inf	1-aminocyclopropane-1-carboxylate synthase homolog (inactive) like	http://www.ncbi.nlm.nih.gov/gene/?term=390110
ACD	protein_coding	chr16:67691415-67694718	-	875.303	697.856	0.797274	-0.326853	ACD, shelterin complex subunit and telomerase recruitment factor	http://www.ncbi.nlm.nih.gov/gene/?term=65057
ACE	protein_coding	chr17:61554422-61575741	+	8.4344	17.0729	2.0242	1.01735	angiotensin I converting enzyme	http://www.ncbi.nlm.nih.gov/gene/?term=1636
ACE2	protein_coding	chrX:15579156-15620192	-	0.937156	0	0	#NAME?	angiotensin I converting enzyme 2	http://www.ncbi.nlm.nih.gov/gene/?term=59272
ACER2	protein_coding	chr9:19408925-19452500	+	8.4344	3.20118	0.379538	-1.39768	alkaline ceramidase 2	http://www.ncbi.nlm.nih.gov/gene/?term=340485
ACER3	protein_coding	chr11:76571917-76737841	+	456.395	396.946	0.869742	-0.201341	alkaline ceramidase 3	http://www.ncbi.nlm.nih.gov/gene/?term=55331
ACHE	protein_coding	chr7:100487615-100493754	-	5.62293	2.13412	0.379538	-1.39768	acetylcholinesterase (Cartwright blood group)	http://www.ncbi.nlm.nih.gov/gene/?term=43
ACIN1	protein_coding	chr14:23527773-23564823	-	3917.31	4267.17	1.08931	0.123415	apoptotic chromatin condensation inducer 1	http://www.ncbi.nlm.nih.gov/gene/?term=22985
ACKR3	protein_coding	chr2:237478380-237490997	+	1.87431	94.9682	50.6683	5.66301	atypical chemokine receptor 3	http://www.ncbi.nlm.nih.gov/gene/?term=57007
ACKR4	protein_coding	chr3:132316081-132321488	+	1.87431	4.26823	2.27723	1.18728	atypical chemokine receptor 4	http://www.ncbi.nlm.nih.gov/gene/?term=51554
ACLY	protein_coding	chr17:40023170-40075275	-	9637.71	9243.93	0.959142	-0.0601843	ATP citrate lyase	http://www.ncbi.nlm.nih.gov/gene/?term=47
ACMSD	protein_coding	chr2:135596186-135659604	+	2.81147	2.13412	0.759076	-0.397684	aminocarboxymuconate semialdehyde decarboxylase	http://www.ncbi.nlm.nih.gov/gene/?term=130013
ACO1	protein_coding	chr9:32384601-32450834	+	5929.38	4331.19	0.730462	-0.453119	aconitase 1	http://www.ncbi.nlm.nih.gov/gene/?term=48
ACO2	protein_coding	chr22:41865129-41924993	+	2404.74	2067.96	0.859951	-0.217674	aconitase 2	http://www.ncbi.nlm.nih.gov/gene/?term=50
ACOT1	protein_coding	chr14:74003928-74010498	+	79.6582	74.6941	0.937682	-0.0928294	acyl-CoA thioesterase 1	http://www.ncbi.nlm.nih.gov/gene/?term=641371
ACOT11	protein_coding	chr1:55013807-55100417	+	7.49725	9.60353	1.28094	0.357204	acyl-CoA thioesterase 11	http://www.ncbi.nlm.nih.gov/gene/?term=26027
ACOT12	protein_coding	chr5:80625947-80689988	-	0	6.40235	Inf	Inf	acyl-CoA thioesterase 12	http://www.ncbi.nlm.nih.gov/gene/?term=134526
ACOT13	protein_coding	chr6:24667263-24705297	+	443.275	465.238	1.04955	0.0697665	acyl-CoA thioesterase 13	http://www.ncbi.nlm.nih.gov/gene/?term=55856
ACOT2	protein_coding	chr14:74034324-74042362	+	567.916	473.774	0.834232	-0.26148	acyl-CoA thioesterase 2	http://www.ncbi.nlm.nih.gov/gene/?term=10965
ACOT4	protein_coding	chr14:74058410-74062470	+	2.81147	1.06706	0.379538	-1.39768	acyl-CoA thioesterase 4	http://www.ncbi.nlm.nih.gov/gene/?term=122970
ACOT6	protein_coding	chr14:74083548-74086592	+	0.937156	0	0	#NAME?	acyl-CoA thioesterase 6	http://www.ncbi.nlm.nih.gov/gene/?term=641372
ACOT7	protein_coding	chr1:6324332-6453826	-	1862.13	1453.33	0.780469	-0.357587	acyl-CoA thioesterase 7	http://www.ncbi.nlm.nih.gov/gene/?term=11332
ACOT8	protein_coding	chr20:44470360-44486048	-	581.974	576.212	0.990099	-0.0143553	acyl-CoA thioesterase 8	http://www.ncbi.nlm.nih.gov/gene/?term=10005
ACOT9	protein_coding	chrX:23719172-23761407	-	723.484	846.177	1.16959	0.225999	acyl-CoA thioesterase 9	http://www.ncbi.nlm.nih.gov/gene/?term=23597
ACOX1	protein_coding	chr17:73937588-73975515	-	708.49	642.369	0.906674	-0.141344	acyl-CoA oxidase 1	http://www.ncbi.nlm.nih.gov/gene/?term=51
ACOX2	protein_coding	chr3:58490863-58522929	-	85.2812	29.8776	0.350343	-1.51316	acyl-CoA oxidase 2	http://www.ncbi.nlm.nih.gov/gene/?term=8309
ACOX3	protein_coding	chr4:8368009-8442452	-	309.261	370.269	1.19727	0.259748	acyl-CoA oxidase 3, pristanoyl	http://www.ncbi.nlm.nih.gov/gene/?term=8310
ACOXL	protein_coding	chr2:111490150-111875799	+	0.937156	0	0	#NAME?	acyl-CoA oxidase like	http://www.ncbi.nlm.nih.gov/gene/?term=55289
ACP1	protein_coding	chr2:264869-278283	+	1136.77	1108.67	0.975284	-0.0361053	acid phosphatase 1, soluble	http://www.ncbi.nlm.nih.gov/gene/?term=52
ACP2	protein_coding	chr11:47260853-47270398	-	552.922	363.867	0.65808	-0.603665	acid phosphatase 2, lysosomal	http://www.ncbi.nlm.nih.gov/gene/?term=53
ACP5	protein_coding	chr19:11685475-11689823	-	462.955	218.747	0.472502	-1.08161	acid phosphatase 5, tartrate resistant	http://www.ncbi.nlm.nih.gov/gene/?term=54
ACP6	protein_coding	chr1:147119168-147142665	-	230.54	184.601	0.800733	-0.320608	acid phosphatase 6, lysophosphatidic	http://www.ncbi.nlm.nih.gov/gene/?term=51205
ACP7	protein_coding	chr19:39574945-39602129	+	150.882	102.438	0.678925	-0.558676	acid phosphatase 7, tartrate resistant (putative)	http://www.ncbi.nlm.nih.gov/gene/?term=390928
ACPP	protein_coding	chr3:132036211-132087146	+	9.37156	0	0	#NAME?	acid phosphatase, prostate	http://www.ncbi.nlm.nih.gov/gene/?term=55
ACPT	protein_coding	chr19:51293672-51298481	+	0.937156	4.26823	4.55446	2.18728	acid phosphatase 4	http://www.ncbi.nlm.nih.gov/gene/?term=93650
ACRBP	protein_coding	chr12:6747242-6756580	-	0.937156	2.13412	2.27723	1.18728	acrosin binding protein	http://www.ncbi.nlm.nih.gov/gene/?term=84519
ACRV1	protein_coding	chr11:125542229-125550793	-	3.74862	5.33529	1.42327	0.509207	acrosomal vesicle protein 1	http://www.ncbi.nlm.nih.gov/gene/?term=56
ACSBG1	protein_coding	chr15:78463187-78527049	-	2.81147	7.46941	2.65677	1.40967	acyl-CoA synthetase bubblegum family member 1	http://www.ncbi.nlm.nih.gov/gene/?term=23205
ACSBG2	protein_coding	chr19:6135644-6193114	+	7.49725	7.46941	0.996287	-0.00536651	acyl-CoA synthetase bubblegum family member 2	http://www.ncbi.nlm.nih.gov/gene/?term=81616
ACSF2	protein_coding	chr17:48503519-48552206	+	600.717	658.375	1.09598	0.132225	acyl-CoA synthetase family member 2	http://www.ncbi.nlm.nih.gov/gene/?term=80221
ACSF3	protein_coding	chr16:89160217-89222254	+	429.217	605.022	1.40959	0.49528	acyl-CoA synthetase family member 3	http://www.ncbi.nlm.nih.gov/gene/?term=197322
ACSL1	protein_coding	chr4:185676749-185747268	-	543.55	527.127	0.969785	-0.0442633	acyl-CoA synthetase long chain family member 1	http://www.ncbi.nlm.nih.gov/gene/?term=2180
ACSL3	protein_coding	chr2:223725732-223808119	+	1718.74	2153.32	1.25285	0.325211	acyl-CoA synthetase long chain family member 3	http://www.ncbi.nlm.nih.gov/gene/?term=2181
ACSL4	protein_coding	chrX:108884559-108976632	-	3435.61	2987.76	0.869645	-0.201501	acyl-CoA synthetase long chain family member 4	http://www.ncbi.nlm.nih.gov/gene/?term=2182
ACSL5	protein_coding	chr10:114133916-114188138	+	87.1555	83.2306	0.954966	-0.066478	acyl-CoA synthetase long chain family member 5	http://www.ncbi.nlm.nih.gov/gene/?term=51703
ACSL6	protein_coding	chr5:131285666-131347761	-	0	1.06706	Inf	Inf	acyl-CoA synthetase long chain family member 6	http://www.ncbi.nlm.nih.gov/gene/?term=23305
ACSM3	protein_coding	chr16:20775312-20808479	+	113.396	146.187	1.28917	0.366447	acyl-CoA synthetase medium chain family member 3	http://www.ncbi.nlm.nih.gov/gene/?term=6296
ACSM4	protein_coding	chr12:7456928-7480969	+	12.183	23.4753	1.92688	0.94627	acyl-CoA synthetase medium chain family member 4	http://www.ncbi.nlm.nih.gov/gene/?term=341392
ACSM5	protein_coding	chr16:20420856-20452655	+	30.9261	100.303	3.24332	1.69747	acyl-CoA synthetase medium chain family member 5	http://www.ncbi.nlm.nih.gov/gene/?term=54988
ACSS1	protein_coding	chr20:24986866-25038818	-	66.5381	89.6329	1.34709	0.429849	acyl-CoA synthetase short chain family member 1	http://www.ncbi.nlm.nih.gov/gene/?term=84532
ACSS2	protein_coding	chr20:33462766-33515769	+	356.119	497.249	1.3963	0.481609	acyl-CoA synthetase short chain family member 2	http://www.ncbi.nlm.nih.gov/gene/?term=55902
ACSS3	protein_coding	chr12:81471797-81650538	+	0.937156	0	0	#NAME?	acyl-CoA synthetase short chain family member 3	http://www.ncbi.nlm.nih.gov/gene/?term=79611
ACTA1	protein_coding	chr1:229566992-229569843	-	0.937156	0	0	#NAME?	actin, alpha 1, skeletal muscle	http://www.ncbi.nlm.nih.gov/gene/?term=58
ACTA2	protein_coding	chr10:90694831-90751154	-	1229.55	6511.19	5.2956	2.40479	actin, alpha 2, smooth muscle, aorta	http://www.ncbi.nlm.nih.gov/gene/?term=59
ACTA2-AS1	lncRNA	chr10:90692441-90699731	+	592.282	3187.3	5.38139	2.42798	ACTA2 antisense RNA 1	http://www.ncbi.nlm.nih.gov/gene/?term=100132116
ACTB	protein_coding	chr7:5566779-5570232	-	138343	122625	0.886386	-0.173992	actin beta	http://www.ncbi.nlm.nih.gov/gene/?term=60
ACTBL2	protein_coding	chr5:56775843-56778636	-	2.81147	7.46941	2.65677	1.40967	actin, beta like 2	http://www.ncbi.nlm.nih.gov/gene/?term=345651
ACTBP2	pseudogene	chr5:77080627-77082421	+	0.937156	1.06706	1.13861	0.187279	actin, beta pseudogene 2	http://www.ncbi.nlm.nih.gov/gene/?term=62
ACTG1	protein_coding	chr17:79476997-79479892	-	81453.8	78175.9	0.959757	-0.0592584	actin gamma 1	http://www.ncbi.nlm.nih.gov/gene/?term=71
ACTG1P1	pseudogene	chr3:139212582-139214524	+	0	1.06706	Inf	Inf	actin gamma 1 pseudogene 1	http://www.ncbi.nlm.nih.gov/gene/?term=73
ACTG1P10	pseudogene	chrX:53170870-53173166	-	27.1775	46.9506	1.72755	0.788729	actin gamma 1 pseudogene 10	http://www.ncbi.nlm.nih.gov/gene/?term=83
ACTG1P14	pseudogene	chr9:6834408-6835584	+	0	1.06706	Inf	Inf	actin gamma 1 pseudogene 14	http://www.ncbi.nlm.nih.gov/gene/?term=100418910
ACTG1P17	misc_RNA	chr15:83394632-83408532	-	7.49725	13.8718	1.85025	0.887718	actin gamma 1 pseudogene 17	http://www.ncbi.nlm.nih.gov/gene/?term=283693
ACTG1P20	misc_RNA	chr1:27650365-27653016	+	29.989	39.4812	1.31652	0.396732	actin gamma 1 pseudogene 20	http://www.ncbi.nlm.nih.gov/gene/?term=644961
ACTG1P24	pseudogene	chr17:17145334-17146204	+	10.3087	2.13412	0.207021	-2.27215	actin gamma 1 pseudogene 24	http://www.ncbi.nlm.nih.gov/gene/?term=441783
ACTG1P3	pseudogene	chr20:1141153-1142741	+	5.62293	3.20118	0.569307	-0.812721	actin gamma 1 pseudogene 3	http://www.ncbi.nlm.nih.gov/gene/?term=75
ACTG1P4	misc_RNA	chr1:104112026-104114013	+	0.937156	1.06706	1.13861	0.187279	actin gamma 1 pseudogene 4	http://www.ncbi.nlm.nih.gov/gene/?term=648740
ACTG2	protein_coding	chr2:74120093-74146780	+	2741.18	5086.67	1.85565	0.891924	actin, gamma 2, smooth muscle, enteric	http://www.ncbi.nlm.nih.gov/gene/?term=72
ACTL10	protein_coding	chr20:32254304-32256331	+	33.7376	22.4082	0.664191	-0.590329	actin like 10	http://www.ncbi.nlm.nih.gov/gene/?term=170487
ACTL6A	protein_coding	chr3:179280668-179306193	+	1218.3	1076.66	0.88374	-0.178307	actin like 6A	http://www.ncbi.nlm.nih.gov/gene/?term=86
ACTL8	protein_coding	chr1:18081808-18153558	+	0.937156	1.06706	1.13861	0.187279	actin like 8	http://www.ncbi.nlm.nih.gov/gene/?term=81569
ACTN1	protein_coding	chr14:69340840-69446083	-	19452.5	18236	0.937463	-0.093167	actinin alpha 1	http://www.ncbi.nlm.nih.gov/gene/?term=87
ACTN1-AS1	lncRNA	chr14:69446399-69454180	+	0.937156	1.06706	1.13861	0.187279	ACTN1 antisense RNA 1	http://www.ncbi.nlm.nih.gov/gene/?term=161159
ACTN2	protein_coding	chr1:236849754-236927931	+	0	1.06706	Inf	Inf	actinin alpha 2	http://www.ncbi.nlm.nih.gov/gene/?term=88
ACTN3	protein_coding	chr11:66313866-66330800	+	0	5.33529	Inf	Inf	actinin alpha 3 (gene/pseudogene)	http://www.ncbi.nlm.nih.gov/gene/?term=89
ACTN4	protein_coding	chr19:39138256-39221172	+	20803.9	19865.4	0.954889	-0.0665955	actinin alpha 4	http://www.ncbi.nlm.nih.gov/gene/?term=81
ACTR10	protein_coding	chr14:58666833-58702354	+	714.113	721.332	1.01011	0.0145108	actin related protein 10 homolog	http://www.ncbi.nlm.nih.gov/gene/?term=55860
ACTR1A	protein_coding	chr10:104238986-104262512	-	3499.34	3445.53	0.984624	-0.0223559	ARP1 actin related protein 1 homolog A	http://www.ncbi.nlm.nih.gov/gene/?term=10121
ACTR1B	protein_coding	chr2:98272402-98280561	-	1393.55	1173.76	0.842283	-0.247623	ARP1 actin related protein 1 homolog B	http://www.ncbi.nlm.nih.gov/gene/?term=10120
ACTR2	protein_coding	chr2:65454829-65498387	+	8830.82	10036.8	1.13656	0.184673	ARP2 actin related protein 2 homolog	http://www.ncbi.nlm.nih.gov/gene/?term=10097
ACTR3	protein_coding	chr2:114647511-114719131	+	5069.08	5428.13	1.07083	0.0987318	ARP3 actin related protein 3 homolog	http://www.ncbi.nlm.nih.gov/gene/?term=10096
ACTR3B	protein_coding	chr7:152456834-152552464	+	88.0926	71.4929	0.811565	-0.301221	ARP3 actin related protein 3 homolog B	http://www.ncbi.nlm.nih.gov/gene/?term=57180
ACTR3C	protein_coding	chr7:149944301-150020758	-	0.937156	0	0	#NAME?	ARP3 actin related protein 3 homolog C	http://www.ncbi.nlm.nih.gov/gene/?term=653857
ACTR5	protein_coding	chr20:37377097-37401089	+	273.649	335.056	1.2244	0.292075	ARP5 actin related protein 5 homolog	http://www.ncbi.nlm.nih.gov/gene/?term=79913
ACTR6	protein_coding	chr12:100593865-100618202	+	253.969	289.173	1.13861	0.187279	ARP6 actin related protein 6 homolog	http://www.ncbi.nlm.nih.gov/gene/?term=64431
ACTR8	protein_coding	chr3:53901093-53916229	-	623.209	606.089	0.97253	-0.0401848	ARP8 actin related protein 8 homolog	http://www.ncbi.nlm.nih.gov/gene/?term=93973
ACTRT3	protein_coding	chr3:169484709-169487683	-	15.9316	7.46941	0.468841	-1.09283	actin related protein T3	http://www.ncbi.nlm.nih.gov/gene/?term=84517
ACVR1	protein_coding	chr2:158592958-158732374	-	1079.6	936.877	0.867798	-0.204569	activin A receptor type 1	http://www.ncbi.nlm.nih.gov/gene/?term=90
ACVR1B	protein_coding	chr12:52345451-52390863	+	679.438	554.87	0.816661	-0.292191	activin A receptor type 1B	http://www.ncbi.nlm.nih.gov/gene/?term=91
ACVR1C	protein_coding	chr2:158383279-158485399	-	4.68578	2.13412	0.455446	-1.13465	activin A receptor type 1C	http://www.ncbi.nlm.nih.gov/gene/?term=130399
ACVR2A	protein_coding	chr2:148602086-148688396	+	110.584	162.193	1.46669	0.552563	activin A receptor type 2A	http://www.ncbi.nlm.nih.gov/gene/?term=92
ACVR2B	protein_coding	chr3:38495790-38534633	+	119.019	91.767	0.77103	-0.375141	activin A receptor type 2B	http://www.ncbi.nlm.nih.gov/gene/?term=93
ACVR2B-AS1	lncRNA	chr3:38492518-38496311	-	0.937156	0	0	#NAME?	ACVR2B antisense RNA 1	http://www.ncbi.nlm.nih.gov/gene/?term=100128640
ACY1	protein_coding	chr3:52017300-52023218	+	37.4862	12.8047	0.341584	-1.54969	aminoacylase 1	http://www.ncbi.nlm.nih.gov/gene/?term=95
ACYP1	protein_coding	chr14:75519924-75536186	-	173.374	114.175	0.65855	-0.602636	acylphosphatase 1	http://www.ncbi.nlm.nih.gov/gene/?term=97
ACYP2	protein_coding	chr2:54198240-54532437	+	100.276	128.047	1.27695	0.352702	acylphosphatase 2	http://www.ncbi.nlm.nih.gov/gene/?term=98
ADA	protein_coding	chr20:43248160-43280399	-	9.37156	12.8047	1.36634	0.450313	adenosine deaminase	http://www.ncbi.nlm.nih.gov/gene/?term=100
ADAL	protein_coding	chr15:43622549-43646753	+	266.152	211.278	0.793822	-0.333112	adenosine deaminase like	http://www.ncbi.nlm.nih.gov/gene/?term=161823
ADAM10	protein_coding	chr15:58887403-59042177	-	3104.8	3304.68	1.06438	0.0900117	ADAM metallopeptidase domain 10	http://www.ncbi.nlm.nih.gov/gene/?term=102
ADAM11	protein_coding	chr17:42836547-42859214	+	6.56009	10.6706	1.62659	0.701852	ADAM metallopeptidase domain 11	http://www.ncbi.nlm.nih.gov/gene/?term=4185
ADAM12	protein_coding	chr10:127700954-128077127	-	3310.97	3551.17	1.07255	0.10104	ADAM metallopeptidase domain 12	http://www.ncbi.nlm.nih.gov/gene/?term=8038
ADAM15	protein_coding	chr1:155023748-155035252	+	1985.83	1636.87	0.824273	-0.278807	ADAM metallopeptidase domain 15	http://www.ncbi.nlm.nih.gov/gene/?term=8751
ADAM17	protein_coding	chr2:9628615-9695949	-	1009.32	936.877	0.928229	-0.107447	ADAM metallopeptidase domain 17	http://www.ncbi.nlm.nih.gov/gene/?term=6868
ADAM19	protein_coding	chr5:156904312-157002831	-	2959.54	4938.35	1.66862	0.738656	ADAM metallopeptidase domain 19	http://www.ncbi.nlm.nih.gov/gene/?term=8728
ADAM1A	misc_RNA	chr12:112336867-112339706	+	27.1775	50.1517	1.84534	0.883886	ADAM metallopeptidase domain 1A (pseudogene)	http://www.ncbi.nlm.nih.gov/gene/?term=8759
ADAM20P1	misc_RNA	chr14:70935593-70950473	-	0.937156	1.06706	1.13861	0.187279	ADAM metallopeptidase domain 20 pseudogene 1	http://www.ncbi.nlm.nih.gov/gene/?term=317760
ADAM21	protein_coding	chr14:70918874-70926622	+	8.4344	14.9388	1.77118	0.824708	ADAM metallopeptidase domain 21	http://www.ncbi.nlm.nih.gov/gene/?term=8747
ADAM21P1	misc_RNA	chr14:70712470-70714518	-	3.74862	8.53647	2.27723	1.18728	ADAM metallopeptidase domain 21 pseudogene 1	http://www.ncbi.nlm.nih.gov/gene/?term=145241
ADAM22	protein_coding	chr7:87563458-87832204	+	84.344	41.6153	0.493399	-1.01917	ADAM metallopeptidase domain 22	http://www.ncbi.nlm.nih.gov/gene/?term=53616
ADAM23	protein_coding	chr2:207308368-207485854	+	15.9316	38.4141	2.41118	1.26974	ADAM metallopeptidase domain 23	http://www.ncbi.nlm.nih.gov/gene/?term=8745
ADAM28	protein_coding	chr8:24151553-24216531	+	53.4179	44.8165	0.838979	-0.253294	ADAM metallopeptidase domain 28	http://www.ncbi.nlm.nih.gov/gene/?term=10863
ADAM32	protein_coding	chr8:38965048-39142436	+	8.4344	13.8718	1.64466	0.717793	ADAM metallopeptidase domain 32	http://www.ncbi.nlm.nih.gov/gene/?term=203102
ADAM33	protein_coding	chr20:3648612-3663337	-	0.937156	0	0	#NAME?	ADAM metallopeptidase domain 33	http://www.ncbi.nlm.nih.gov/gene/?term=80332
ADAM8	protein_coding	chr10:135075920-135090407	-	165.877	76.8282	0.463165	-1.1104	ADAM metallopeptidase domain 8	http://www.ncbi.nlm.nih.gov/gene/?term=101
ADAM9	protein_coding	chr8:38854505-38962780	+	7773.71	8307.05	1.06861	0.0957336	ADAM metallopeptidase domain 9	http://www.ncbi.nlm.nih.gov/gene/?term=8754
ADAMTS1	protein_coding	chr21:28208606-28217728	-	3905.13	3036.85	0.777657	-0.362795	ADAM metallopeptidase with thrombospondin type 1 motif 1	http://www.ncbi.nlm.nih.gov/gene/?term=9510
ADAMTS10	protein_coding	chr19:8645124-8675620	-	207.111	391.61	1.89082	0.919012	ADAM metallopeptidase with thrombospondin type 1 motif 10	http://www.ncbi.nlm.nih.gov/gene/?term=81794
ADAMTS12	protein_coding	chr5:33523640-33892297	-	2535.01	4361.07	1.72034	0.782692	ADAM metallopeptidase with thrombospondin type 1 motif 12	http://www.ncbi.nlm.nih.gov/gene/?term=81792
ADAMTS13	protein_coding	chr9:136279459-136324525	+	61.8523	29.8776	0.483048	-1.04976	ADAM metallopeptidase with thrombospondin type 1 motif 13	http://www.ncbi.nlm.nih.gov/gene/?term=11093
ADAMTS14	protein_coding	chr10:72432262-72522197	+	79.6582	62.9565	0.790332	-0.339469	ADAM metallopeptidase with thrombospondin type 1 motif 14	http://www.ncbi.nlm.nih.gov/gene/?term=140766
ADAMTS15	protein_coding	chr11:130318869-130346540	+	2197.63	4006.8	1.82324	0.866504	ADAM metallopeptidase with thrombospondin type 1 motif 15	http://www.ncbi.nlm.nih.gov/gene/?term=170689
ADAMTS16	protein_coding	chr5:5140443-5320415	+	251.158	195.272	0.777486	-0.363111	ADAM metallopeptidase with thrombospondin type 1 motif 16	http://www.ncbi.nlm.nih.gov/gene/?term=170690
ADAMTS17	protein_coding	chr15:100511643-100882210	-	1.87431	5.33529	2.84653	1.50921	ADAM metallopeptidase with thrombospondin type 1 motif 17	http://www.ncbi.nlm.nih.gov/gene/?term=170691
ADAMTS18	protein_coding	chr16:77316025-77469011	-	3.74862	4.26823	1.13861	0.187279	ADAM metallopeptidase with thrombospondin type 1 motif 18	http://www.ncbi.nlm.nih.gov/gene/?term=170692
ADAMTS2	protein_coding	chr5:178537852-178772431	-	3978.23	5549.77	1.39504	0.480303	ADAM metallopeptidase with thrombospondin type 1 motif 2	http://www.ncbi.nlm.nih.gov/gene/?term=9509
ADAMTS3	protein_coding	chr4:73146686-73434516	-	32.8005	3.20118	0.0975955	-3.35704	ADAM metallopeptidase with thrombospondin type 1 motif 3	http://www.ncbi.nlm.nih.gov/gene/?term=9508
ADAMTS4	protein_coding	chr1:161159519-161168843	-	0	1.06706	Inf	Inf	ADAM metallopeptidase with thrombospondin type 1 motif 4	http://www.ncbi.nlm.nih.gov/gene/?term=9507
ADAMTS5	protein_coding	chr21:28290231-28339439	-	1604.41	1243.12	0.774816	-0.368074	ADAM metallopeptidase with thrombospondin type 1 motif 5	http://www.ncbi.nlm.nih.gov/gene/?term=11096
ADAMTS6	protein_coding	chr5:64444563-64777747	-	894.047	816.3	0.913039	-0.131251	ADAM metallopeptidase with thrombospondin type 1 motif 6	http://www.ncbi.nlm.nih.gov/gene/?term=11174
ADAMTS7	protein_coding	chr15:79051545-79103805	-	299.89	581.547	1.9392	0.955463	ADAM metallopeptidase with thrombospondin type 1 motif 7	http://www.ncbi.nlm.nih.gov/gene/?term=11173
ADAMTS7P3	pseudogene	chr15:78268351-78285583	+	0	5.33529	Inf	Inf	ADAMTS7 pseudogene 3	http://www.ncbi.nlm.nih.gov/gene/?term=400406
ADAMTS9	protein_coding	chr3:64501330-64673365	-	0.937156	1.06706	1.13861	0.187279	ADAM metallopeptidase with thrombospondin type 1 motif 9	http://www.ncbi.nlm.nih.gov/gene/?term=56999
ADAMTSL1	protein_coding	chr9:18474079-18910948	+	2777.73	2283.51	0.822076	-0.282656	ADAMTS like 1	http://www.ncbi.nlm.nih.gov/gene/?term=92949
ADAMTSL3	protein_coding	chr15:84322838-84708594	+	2.81147	2.13412	0.759076	-0.397684	ADAMTS like 3	http://www.ncbi.nlm.nih.gov/gene/?term=57188
ADAMTSL4	protein_coding	chr1:150521845-150533413	+	58.1037	43.7494	0.752954	-0.409366	ADAMTS like 4	http://www.ncbi.nlm.nih.gov/gene/?term=54507
ADAMTSL4-AS1	lncRNA	chr1:150533371-150547028	-	0.937156	10.6706	11.3861	3.50921	ADAMTSL4 antisense RNA 1	http://www.ncbi.nlm.nih.gov/gene/?term=574406
ADAMTSL5	protein_coding	chr19:1505017-1513188	-	12.183	8.53647	0.700685	-0.513161	ADAMTS like 5	http://www.ncbi.nlm.nih.gov/gene/?term=339366
ADAP1	protein_coding	chr7:937537-995043	-	2.81147	7.46941	2.65677	1.40967	ArfGAP with dual PH domains 1	http://www.ncbi.nlm.nih.gov/gene/?term=11033
ADAP2	protein_coding	chr17:29248754-29286211	+	0.937156	1.06706	1.13861	0.187279	ArfGAP with dual PH domains 2	http://www.ncbi.nlm.nih.gov/gene/?term=55803
ADAR	protein_coding	chr1:154554533-154600456	-	5472.99	5502.82	1.00545	0.00784224	adenosine deaminase, RNA specific	http://www.ncbi.nlm.nih.gov/gene/?term=103
ADARB1	protein_coding	chr21:46494493-46646478	+	245.535	161.126	0.656224	-0.60774	adenosine deaminase, RNA specific B1	http://www.ncbi.nlm.nih.gov/gene/?term=104
ADAT1	protein_coding	chr16:75630777-75657221	-	1352.32	1158.83	0.856919	-0.222769	adenosine deaminase, tRNA specific 1	http://www.ncbi.nlm.nih.gov/gene/?term=23536
ADAT2	protein_coding	chr6:143743969-143771841	-	141.511	123.779	0.874697	-0.193145	adenosine deaminase, tRNA specific 2	http://www.ncbi.nlm.nih.gov/gene/?term=134637
ADAT3	protein_coding	chr19:1905213-1913446	+	115.27	117.376	1.01827	0.0261238	adenosine deaminase, tRNA specific 3	http://www.ncbi.nlm.nih.gov/gene/?term=113179
ADCK1	protein_coding	chr14:78266426-78400297	+	85.2812	113.108	1.3263	0.407404	aarF domain containing kinase 1	http://www.ncbi.nlm.nih.gov/gene/?term=57143
ADCK2	protein_coding	chr7:140372953-140394908	+	128.39	53.3529	0.415553	-1.2669	aarF domain containing kinase 2	http://www.ncbi.nlm.nih.gov/gene/?term=90956
ADCK5	protein_coding	chr8:145597704-145618457	+	199.614	140.852	0.70562	-0.503037	aarF domain containing kinase 5	http://www.ncbi.nlm.nih.gov/gene/?term=203054
ADCY1	protein_coding	chr7:45613739-45762715	+	29.989	18.14	0.604889	-0.725259	adenylate cyclase 1	http://www.ncbi.nlm.nih.gov/gene/?term=107
ADCY10	protein_coding	chr1:167778625-167883464	-	0.937156	1.06706	1.13861	0.187279	adenylate cyclase 10, soluble	http://www.ncbi.nlm.nih.gov/gene/?term=55811
ADCY10P1	misc_RNA	chr6:41068773-41108573	+	24.366	80.0294	3.28446	1.71566	adenylate cyclase 10, soluble pseudogene 1	http://www.ncbi.nlm.nih.gov/gene/?term=221442
ADCY3	protein_coding	chr2:25042038-25142886	-	1685.94	1287.94	0.763928	-0.388491	adenylate cyclase 3	http://www.ncbi.nlm.nih.gov/gene/?term=109
ADCY4	protein_coding	chr14:24787555-24804277	-	1.87431	0	0	#NAME?	adenylate cyclase 4	http://www.ncbi.nlm.nih.gov/gene/?term=196883
ADCY5	protein_coding	chr3:123001143-123167392	-	2.81147	4.26823	1.51815	0.602316	adenylate cyclase 5	http://www.ncbi.nlm.nih.gov/gene/?term=111
ADCY6	protein_coding	chr12:49159974-49182879	-	1129.27	1124.68	0.995933	-0.00587971	adenylate cyclase 6	http://www.ncbi.nlm.nih.gov/gene/?term=112
ADCY7	protein_coding	chr16:50300451-50352046	+	1417.92	1411.72	0.995629	-0.00632036	adenylate cyclase 7	http://www.ncbi.nlm.nih.gov/gene/?term=113
ADCY9	protein_coding	chr16:4012650-4166186	-	724.421	1292.21	1.78378	0.834937	adenylate cyclase 9	http://www.ncbi.nlm.nih.gov/gene/?term=115
ADD1	protein_coding	chr4:2845584-2931803	+	4077.56	4983.16	1.22209	0.289354	adducin 1	http://www.ncbi.nlm.nih.gov/gene/?term=118
ADD2	protein_coding	chr2:70889216-70995375	-	0.937156	0	0	#NAME?	adducin 2	http://www.ncbi.nlm.nih.gov/gene/?term=119
ADD3	protein_coding	chr10:111756108-111895323	+	1438.53	2271.77	1.57922	0.659216	adducin 3	http://www.ncbi.nlm.nih.gov/gene/?term=120
ADD3-AS1	lncRNA	chr10:111705317-111768139	-	74.0353	96.0353	1.29716	0.375351	ADD3 antisense RNA 1	http://www.ncbi.nlm.nih.gov/gene/?term=100505933
ADGRA2	protein_coding	chr8:37654401-37701504	+	1043.05	2003.94	1.92122	0.942022	adhesion G protein-coupled receptor A2	http://www.ncbi.nlm.nih.gov/gene/?term=25960
ADGRA3	protein_coding	chr4:22388997-22517677	-	1581.92	1146.02	0.72445	-0.465042	adhesion G protein-coupled receptor A3	http://www.ncbi.nlm.nih.gov/gene/?term=166647
ADGRB2	protein_coding	chr1:32192706-32229664	-	682.249	625.296	0.916522	-0.125759	adhesion G protein-coupled receptor B2	http://www.ncbi.nlm.nih.gov/gene/?term=576
ADGRB3	protein_coding	chr6:69345632-70099403	+	0	1.06706	Inf	Inf	adhesion G protein-coupled receptor B3	http://www.ncbi.nlm.nih.gov/gene/?term=577
ADGRE1	protein_coding	chr19:6887560-6940464	+	16.8688	24.5423	1.4549	0.540916	adhesion G protein-coupled receptor E1	http://www.ncbi.nlm.nih.gov/gene/?term=2015
ADGRE2	protein_coding	chr19:14843509-14889353	-	10.3087	3.20118	0.310531	-1.68719	adhesion G protein-coupled receptor E2	http://www.ncbi.nlm.nih.gov/gene/?term=30817
ADGRE4P	misc_RNA	chr19:6952511-6990857	-	24.366	27.7435	1.13861	0.187279	adhesion G protein-coupled receptor E4, pseudogene	http://www.ncbi.nlm.nih.gov/gene/?term=326342
ADGRE5	protein_coding	chr19:14491956-14519537	+	2741.18	2699.66	0.984852	-0.0220207	adhesion G protein-coupled receptor E5	http://www.ncbi.nlm.nih.gov/gene/?term=976
ADGRF2	protein_coding	chr6:47624326-47665533	+	6.56009	3.20118	0.487977	-1.03511	adhesion G protein-coupled receptor F2	http://www.ncbi.nlm.nih.gov/gene/?term=222611
ADGRF3	protein_coding	chr2:26531041-26569685	-	52.4807	38.4141	0.731966	-0.450151	adhesion G protein-coupled receptor F3	http://www.ncbi.nlm.nih.gov/gene/?term=165082
ADGRF4	protein_coding	chr6:47666281-47689757	+	204.3	232.619	1.13861	0.187279	adhesion G protein-coupled receptor F4	http://www.ncbi.nlm.nih.gov/gene/?term=221393
ADGRF5	protein_coding	chr6:46820242-46922675	-	0.937156	0	0	#NAME?	adhesion G protein-coupled receptor F5	http://www.ncbi.nlm.nih.gov/gene/?term=221395
ADGRG1	protein_coding	chr16:57653605-57698951	+	3250.06	1888.69	0.581126	-0.783076	adhesion G protein-coupled receptor G1	http://www.ncbi.nlm.nih.gov/gene/?term=9289
ADGRG2	protein_coding	chrX:19007425-19140755	-	2.81147	11.7376	4.17492	2.06175	adhesion G protein-coupled receptor G2	http://www.ncbi.nlm.nih.gov/gene/?term=10149
ADGRG6	protein_coding	chr6:142623056-142767403	+	67.4752	21.3412	0.316282	-1.66072	adhesion G protein-coupled receptor G6	http://www.ncbi.nlm.nih.gov/gene/?term=57211
ADGRL1	protein_coding	chr19:14258549-14316997	-	358.931	264.631	0.737275	-0.439726	adhesion G protein-coupled receptor L1	http://www.ncbi.nlm.nih.gov/gene/?term=22859
ADGRL2	protein_coding	chr1:82165455-82458422	+	1526.63	1068.13	0.699664	-0.515266	adhesion G protein-coupled receptor L2	http://www.ncbi.nlm.nih.gov/gene/?term=23266
ADGRL4	protein_coding	chr1:79355449-79472495	-	183.683	40.5482	0.220752	-2.1795	adhesion G protein-coupled receptor L4	http://www.ncbi.nlm.nih.gov/gene/?term=64123
ADGRV1	protein_coding	chr5:89854617-90460033	+	0	2.13412	Inf	Inf	adhesion G protein-coupled receptor V1	http://www.ncbi.nlm.nih.gov/gene/?term=84059
ADH1C	protein_coding	chr4:100257649-100274202	-	3.74862	0	0	#NAME?	alcohol dehydrogenase 1C (class I), gamma polypeptide	http://www.ncbi.nlm.nih.gov/gene/?term=126
ADH5	protein_coding	chr4:99992129-100009939	-	2034.57	2071.16	1.01799	0.025719	alcohol dehydrogenase 5 (class III), chi polypeptide	http://www.ncbi.nlm.nih.gov/gene/?term=128
ADH5P4	pseudogene	chr6:66545370-66547961	-	0.937156	0	0	#NAME?	alcohol dehydrogenase 5 (class III), chi polypeptide, pseudogene 4	http://www.ncbi.nlm.nih.gov/gene/?term=642443
ADH6	protein_coding	chr4:100123795-100140403	-	0	1.06706	Inf	Inf	alcohol dehydrogenase 6 (class V)	http://www.ncbi.nlm.nih.gov/gene/?term=130
ADHFE1	protein_coding	chr8:67344718-67381044	+	10.3087	13.8718	1.34563	0.428287	alcohol dehydrogenase, iron containing 1	http://www.ncbi.nlm.nih.gov/gene/?term=137872
ADI1	protein_coding	chr2:3501690-3523350	-	1194.87	1289.01	1.07878	0.109402	acireductone dioxygenase 1	http://www.ncbi.nlm.nih.gov/gene/?term=55256
ADIPOR1	protein_coding	chr1:202909953-202927700	-	1910.86	1772.38	0.927532	-0.108531	adiponectin receptor 1	http://www.ncbi.nlm.nih.gov/gene/?term=51094
ADIPOR2	protein_coding	chr12:1800247-1897845	+	1466.65	1869.49	1.27467	0.350119	adiponectin receptor 2	http://www.ncbi.nlm.nih.gov/gene/?term=79602
ADIRF	protein_coding	chr10:88728188-88730666	+	77.7839	30.9447	0.397829	-1.32978	adipogenesis regulatory factor	http://www.ncbi.nlm.nih.gov/gene/?term=10974
ADK	protein_coding	chr10:75910943-76469061	+	901.544	926.207	1.02736	0.0389367	adenosine kinase	http://www.ncbi.nlm.nih.gov/gene/?term=132
ADM	protein_coding	chr11:10326527-10328949	+	1963.34	1344.49	0.684799	-0.546248	adrenomedullin	http://www.ncbi.nlm.nih.gov/gene/?term=133
ADM2	protein_coding	chr22:50920153-50924866	+	26.2404	2.13412	0.0813296	-3.62008	adrenomedullin 2	http://www.ncbi.nlm.nih.gov/gene/?term=79924
ADM5	protein_coding	chr19:50191942-50194247	+	14.0573	16.0059	1.13861	0.187279	adrenomedullin 5 (putative)	http://www.ncbi.nlm.nih.gov/gene/?term=199800
ADNP	protein_coding	chr20:49505455-49547750	-	2368.19	2537.47	1.07148	0.0996016	activity dependent neuroprotector homeobox	http://www.ncbi.nlm.nih.gov/gene/?term=23394
ADNP-AS1	lncRNA	chr20:49547521-49561671	+	23.4289	49.0847	2.09505	1.06698	ADNP antisense RNA 1	http://www.ncbi.nlm.nih.gov/gene/?term=101927631
ADNP2	protein_coding	chr18:77866915-77898229	+	727.233	814.166	1.11954	0.162905	ADNP homeobox 2	http://www.ncbi.nlm.nih.gov/gene/?term=22850
ADO	protein_coding	chr10:64564516-64568239	+	977.453	802.428	0.820937	-0.284656	2-aminoethanethiol dioxygenase	http://www.ncbi.nlm.nih.gov/gene/?term=84890
ADORA1	protein_coding	chr1:203096836-203136533	+	194.928	214.479	1.1003	0.137891	adenosine A1 receptor	http://www.ncbi.nlm.nih.gov/gene/?term=134
ADORA2A	protein_coding	chr22:24819565-24838328	+	0.937156	1.06706	1.13861	0.187279	adenosine A2a receptor	http://www.ncbi.nlm.nih.gov/gene/?term=135
ADORA2A-AS1	lncRNA	chr22:24825174-24891042	-	6.56009	4.26823	0.650636	-0.620076	ADORA2A antisense RNA 1	http://www.ncbi.nlm.nih.gov/gene/?term=646023
ADORA2B	protein_coding	chr17:15848231-15879210	+	1144.27	1155.62	1.00993	0.0142486	adenosine A2b receptor	http://www.ncbi.nlm.nih.gov/gene/?term=136
ADORA2BP1	pseudogene	chr1:209917695-209919021	+	5.62293	0	0	#NAME?	adenosine A2b receptor pseudogene 1	http://www.ncbi.nlm.nih.gov/gene/?term=137
ADPGK	protein_coding	chr15:73043708-73076126	-	1291.4	991.297	0.767614	-0.381547	ADP dependent glucokinase	http://www.ncbi.nlm.nih.gov/gene/?term=83440
ADPGK-AS1	lncRNA	chr15:73075176-73090540	+	156.505	145.12	0.927254	-0.108963	ADPGK antisense RNA 1	http://www.ncbi.nlm.nih.gov/gene/?term=100287559
ADPRH	protein_coding	chr3:119298280-119308792	+	5.62293	1.06706	0.189769	-2.39768	ADP-ribosylarginine hydrolase	http://www.ncbi.nlm.nih.gov/gene/?term=141
ADPRHL1	protein_coding	chr13:114076255-114107839	-	7.49725	7.46941	0.996287	-0.00536651	ADP-ribosylhydrolase like 1	http://www.ncbi.nlm.nih.gov/gene/?term=113622
ADPRHL2	protein_coding	chr1:36554453-36559533	+	477.012	473.774	0.993211	-0.00982741	ADP-ribosylhydrolase like 2	http://www.ncbi.nlm.nih.gov/gene/?term=54936
ADPRM	protein_coding	chr17:10600927-10614875	+	108.71	128.047	1.17788	0.236188	ADP-ribose/CDP-alcohol diphosphatase, manganese dependent	http://www.ncbi.nlm.nih.gov/gene/?term=56985
ADRA1B	protein_coding	chr5:159343740-159400017	+	30.9261	18.14	0.586559	-0.769653	adrenoceptor alpha 1B	http://www.ncbi.nlm.nih.gov/gene/?term=147
ADRA1D	protein_coding	chr20:4201278-4229659	-	4.68578	1.06706	0.227723	-2.13465	adrenoceptor alpha 1D	http://www.ncbi.nlm.nih.gov/gene/?term=146
ADRA2A	protein_coding	chr10:112836790-112840665	+	0	1.06706	Inf	Inf	adrenoceptor alpha 2A	http://www.ncbi.nlm.nih.gov/gene/?term=150
ADRA2C	protein_coding	chr4:3768296-3770253	+	0	1.06706	Inf	Inf	adrenoceptor alpha 2C	http://www.ncbi.nlm.nih.gov/gene/?term=152
ADRB2	protein_coding	chr5:148206156-148208197	+	80.5954	32.0118	0.397191	-1.3321	adrenoceptor beta 2	http://www.ncbi.nlm.nih.gov/gene/?term=154
ADRM1	protein_coding	chr20:60877952-60883918	+	3009.21	2205.61	0.732954	-0.448206	adhesion regulating molecule 1	http://www.ncbi.nlm.nih.gov/gene/?term=11047
ADSL	protein_coding	chr22:40742504-40762752	+	1236.11	1014.77	0.820941	-0.284649	adenylosuccinate lyase	http://www.ncbi.nlm.nih.gov/gene/?term=158
ADSS	protein_coding	chr1:244571794-244615436	-	831.257	791.757	0.952482	-0.0702363	adenylosuccinate synthase	http://www.ncbi.nlm.nih.gov/gene/?term=159
ADSSL1	protein_coding	chr14:105190534-105213662	+	2.81147	2.13412	0.759076	-0.397684	adenylosuccinate synthase like 1	http://www.ncbi.nlm.nih.gov/gene/?term=122622
ADTRP	protein_coding	chr6:11713888-11779280	-	86.2183	39.4812	0.457921	-1.12683	androgen dependent TFPI regulating protein	http://www.ncbi.nlm.nih.gov/gene/?term=84830
AEBP1	protein_coding	chr7:44143960-44154164	+	24.366	17.0729	0.700685	-0.513161	AE binding protein 1	http://www.ncbi.nlm.nih.gov/gene/?term=165
AEBP2	protein_coding	chr12:19592608-19675173	+	439.526	333.989	0.759885	-0.396147	AE binding protein 2	http://www.ncbi.nlm.nih.gov/gene/?term=121536
AEN	protein_coding	chr15:89164527-89175512	+	475.138	346.794	0.729881	-0.454267	apoptosis enhancing nuclease	http://www.ncbi.nlm.nih.gov/gene/?term=64782
AES	protein_coding	chr19:3052908-3062964	-	3762.68	3575.71	0.95031	-0.0735297	amino-terminal enhancer of split	http://www.ncbi.nlm.nih.gov/gene/?term=166
AFAP1	protein_coding	chr4:7760440-7941653	-	3968.85	4690.79	1.1819	0.241108	actin filament associated protein 1	http://www.ncbi.nlm.nih.gov/gene/?term=60312
AFAP1-AS1	lncRNA	chr4:7755817-7780655	+	477.949	587.949	1.23015	0.298834	AFAP1 antisense RNA 1	http://www.ncbi.nlm.nih.gov/gene/?term=84740
AFAP1L1	protein_coding	chr5:148651401-148723200	+	560.419	576.212	1.02818	0.0400925	actin filament associated protein 1 like 1	http://www.ncbi.nlm.nih.gov/gene/?term=134265
AFAP1L2	protein_coding	chr10:116054583-116164537	-	15.9316	41.6153	2.61211	1.38522	actin filament associated protein 1 like 2	http://www.ncbi.nlm.nih.gov/gene/?term=84632
AFDN	protein_coding	chr6:168227671-168372700	+	2402.87	2843.71	1.18347	0.243018	afadin, adherens junction formation factor	http://www.ncbi.nlm.nih.gov/gene/?term=4301
AFDN-AS1	lncRNA	chr6:168224570-168227476	-	2.81147	1.06706	0.379538	-1.39768	AFDN antisense RNA 1 (head to head)	http://www.ncbi.nlm.nih.gov/gene/?term=653483
AFF1	protein_coding	chr4:87856154-88062206	+	1378.56	1373.3	0.99619	-0.00550663	AF4/FMR2 family member 1	http://www.ncbi.nlm.nih.gov/gene/?term=4299
AFF2	protein_coding	chrX:147582139-148082193	+	0	3.20118	Inf	Inf	AF4/FMR2 family member 2	http://www.ncbi.nlm.nih.gov/gene/?term=2334
AFF3	protein_coding	chr2:100163715-100759037	-	1045.87	1444.8	1.38144	0.466169	AF4/FMR2 family member 3	http://www.ncbi.nlm.nih.gov/gene/?term=3899
AFF4	protein_coding	chr5:132211071-132299354	-	3848.9	3784.86	0.983361	-0.024207	AF4/FMR2 family member 4	http://www.ncbi.nlm.nih.gov/gene/?term=27125
AFG3L1P	misc_RNA	chr16:90038988-90067195	+	470.452	595.419	1.26563	0.339856	AFG3 like matrix AAA peptidase subunit 1, pseudogene	http://www.ncbi.nlm.nih.gov/gene/?term=172
AFG3L2	protein_coding	chr18:12328943-12377275	-	2120.78	2153.32	1.01534	0.0219682	AFG3 like matrix AAA peptidase subunit 2	http://www.ncbi.nlm.nih.gov/gene/?term=10939
AFMID	protein_coding	chr17:76183398-76203782	+	249.283	258.228	1.03588	0.0508594	arylformamidase	http://www.ncbi.nlm.nih.gov/gene/?term=125061
AFP	protein_coding	chr4:74301936-74321502	+	14.9945	12.8047	0.85396	-0.227759	alpha fetoprotein	http://www.ncbi.nlm.nih.gov/gene/?term=174
AFTPH	protein_coding	chr2:64751439-64820139	+	435.777	554.87	1.27329	0.348559	aftiphilin	http://www.ncbi.nlm.nih.gov/gene/?term=54812
AGA	protein_coding	chr4:178351928-178363657	-	352.371	306.246	0.869102	-0.202403	aspartylglucosaminidase	http://www.ncbi.nlm.nih.gov/gene/?term=175
AGAP1	protein_coding	chr2:236402733-237040444	+	1248.29	1074.53	0.860799	-0.216252	ArfGAP with GTPase domain, ankyrin repeat and PH domain 1	http://www.ncbi.nlm.nih.gov/gene/?term=116987
AGAP1-IT1	lncRNA	chr2:236414395-236416210	+	4.68578	1.06706	0.227723	-2.13465	AGAP1 intronic transcript 1	http://www.ncbi.nlm.nih.gov/gene/?term=100506749
AGAP10P	pseudogene	chr10:46174140-46196001	+	2.81147	14.9388	5.31353	2.40967	ArfGAP with GTPase domain, ankyrin repeat and PH domain 10 pseudogene	http://www.ncbi.nlm.nih.gov/gene/?term=653234
AGAP11	protein_coding	chr10:88730498-88769960	+	5.62293	2.13412	0.379538	-1.39768	ArfGAP with GTPase domain, ankyrin repeat and PH domain 11	http://www.ncbi.nlm.nih.gov/gene/?term=119385
AGAP12P	misc_RNA	chr10:49218157-49239658	-	13.1202	14.9388	1.13861	0.187279	ArfGAP with GTPase domain, ankyrin repeat and PH domain 12, pseudogene	http://www.ncbi.nlm.nih.gov/gene/?term=414224
AGAP2	protein_coding	chr12:58118076-58135944	-	30.9261	22.4082	0.724572	-0.464798	ArfGAP with GTPase domain, ankyrin repeat and PH domain 2	http://www.ncbi.nlm.nih.gov/gene/?term=116986
AGAP2-AS1	lncRNA	chr12:58120023-58122139	+	32.8005	16.0059	0.487977	-1.03511	AGAP2 antisense RNA 1	http://www.ncbi.nlm.nih.gov/gene/?term=100130776
AGAP3	protein_coding	chr7:150782918-150841523	+	1513.51	1486.41	0.982099	-0.0260603	ArfGAP with GTPase domain, ankyrin repeat and PH domain 3	http://www.ncbi.nlm.nih.gov/gene/?term=116988
AGAP4	protein_coding	chr10:46321040-46349325	-	51.5436	67.2247	1.30423	0.383199	ArfGAP with GTPase domain, ankyrin repeat and PH domain 4	http://www.ncbi.nlm.nih.gov/gene/?term=119016
AGAP5	protein_coding	chr10:75434033-75457554	-	111.522	137.651	1.2343	0.303688	ArfGAP with GTPase domain, ankyrin repeat and PH domain 5	http://www.ncbi.nlm.nih.gov/gene/?term=729092
AGAP6	protein_coding	chr10:51748078-51770259	+	154.631	268.899	1.73897	0.798236	ArfGAP with GTPase domain, ankyrin repeat and PH domain 6	http://www.ncbi.nlm.nih.gov/gene/?term=414189
AGAP7P	misc_RNA	chr10:51464144-51486327	-	15.9316	9.60353	0.602796	-0.730259	ArfGAP with GTPase domain, ankyrin repeat and PH domain 7, pseudogene	http://www.ncbi.nlm.nih.gov/gene/?term=653268
AGAP9	protein_coding	chr10:48215724-48237508	+	36.5491	58.6882	1.60574	0.683236	ArfGAP with GTPase domain, ankyrin repeat and PH domain 9	http://www.ncbi.nlm.nih.gov/gene/?term=642517
AGBL3	protein_coding	chr7:134671259-134820530	+	26.2404	19.2071	0.731966	-0.450151	ATP/GTP binding protein like 3	http://www.ncbi.nlm.nih.gov/gene/?term=340351
AGBL5	protein_coding	chr2:27274291-27293490	+	1293.27	1282.6	0.991749	-0.0119528	ATP/GTP binding protein like 5	http://www.ncbi.nlm.nih.gov/gene/?term=60509
AGBL5-AS1	lncRNA	chr2:27272551-27273132	-	0	2.13412	Inf	Inf	AGBL5 antisense RNA 1	http://www.ncbi.nlm.nih.gov/gene/?term=100874031
AGER	protein_coding	chr6:32148745-32152099	-	33.7376	78.9623	2.34048	1.22681	advanced glycosylation end-product specific receptor	http://www.ncbi.nlm.nih.gov/gene/?term=177
AGFG1	protein_coding	chr2:228336888-228425938	+	1558.49	1571.78	1.00853	0.0122478	ArfGAP with FG repeats 1	http://www.ncbi.nlm.nih.gov/gene/?term=3267
AGFG2	protein_coding	chr7:100136834-100165843	+	530.43	337.19	0.635693	-0.653599	ArfGAP with FG repeats 2	http://www.ncbi.nlm.nih.gov/gene/?term=3268
AGGF1	protein_coding	chr5:76326210-76361059	+	737.542	676.515	0.917257	-0.124602	angiogenic factor with G-patch and FHA domains 1	http://www.ncbi.nlm.nih.gov/gene/?term=55109
AGK	protein_coding	chr7:141251078-141354209	+	379.548	423.622	1.11612	0.158496	acylglycerol kinase	http://www.ncbi.nlm.nih.gov/gene/?term=55750
AGL	protein_coding	chr1:100315640-100389579	+	641.015	678.649	1.05871	0.082309	amylo-alpha-1, 6-glucosidase, 4-alpha-glucanotransferase	http://www.ncbi.nlm.nih.gov/gene/?term=178
AGMAT	protein_coding	chr1:15898194-15911605	-	1.87431	3.20118	1.70792	0.772241	agmatinase	http://www.ncbi.nlm.nih.gov/gene/?term=79814
AGMO	protein_coding	chr7:15239943-15601640	-	2.81147	19.2071	6.83168	2.77224	alkylglycerol monooxygenase	http://www.ncbi.nlm.nih.gov/gene/?term=392636
AGO1	protein_coding	chr1:36335409-36389900	+	1344.82	1455.47	1.08228	0.114071	argonaute 1, RISC catalytic component	http://www.ncbi.nlm.nih.gov/gene/?term=26523
AGO2	protein_coding	chr8:141541264-141645646	-	705.678	657.308	0.931456	-0.102441	argonaute 2, RISC catalytic component	http://www.ncbi.nlm.nih.gov/gene/?term=27161
AGO3	protein_coding	chr1:36396683-36522063	+	262.404	342.526	1.30534	0.384425	argonaute 3, RISC catalytic component	http://www.ncbi.nlm.nih.gov/gene/?term=192669
AGO4	protein_coding	chr1:36273828-36323491	+	278.335	352.129	1.26513	0.339282	argonaute 4, RISC catalytic component	http://www.ncbi.nlm.nih.gov/gene/?term=192670
AGPAT1	protein_coding	chr6:32135983-32145888	-	2153.58	1922.84	0.892856	-0.163501	1-acylglycerol-3-phosphate O-acyltransferase 1	http://www.ncbi.nlm.nih.gov/gene/?term=10554
AGPAT2	protein_coding	chr9:139567595-139581911	-	545.425	416.153	0.762989	-0.390266	1-acylglycerol-3-phosphate O-acyltransferase 2	http://www.ncbi.nlm.nih.gov/gene/?term=10555
AGPAT3	protein_coding	chr21:45285116-45407475	+	2705.57	2877.86	1.06368	0.089063	1-acylglycerol-3-phosphate O-acyltransferase 3	http://www.ncbi.nlm.nih.gov/gene/?term=56894
AGPAT4	protein_coding	chr6:161551057-161695107	-	610.088	683.985	1.12112	0.164945	1-acylglycerol-3-phosphate O-acyltransferase 4	http://www.ncbi.nlm.nih.gov/gene/?term=56895
AGPAT4-IT1	lncRNA	chr6:161581146-161583014	-	44.9835	58.6882	1.30466	0.383676	AGPAT4 intronic transcript 1	http://www.ncbi.nlm.nih.gov/gene/?term=79992
AGPAT5	protein_coding	chr8:6565878-6619024	+	971.83	969.956	0.998071	-0.00278513	1-acylglycerol-3-phosphate O-acyltransferase 5	http://www.ncbi.nlm.nih.gov/gene/?term=55326
AGPS	protein_coding	chr2:178257471-178408564	+	1280.15	1170.56	0.914392	-0.129115	alkylglycerone phosphate synthase	http://www.ncbi.nlm.nih.gov/gene/?term=8540
AGR2	protein_coding	chr7:16832264-16844738	-	3.74862	0	0	#NAME?	anterior gradient 2, protein disulphide isomerase family member	http://www.ncbi.nlm.nih.gov/gene/?term=10551
AGRN	protein_coding	chr1:955503-991499	+	11179.3	7425.66	0.664231	-0.590243	agrin	http://www.ncbi.nlm.nih.gov/gene/?term=375790
AGRP	protein_coding	chr16:67516474-67517716	-	4.68578	0	0	#NAME?	agouti related neuropeptide	http://www.ncbi.nlm.nih.gov/gene/?term=181
AGT	protein_coding	chr1:230838269-230850336	-	3.74862	1.06706	0.284653	-1.81272	angiotensinogen	http://www.ncbi.nlm.nih.gov/gene/?term=183
AGTPBP1	protein_coding	chr9:88161454-88356944	-	433.903	567.675	1.3083	0.387693	ATP/GTP binding protein 1	http://www.ncbi.nlm.nih.gov/gene/?term=23287
AGTR1	protein_coding	chr3:148415658-148460790	+	24.366	1.06706	0.0437928	-4.51316	angiotensin II receptor type 1	http://www.ncbi.nlm.nih.gov/gene/?term=185
AGTRAP	protein_coding	chr1:11796142-11810828	+	1285.78	753.343	0.585905	-0.771262	angiotensin II receptor associated protein	http://www.ncbi.nlm.nih.gov/gene/?term=57085
AHCTF1	protein_coding	chr1:247002400-247095280	-	2233.24	1983.66	0.888243	-0.170974	AT-hook containing transcription factor 1	http://www.ncbi.nlm.nih.gov/gene/?term=25909
AHCTF1P1	misc_RNA	chr2:162355578-162364413	-	29.989	24.5423	0.818379	-0.289159	AT-hook containing transcription factor 1 pseudogene 1	http://www.ncbi.nlm.nih.gov/gene/?term=285116
AHCY	protein_coding	chr20:32868071-32899608	-	2769.3	1908.97	0.689333	-0.536726	adenosylhomocysteinase	http://www.ncbi.nlm.nih.gov/gene/?term=191
AHCYL1	protein_coding	chr1:110527387-110566364	+	3004.52	2744.47	0.913448	-0.130605	adenosylhomocysteinase like 1	http://www.ncbi.nlm.nih.gov/gene/?term=10768
AHCYL2	protein_coding	chr7:128864855-129070052	+	364.554	344.66	0.94543	-0.0809574	adenosylhomocysteinase like 2	http://www.ncbi.nlm.nih.gov/gene/?term=23382
AHDC1	protein_coding	chr1:27860756-27930005	-	1667.2	1455.47	0.873001	-0.195944	AT-hook DNA binding motif containing 1	http://www.ncbi.nlm.nih.gov/gene/?term=27245
AHI1	protein_coding	chr6:135605110-135818903	-	940.904	1082	1.14995	0.201577	Abelson helper integration site 1	http://www.ncbi.nlm.nih.gov/gene/?term=54806
AHNAK	protein_coding	chr11:62201014-62314332	-	47235.5	66257.9	1.40272	0.488223	AHNAK nucleoprotein	http://www.ncbi.nlm.nih.gov/gene/?term=79026
AHNAK2	protein_coding	chr14:105403591-105444694	-	2051.43	1536.56	0.74902	-0.416925	AHNAK nucleoprotein 2	http://www.ncbi.nlm.nih.gov/gene/?term=113146
AHR	protein_coding	chr7:17338276-17385775	+	3108.55	3895.83	1.25326	0.325691	aryl hydrocarbon receptor	http://www.ncbi.nlm.nih.gov/gene/?term=196
AHRR	protein_coding	chr5:304291-438406	+	2448.79	3330.29	1.35997	0.44358	aryl-hydrocarbon receptor repressor	http://www.ncbi.nlm.nih.gov/gene/?term=57491
AHSA1	protein_coding	chr14:77924220-77935815	+	1847.13	1510.95	0.818	-0.289828	activator of HSP90 ATPase activity 1	http://www.ncbi.nlm.nih.gov/gene/?term=10598
AHSA2	protein_coding	chr2:61404553-61416060	+	746.913	888.86	1.19004	0.251015	activator of HSP90 ATPase homolog 2	http://www.ncbi.nlm.nih.gov/gene/?term=130872
AIDA	protein_coding	chr1:222841355-222885864	-	1266.1	1144.95	0.904317	-0.145099	axin interactor, dorsalization associated	http://www.ncbi.nlm.nih.gov/gene/?term=64853
AIF1L	protein_coding	chr9:133971863-133998539	+	5.62293	3.20118	0.569307	-0.812721	allograft inflammatory factor 1 like	http://www.ncbi.nlm.nih.gov/gene/?term=83543
AIFM1	protein_coding	chrX:129263337-129299861	-	1082.41	984.895	0.909905	-0.136212	apoptosis inducing factor mitochondria associated 1	http://www.ncbi.nlm.nih.gov/gene/?term=9131
AIFM2	protein_coding	chr10:71872023-71892690	-	193.991	70.4259	0.363036	-1.46181	apoptosis inducing factor, mitochondria associated 2	http://www.ncbi.nlm.nih.gov/gene/?term=84883
AIG1	protein_coding	chr6:143380500-143661480	+	451.709	511.121	1.13153	0.178271	androgen induced 1	http://www.ncbi.nlm.nih.gov/gene/?term=51390
AIM1	protein_coding	chr6:106959730-107018324	+	1913.67	2074.36	1.08397	0.116324	crystallin beta-gamma domain containing 1	http://www.ncbi.nlm.nih.gov/gene/?term=202
AIM1L	protein_coding	chr1:26648350-26680621	-	16.8688	2.13412	0.126513	-2.98265	crystallin beta-gamma domain containing 2	http://www.ncbi.nlm.nih.gov/gene/?term=55057
AIM2	protein_coding	chr1:159032275-159046647	-	2.81147	0	0	#NAME?	absent in melanoma 2	http://www.ncbi.nlm.nih.gov/gene/?term=9447
AIMP1	protein_coding	chr4:107236767-107270382	+	636.329	672.247	1.05645	0.0792188	aminoacyl tRNA synthetase complex interacting multifunctional protein 1	http://www.ncbi.nlm.nih.gov/gene/?term=9255
AIMP2	protein_coding	chr7:6048882-6063465	+	507.001	535.663	1.05653	0.0793373	aminoacyl tRNA synthetase complex interacting multifunctional protein 2	http://www.ncbi.nlm.nih.gov/gene/?term=7965
AIP	protein_coding	chr11:67250500-67258579	+	1174.26	1035.05	0.881449	-0.182051	aryl hydrocarbon receptor interacting protein	http://www.ncbi.nlm.nih.gov/gene/?term=9049
AJUBA	protein_coding	chr14:23440383-23451851	-	1253.91	1457.6	1.16244	0.217158	ajuba LIM protein	http://www.ncbi.nlm.nih.gov/gene/?term=84962
AK1	protein_coding	chr9:130628759-130641900	-	1150.83	1150.29	0.999532	-0.000674814	adenylate kinase 1	http://www.ncbi.nlm.nih.gov/gene/?term=203
AK2	protein_coding	chr1:33473541-33502512	-	2852.7	2709.26	0.949718	-0.0744294	adenylate kinase 2	http://www.ncbi.nlm.nih.gov/gene/?term=204
AK3	protein_coding	chr9:4709556-4742043	-	843.44	846.177	1.00325	0.00467443	adenylate kinase 3	http://www.ncbi.nlm.nih.gov/gene/?term=50808
AK3P3	pseudogene	chr7:23168719-23169535	+	6.56009	23.4753	3.5785	1.83936	adenylate kinase 3 pseudogene 3	http://www.ncbi.nlm.nih.gov/gene/?term=100419075
AK4	protein_coding	chr1:65613232-65697828	+	274.587	521.792	1.90028	0.926212	adenylate kinase 4	http://www.ncbi.nlm.nih.gov/gene/?term=205
AK5	protein_coding	chr1:77747662-78025654	+	175.248	328.654	1.87536	0.907171	adenylate kinase 5	http://www.ncbi.nlm.nih.gov/gene/?term=26289
AK6	protein_coding	chr5:68647553-68665840	-	325.193	292.374	0.899078	-0.153481	adenylate kinase 6	http://www.ncbi.nlm.nih.gov/gene/?term=102157402
AK7	protein_coding	chr14:96858448-96955764	+	3.74862	0	0	#NAME?	adenylate kinase 7	http://www.ncbi.nlm.nih.gov/gene/?term=122481
AK8	protein_coding	chr9:135600965-135754198	-	28.1147	10.6706	0.379538	-1.39768	adenylate kinase 8	http://www.ncbi.nlm.nih.gov/gene/?term=158067
AK9	protein_coding	chr6:109814059-110012415	-	67.4752	97.1023	1.43908	0.525148	adenylate kinase 9	http://www.ncbi.nlm.nih.gov/gene/?term=221264
AKAP1	protein_coding	chr17:55162553-55198710	+	802.205	578.346	0.720945	-0.472039	A-kinase anchoring protein 1	http://www.ncbi.nlm.nih.gov/gene/?term=8165
AKAP10	protein_coding	chr17:19807615-19881169	-	613.837	537.797	0.876124	-0.190793	A-kinase anchoring protein 10	http://www.ncbi.nlm.nih.gov/gene/?term=11216
AKAP11	protein_coding	chr13:42846289-42897403	+	1762.79	1313.55	0.745153	-0.424391	A-kinase anchoring protein 11	http://www.ncbi.nlm.nih.gov/gene/?term=11215
AKAP12	protein_coding	chr6:151561134-151679694	+	5041.9	4167.93	0.826659	-0.274636	A-kinase anchoring protein 12	http://www.ncbi.nlm.nih.gov/gene/?term=9590
AKAP13	protein_coding	chr15:85923847-86292589	+	1742.17	1995.4	1.14535	0.19579	A-kinase anchoring protein 13	http://www.ncbi.nlm.nih.gov/gene/?term=11214
AKAP17A	protein_coding	chrY:1660486-1671413	+	220.232	263.563	1.19676	0.259129	A-kinase anchoring protein 17A	http://www.ncbi.nlm.nih.gov/gene/?term=8227
AKAP2	protein_coding	chr9:112810878-112934792	+	12.183	7.46941	0.6131	-0.705806	A-kinase anchoring protein 2	http://www.ncbi.nlm.nih.gov/gene/?term=11217
AKAP3	protein_coding	chr12:4724674-4758213	-	2.81147	7.46941	2.65677	1.40967	A-kinase anchoring protein 3	http://www.ncbi.nlm.nih.gov/gene/?term=10566
AKAP5	protein_coding	chr14:64932217-64941221	+	28.1147	43.7494	1.55611	0.63794	A-kinase anchoring protein 5	http://www.ncbi.nlm.nih.gov/gene/?term=9495
AKAP6	protein_coding	chr14:32798479-33302268	+	14.9945	13.8718	0.925124	-0.112282	A-kinase anchoring protein 6	http://www.ncbi.nlm.nih.gov/gene/?term=9472
AKAP7	protein_coding	chr6:131456826-131604675	+	58.1037	65.0906	1.12025	0.16382	A-kinase anchoring protein 7	http://www.ncbi.nlm.nih.gov/gene/?term=9465
AKAP8	protein_coding	chr19:15464332-15490612	-	567.916	577.279	1.01649	0.0235894	A-kinase anchoring protein 8	http://www.ncbi.nlm.nih.gov/gene/?term=10270
AKAP8L	protein_coding	chr19:15490859-15529932	-	842.503	831.239	0.98663	-0.0194192	A-kinase anchoring protein 8 like	http://www.ncbi.nlm.nih.gov/gene/?term=26993
AKAP9	protein_coding	chr7:91570189-91739987	+	1691.57	2159.73	1.27676	0.352489	A-kinase anchoring protein 9	http://www.ncbi.nlm.nih.gov/gene/?term=10142
AKIP1	protein_coding	chr11:8932701-8941626	+	444.212	410.818	0.924823	-0.11275	A-kinase interacting protein 1	http://www.ncbi.nlm.nih.gov/gene/?term=56672
AKIRIN1	protein_coding	chr1:39456916-39471737	+	1172.38	1008.37	0.860104	-0.217417	akirin 1	http://www.ncbi.nlm.nih.gov/gene/?term=79647
AKIRIN2	protein_coding	chr6:88384578-88411985	-	944.653	743.74	0.787315	-0.344987	akirin 2	http://www.ncbi.nlm.nih.gov/gene/?term=55122
AKNA	protein_coding	chr9:117098407-117156685	-	174.311	235.82	1.35287	0.436022	AT-hook transcription factor	http://www.ncbi.nlm.nih.gov/gene/?term=80709
AKNAD1	protein_coding	chr1:109358520-109400864	-	4.68578	10.6706	2.27723	1.18728	AKNA domain containing 1	http://www.ncbi.nlm.nih.gov/gene/?term=254268
AKR1A1	protein_coding	chr1:46016455-46035723	+	1218.3	1125.75	0.924029	-0.11399	aldo-keto reductase family 1 member A1	http://www.ncbi.nlm.nih.gov/gene/?term=10327
AKR1B1	protein_coding	chr7:134127102-134143991	-	40274.3	12703.3	0.315421	-1.66465	aldo-keto reductase family 1 member B	http://www.ncbi.nlm.nih.gov/gene/?term=231
AKR1B10	protein_coding	chr7:134212344-134226166	+	107.773	122.712	1.13861	0.187279	aldo-keto reductase family 1 member B10	http://www.ncbi.nlm.nih.gov/gene/?term=57016
AKR1B15	protein_coding	chr7:134233849-134264592	+	4.68578	2.13412	0.455446	-1.13465	aldo-keto reductase family 1 member B15	http://www.ncbi.nlm.nih.gov/gene/?term=441282
AKR1B1P1	pseudogene	chr1:224762103-224763290	+	1.87431	1.06706	0.569307	-0.812721	aldehyde reductase family 1 member B1 pseudogene 1	http://www.ncbi.nlm.nih.gov/gene/?term=401982
AKR1C1	protein_coding	chr10:5005454-5020158	+	1781.53	892.061	0.500727	-0.997905	aldo-keto reductase family 1 member C1	http://www.ncbi.nlm.nih.gov/gene/?term=1645
AKR1C2	protein_coding	chr10:5029967-5060225	-	988.699	524.993	0.530993	-0.913234	aldo-keto reductase family 1 member C2	http://www.ncbi.nlm.nih.gov/gene/?term=1646
AKR1C3	protein_coding	chr10:5090958-5149878	+	946.527	959.286	1.01348	0.0193163	aldo-keto reductase family 1 member C3	http://www.ncbi.nlm.nih.gov/gene/?term=8644
AKR1C6P	misc_RNA	chr10:4913859-4958465	-	0.937156	0	0	#NAME?	aldo-keto reductase family 1 member C6, pseudogene	http://www.ncbi.nlm.nih.gov/gene/?term=389932
AKR1E2	protein_coding	chr10:4868369-4890254	+	14.9945	4.26823	0.284653	-1.81272	aldo-keto reductase family 1 member E2	http://www.ncbi.nlm.nih.gov/gene/?term=83592
AKR7A2	protein_coding	chr1:19629202-19638640	-	1487.27	1392.51	0.936289	-0.0949738	aldo-keto reductase family 7 member A2	http://www.ncbi.nlm.nih.gov/gene/?term=8574
AKR7A2P1	misc_RNA	chr1:113465972-113467295	+	8.4344	3.20118	0.379538	-1.39768	aldo-keto reductase family 7 member A2 pseudogene 1	http://www.ncbi.nlm.nih.gov/gene/?term=246182
AKR7A3	protein_coding	chr1:19609057-19615280	-	4.68578	13.8718	2.9604	1.56579	aldo-keto reductase family 7 member A3	http://www.ncbi.nlm.nih.gov/gene/?term=22977
AKR7L	misc_RNA	chr1:19592476-19600568	-	4.68578	5.33529	1.13861	0.187279	aldo-keto reductase family 7 like (gene/pseudogene)	http://www.ncbi.nlm.nih.gov/gene/?term=246181
AKT1	protein_coding	chr14:105235686-105262080	-	4310.92	3963.06	0.919307	-0.121381	AKT serine/threonine kinase 1	http://www.ncbi.nlm.nih.gov/gene/?term=207
AKT1S1	protein_coding	chr19:50372290-50381613	-	2091.73	1800.13	0.860592	-0.216598	AKT1 substrate 1	http://www.ncbi.nlm.nih.gov/gene/?term=84335
AKT2	protein_coding	chr19:40736224-40791302	-	2517.2	2558.81	1.01653	0.0236509	AKT serine/threonine kinase 2	http://www.ncbi.nlm.nih.gov/gene/?term=208
AKT3	protein_coding	chr1:243651535-244006886	-	1653.14	2249.36	1.36066	0.444303	AKT serine/threonine kinase 3	http://www.ncbi.nlm.nih.gov/gene/?term=10000
AKTIP	protein_coding	chr16:53524952-53537216	-	545.425	807.763	1.48098	0.566553	AKT interacting protein	http://www.ncbi.nlm.nih.gov/gene/?term=64400
ALAD	protein_coding	chr9:116148592-116163618	-	717.861	957.151	1.33334	0.415042	aminolevulinate dehydratase	http://www.ncbi.nlm.nih.gov/gene/?term=210
ALAS1	protein_coding	chr3:52232099-52248343	+	999.008	744.807	0.745546	-0.42363	5'-aminolevulinate synthase 1	http://www.ncbi.nlm.nih.gov/gene/?term=211
ALCAM	protein_coding	chr3:105085557-105295757	+	4563.01	6163.33	1.35072	0.433724	activated leukocyte cell adhesion molecule	http://www.ncbi.nlm.nih.gov/gene/?term=214
ALDH16A1	protein_coding	chr19:49956473-49974305	+	922.161	685.052	0.742876	-0.428806	aldehyde dehydrogenase 16 family member A1	http://www.ncbi.nlm.nih.gov/gene/?term=126133
ALDH18A1	protein_coding	chr10:97365686-97416567	-	2490.02	3114.74	1.25089	0.322955	aldehyde dehydrogenase 18 family member A1	http://www.ncbi.nlm.nih.gov/gene/?term=5832
ALDH1A1	protein_coding	chr9:75515578-75568233	-	4.68578	0	0	#NAME?	aldehyde dehydrogenase 1 family member A1	http://www.ncbi.nlm.nih.gov/gene/?term=216
ALDH1A3	protein_coding	chr15:101419897-101456831	+	503.253	255.027	0.506757	-0.980633	aldehyde dehydrogenase 1 family member A3	http://www.ncbi.nlm.nih.gov/gene/?term=220
ALDH1B1	protein_coding	chr9:38392661-38398662	+	1217.37	1407.45	1.15614	0.209322	aldehyde dehydrogenase 1 family member B1	http://www.ncbi.nlm.nih.gov/gene/?term=219
ALDH1L2	protein_coding	chr12:105413562-105478341	-	1401.05	2032.75	1.45088	0.536924	aldehyde dehydrogenase 1 family member L2	http://www.ncbi.nlm.nih.gov/gene/?term=160428
ALDH2	protein_coding	chr12:112204691-112247789	+	508.876	435.36	0.855533	-0.225104	aldehyde dehydrogenase 2 family (mitochondrial)	http://www.ncbi.nlm.nih.gov/gene/?term=217
ALDH3A1	protein_coding	chr17:19641297-19651746	-	0.937156	0	0	#NAME?	aldehyde dehydrogenase 3 family member A1	http://www.ncbi.nlm.nih.gov/gene/?term=218
ALDH3A2	protein_coding	chr17:19552064-19580908	+	883.738	898.463	1.01666	0.023841	aldehyde dehydrogenase 3 family member A2	http://www.ncbi.nlm.nih.gov/gene/?term=224
ALDH3B1	protein_coding	chr11:67776017-67796749	+	967.145	551.669	0.57041	-0.809928	aldehyde dehydrogenase 3 family member B1	http://www.ncbi.nlm.nih.gov/gene/?term=221
ALDH3B2	protein_coding	chr11:67429633-67448685	-	0	1.06706	Inf	Inf	aldehyde dehydrogenase 3 family member B2	http://www.ncbi.nlm.nih.gov/gene/?term=222
ALDH4A1	protein_coding	chr1:19197924-19229293	-	490.132	662.643	1.35197	0.435061	aldehyde dehydrogenase 4 family member A1	http://www.ncbi.nlm.nih.gov/gene/?term=8659
ALDH5A1	protein_coding	chr6:24495197-24537435	+	7.49725	4.26823	0.569307	-0.812721	aldehyde dehydrogenase 5 family member A1	http://www.ncbi.nlm.nih.gov/gene/?term=7915
ALDH6A1	protein_coding	chr14:74524365-74551196	-	841.566	1001.97	1.1906	0.251688	aldehyde dehydrogenase 6 family member A1	http://www.ncbi.nlm.nih.gov/gene/?term=4329
ALDH7A1	protein_coding	chr5:125877533-125931082	-	1844.32	2043.42	1.10795	0.147893	aldehyde dehydrogenase 7 family member A1	http://www.ncbi.nlm.nih.gov/gene/?term=501
ALDH7A1P1	pseudogene	chr5:76586009-76587822	+	0.937156	4.26823	4.55446	2.18728	aldehyde dehydrogenase 7 family member A1 pseudogene 1	http://www.ncbi.nlm.nih.gov/gene/?term=541
ALDH8A1	protein_coding	chr6:135238528-135271260	-	0.937156	1.06706	1.13861	0.187279	aldehyde dehydrogenase 8 family member A1	http://www.ncbi.nlm.nih.gov/gene/?term=64577
ALDH9A1	protein_coding	chr1:165631449-165667900	-	1363.56	1507.75	1.10575	0.145021	aldehyde dehydrogenase 9 family member A1	http://www.ncbi.nlm.nih.gov/gene/?term=223
ALDOA	protein_coding	chr16:30064411-30081741	+	38757	35739	0.92213	-0.116958	aldolase, fructose-bisphosphate A	http://www.ncbi.nlm.nih.gov/gene/?term=226
ALDOAP2	pseudogene	chr10:127355249-127356625	-	0.937156	0	0	#NAME?	aldolase, fructose-bisphosphate A pseudogene 2	http://www.ncbi.nlm.nih.gov/gene/?term=228
ALDOC	protein_coding	chr17:26900133-26903951	-	17.806	23.4753	1.31839	0.398783	aldolase, fructose-bisphosphate C	http://www.ncbi.nlm.nih.gov/gene/?term=230
ALG1	protein_coding	chr16:5121810-5137380	+	981.202	756.544	0.771038	-0.375125	ALG1, chitobiosyldiphosphodolichol beta-mannosyltransferase	http://www.ncbi.nlm.nih.gov/gene/?term=56052
ALG10	protein_coding	chr12:34175216-34181237	+	141.511	128.047	0.904859	-0.144236	ALG10, alpha-1,2-glucosyltransferase	http://www.ncbi.nlm.nih.gov/gene/?term=84920
ALG10B	protein_coding	chr12:38710557-38723528	+	204.3	109.907	0.537969	-0.894405	ALG10B, alpha-1,2-glucosyltransferase	http://www.ncbi.nlm.nih.gov/gene/?term=144245
ALG11	protein_coding	chr13:52586523-52603784	+	151.819	147.254	0.96993	-0.044047	ALG11, alpha-1,2-mannosyltransferase	http://www.ncbi.nlm.nih.gov/gene/?term=440138
ALG12	protein_coding	chr22:50296852-50312106	-	640.077	500.45	0.781859	-0.355019	ALG12, alpha-1,6-mannosyltransferase	http://www.ncbi.nlm.nih.gov/gene/?term=79087
ALG13	protein_coding	chrX:110924346-111003877	+	327.067	324.386	0.991801	-0.0118771	ALG13, UDP-N-acetylglucosaminyltransferase subunit	http://www.ncbi.nlm.nih.gov/gene/?term=79868
ALG14	protein_coding	chr1:95448279-95538507	-	114.333	115.242	1.00795	0.0114287	ALG14, UDP-N-acetylglucosaminyltransferase subunit	http://www.ncbi.nlm.nih.gov/gene/?term=199857
ALG1L	protein_coding	chr3:125648118-125655887	-	21.5546	26.6765	1.23762	0.307573	ALG1, chitobiosyldiphosphodolichol beta-mannosyltransferase like	http://www.ncbi.nlm.nih.gov/gene/?term=200810
ALG1L15P	pseudogene	chr3:155761918-155762739	-	0	1.06706	Inf	Inf	asparagine-linked glycosylation 1-like 15, pseudogene	http://www.ncbi.nlm.nih.gov/gene/?term=730086
ALG1L2	protein_coding	chr3:129800674-129817233	+	5.62293	0	0	#NAME?	ALG1, chitobiosyldiphosphodolichol beta-mannosyltransferase like 2	http://www.ncbi.nlm.nih.gov/gene/?term=644974
ALG1L6P	pseudogene	chr3:75464218-75473882	+	325.193	228.351	0.7022	-0.510046	asparagine-linked glycosylation 1-like 6, pseudogene	http://www.ncbi.nlm.nih.gov/gene/?term=339879
ALG1L7P	pseudogene	chr4:3937173-3946775	+	3.74862	12.8047	3.41584	1.77224	asparagine-linked glycosylation 1-like 7, pseudogene	http://www.ncbi.nlm.nih.gov/gene/?term=728263
ALG1L9P	misc_RNA	chr11:71505409-71524905	-	22.4917	37.347	1.66048	0.731599	asparagine-linked glycosylation 1-like 9, pseudogene	http://www.ncbi.nlm.nih.gov/gene/?term=285407
ALG2	protein_coding	chr9:101978707-101984246	-	590.408	609.29	1.03198	0.0454175	ALG2, alpha-1,3/1,6-mannosyltransferase	http://www.ncbi.nlm.nih.gov/gene/?term=85365
ALG3	protein_coding	chr3:183960117-183967313	-	1140.52	958.219	0.84016	-0.251263	ALG3, alpha-1,3- mannosyltransferase	http://www.ncbi.nlm.nih.gov/gene/?term=10195
ALG5	protein_coding	chr13:37523907-37573504	-	394.543	377.739	0.957409	-0.0627923	ALG5, dolichyl-phosphate beta-glucosyltransferase	http://www.ncbi.nlm.nih.gov/gene/?term=29880
ALG6	protein_coding	chr1:63833261-63904233	+	148.071	153.656	1.03772	0.0534228	ALG6, alpha-1,3-glucosyltransferase	http://www.ncbi.nlm.nih.gov/gene/?term=29929
ALG8	protein_coding	chr11:77811988-77850699	-	565.105	508.987	0.900695	-0.15089	ALG8, alpha-1,3-glucosyltransferase	http://www.ncbi.nlm.nih.gov/gene/?term=79053
ALG9	protein_coding	chr11:111652919-111742305	-	477.949	456.701	0.955543	-0.0656079	ALG9, alpha-1,2-mannosyltransferase	http://www.ncbi.nlm.nih.gov/gene/?term=79796
ALK	protein_coding	chr2:29415640-30144477	-	7.49725	22.4082	2.98886	1.5796	ALK receptor tyrosine kinase	http://www.ncbi.nlm.nih.gov/gene/?term=238
ALKBH1	protein_coding	chr14:78138749-78174356	-	175.248	156.858	0.89506	-0.159944	alkB homolog 1, histone H2A dioxygenase	http://www.ncbi.nlm.nih.gov/gene/?term=8846
ALKBH2	protein_coding	chr12:109525993-109531293	-	259.592	200.607	0.772778	-0.371875	alkB homolog 2, alpha-ketoglutarate dependent dioxygenase	http://www.ncbi.nlm.nih.gov/gene/?term=121642
ALKBH3	protein_coding	chr11:43902357-43941825	+	126.516	163.26	1.29043	0.367851	alkB homolog 3, alpha-ketoglutaratedependent dioxygenase	http://www.ncbi.nlm.nih.gov/gene/?term=221120
ALKBH3-AS1	lncRNA	chr11:43930839-43942494	-	0.937156	1.06706	1.13861	0.187279	ALKBH3 antisense RNA 1	http://www.ncbi.nlm.nih.gov/gene/?term=100507300
ALKBH4	protein_coding	chr7:102096667-102105321	-	261.466	224.082	0.857021	-0.222597	alkB homolog 4, lysine demethylase	http://www.ncbi.nlm.nih.gov/gene/?term=54784
ALKBH5	protein_coding	chr17:18086867-18113268	+	4092.56	4475.24	1.09351	0.128963	alkB homolog 5, RNA demethylase	http://www.ncbi.nlm.nih.gov/gene/?term=54890
ALKBH6	protein_coding	chr19:36500018-36505145	-	290.518	217.68	0.749281	-0.41642	alkB homolog 6	http://www.ncbi.nlm.nih.gov/gene/?term=84964
ALKBH7	protein_coding	chr19:6372444-6375261	+	682.249	531.395	0.778887	-0.360514	alkB homolog 7	http://www.ncbi.nlm.nih.gov/gene/?term=84266
ALKBH8	protein_coding	chr11:107373453-107436461	-	265.215	324.386	1.2231	0.290548	alkB homolog 8, tRNA methyltransferase	http://www.ncbi.nlm.nih.gov/gene/?term=91801
ALLC	protein_coding	chr2:3705786-3750261	+	2.81147	0	0	#NAME?	allantoicase	http://www.ncbi.nlm.nih.gov/gene/?term=55821
ALMS1	protein_coding	chr2:73612886-73837046	+	684.124	1035.05	1.51295	0.597367	ALMS1, centrosome and basal body associated protein	http://www.ncbi.nlm.nih.gov/gene/?term=7840
ALMS1-IT1	lncRNA	chr2:73684230-73686609	+	10.3087	1.06706	0.10351	-3.27215	ALMS1 intronic transcript 1	http://www.ncbi.nlm.nih.gov/gene/?term=100874291
ALMS1P1	misc_RNA	chr2:73872046-73912699	+	0	1.06706	Inf	Inf	ALMS1, centrosome and basal body associated protein pseudogene 1	http://www.ncbi.nlm.nih.gov/gene/?term=200420
ALOX12	protein_coding	chr17:6899384-6914055	+	85.2812	103.505	1.21369	0.279397	arachidonate 12-lipoxygenase, 12S type	http://www.ncbi.nlm.nih.gov/gene/?term=239
ALOX12-AS1	lncRNA	chr17:6888442-6915653	-	15.9316	23.4753	1.4735	0.559247	ALOX12 antisense RNA 1	http://www.ncbi.nlm.nih.gov/gene/?term=100506713
ALOX12B	protein_coding	chr17:7975954-7991021	-	0	1.06706	Inf	Inf	arachidonate 12-lipoxygenase, 12R type	http://www.ncbi.nlm.nih.gov/gene/?term=242
ALOX12P1	pseudogene	chr17:28856704-28868858	+	0	1.06706	Inf	Inf	arachidonate 12-lipoxygenase pseudogene 1	http://www.ncbi.nlm.nih.gov/gene/?term=243
ALOX12P2	misc_RNA	chr17:6756895-6803668	+	21.5546	32.0118	1.48515	0.570607	arachidonate 12-lipoxygenase pseudogene 2	http://www.ncbi.nlm.nih.gov/gene/?term=245
ALOX15P1	misc_RNA	chr17:6561038-6564701	+	1.87431	0	0	#NAME?	arachidonate 15-lipoxygenase pseudogene 1	http://www.ncbi.nlm.nih.gov/gene/?term=100652883
ALOX5AP	protein_coding	chr13:31287615-31338565	+	21.5546	11.7376	0.544554	-0.876852	arachidonate 5-lipoxygenase activating protein	http://www.ncbi.nlm.nih.gov/gene/?term=241
ALOXE3	protein_coding	chr17:7999218-8022234	-	13.1202	5.33529	0.406648	-1.29815	arachidonate lipoxygenase 3	http://www.ncbi.nlm.nih.gov/gene/?term=59344
ALPK1	protein_coding	chr4:113218499-113363774	+	477.012	522.859	1.09611	0.132395	alpha kinase 1	http://www.ncbi.nlm.nih.gov/gene/?term=80216
ALPK2	protein_coding	chr18:56148479-56296189	-	626.02	1335.96	2.13405	1.09359	alpha kinase 2	http://www.ncbi.nlm.nih.gov/gene/?term=115701
ALPK3	protein_coding	chr15:85359911-85416713	+	4.68578	26.6765	5.69307	2.50921	alpha kinase 3	http://www.ncbi.nlm.nih.gov/gene/?term=57538
ALPL	protein_coding	chr1:21835851-21904905	+	50.6064	75.7612	1.49707	0.582138	alkaline phosphatase, liver/bone/kidney	http://www.ncbi.nlm.nih.gov/gene/?term=249
ALS2	protein_coding	chr2:202564986-202645895	-	873.429	1042.52	1.19359	0.255307	ALS2, alsin Rho guanine nucleotide exchange factor	http://www.ncbi.nlm.nih.gov/gene/?term=57679
ALS2CL	protein_coding	chr3:46710485-46735203	-	4.68578	6.40235	1.36634	0.450313	ALS2 C-terminal like	http://www.ncbi.nlm.nih.gov/gene/?term=259173
ALS2CR11	protein_coding	chr2:202352144-202483905	-	0	6.40235	Inf	Inf	C2 calcium dependent domain containing 6	http://www.ncbi.nlm.nih.gov/gene/?term=151254
ALS2CR12	protein_coding	chr2:202152994-202222121	-	5.62293	19.2071	3.41584	1.77224	amyotrophic lateral sclerosis 2 chromosome region 12	http://www.ncbi.nlm.nih.gov/gene/?term=130540
ALX1	protein_coding	chr12:85674036-85695562	+	8.4344	2.13412	0.253025	-1.98265	ALX homeobox 1	http://www.ncbi.nlm.nih.gov/gene/?term=8092
ALX3	protein_coding	chr1:110602997-110613322	-	48.7321	71.4929	1.46706	0.552928	ALX homeobox 3	http://www.ncbi.nlm.nih.gov/gene/?term=257
ALX4	protein_coding	chr11:44282278-44331716	-	6.56009	3.20118	0.487977	-1.03511	ALX homeobox 4	http://www.ncbi.nlm.nih.gov/gene/?term=60529
ALYREF	protein_coding	chr17:79845711-79849462	-	2028.01	1920.71	0.947091	-0.078425	Aly/REF export factor	http://www.ncbi.nlm.nih.gov/gene/?term=10189
AMACR	protein_coding	chr5:33987091-34008220	-	90.9041	62.9565	0.692559	-0.529991	alpha-methylacyl-CoA racemase	http://www.ncbi.nlm.nih.gov/gene/?term=23600
AMBN	protein_coding	chr4:71457975-71473005	+	1.87431	2.13412	1.13861	0.187279	ameloblastin	http://www.ncbi.nlm.nih.gov/gene/?term=258
AMBP	protein_coding	chr9:116822407-116840752	-	4.68578	1.06706	0.227723	-2.13465	alpha-1-microglobulin/bikunin precursor	http://www.ncbi.nlm.nih.gov/gene/?term=259
AMBRA1	protein_coding	chr11:46417962-46615619	-	420.783	450.299	1.07014	0.0978061	autophagy and beclin 1 regulator 1	http://www.ncbi.nlm.nih.gov/gene/?term=55626
AMD1	protein_coding	chr6:111135824-111216916	+	1419.79	1103.34	0.777113	-0.363803	adenosylmethionine decarboxylase 1	http://www.ncbi.nlm.nih.gov/gene/?term=262
AMD1P3	pseudogene	chr5:43586465-43588924	-	6.56009	3.20118	0.487977	-1.03511	adenosylmethionine decarboxylase 1 pseudogene 3	http://www.ncbi.nlm.nih.gov/gene/?term=728931
AMDHD1	protein_coding	chr12:96337071-96362370	+	17.806	3.20118	0.179781	-2.47569	amidohydrolase domain containing 1	http://www.ncbi.nlm.nih.gov/gene/?term=144193
AMDHD2	protein_coding	chr16:2570346-2580955	+	471.389	458.835	0.973368	-0.0389432	amidohydrolase domain containing 2	http://www.ncbi.nlm.nih.gov/gene/?term=51005
AMER1	protein_coding	chrX:63404997-63425624	-	94.6527	139.785	1.47682	0.56249	APC membrane recruitment protein 1	http://www.ncbi.nlm.nih.gov/gene/?term=139285
AMFR	protein_coding	chr16:56395364-56459450	-	2958.6	2592.95	0.876412	-0.190319	autocrine motility factor receptor	http://www.ncbi.nlm.nih.gov/gene/?term=267
AMH	protein_coding	chr19:2249278-2252072	+	119.956	115.242	0.960705	-0.0578339	anti-Mullerian hormone	http://www.ncbi.nlm.nih.gov/gene/?term=268
AMIGO1	protein_coding	chr1:110049446-110052336	-	7.49725	6.40235	0.85396	-0.227759	adhesion molecule with Ig like domain 1	http://www.ncbi.nlm.nih.gov/gene/?term=57463
AMIGO2	protein_coding	chr12:47469490-47473734	-	1429.16	2725.27	1.9069	0.931228	adhesion molecule with Ig like domain 2	http://www.ncbi.nlm.nih.gov/gene/?term=347902
AMIGO3	protein_coding	chr3:49754267-49757238	-	254.906	237.954	0.933496	-0.0992844	adhesion molecule with Ig like domain 3	http://www.ncbi.nlm.nih.gov/gene/?term=386724
AMMECR1	protein_coding	chrX:109437414-109683461	-	435.777	468.439	1.07495	0.104269	Alport syndrome, mental retardation, midface hypoplasia and elliptocytosis chromosomal region gene 1	http://www.ncbi.nlm.nih.gov/gene/?term=9949
AMMECR1L	protein_coding	chr2:128619204-128643514	-	743.164	871.787	1.17307	0.230294	AMMECR1 like	http://www.ncbi.nlm.nih.gov/gene/?term=83607
AMN	protein_coding	chr14:103388993-103397179	+	0	7.46941	Inf	Inf	amnion associated transmembrane protein	http://www.ncbi.nlm.nih.gov/gene/?term=81693
AMN1	protein_coding	chr12:31824071-31882108	-	132.139	94.9682	0.7187	-0.476539	antagonist of mitotic exit network 1 homolog	http://www.ncbi.nlm.nih.gov/gene/?term=196394
AMOT	protein_coding	chrX:112018105-112084043	-	37.4862	28.8106	0.768564	-0.379762	angiomotin	http://www.ncbi.nlm.nih.gov/gene/?term=154796
AMOTL1	protein_coding	chr11:94501508-94609918	+	2443.16	2837.31	1.16132	0.215772	angiomotin like 1	http://www.ncbi.nlm.nih.gov/gene/?term=154810
AMOTL2	protein_coding	chr3:134074187-134094259	-	1892.12	1658.21	0.876377	-0.190376	angiomotin like 2	http://www.ncbi.nlm.nih.gov/gene/?term=51421
AMPD2	protein_coding	chr1:110162435-110174677	+	3012.02	2709.26	0.899484	-0.152831	adenosine monophosphate deaminase 2	http://www.ncbi.nlm.nih.gov/gene/?term=271
AMPD3	protein_coding	chr11:10471868-10529126	+	382.36	248.625	0.650238	-0.620961	adenosine monophosphate deaminase 3	http://www.ncbi.nlm.nih.gov/gene/?term=272
AMPH	protein_coding	chr7:38423297-38671167	-	4.68578	0	0	#NAME?	amphiphysin	http://www.ncbi.nlm.nih.gov/gene/?term=273
AMT	protein_coding	chr3:49454211-49460111	-	54.355	60.8223	1.11898	0.162188	aminomethyltransferase	http://www.ncbi.nlm.nih.gov/gene/?term=275
AMTN	protein_coding	chr4:71384289-71398460	+	87.1555	178.199	2.04461	1.03182	amelotin	http://www.ncbi.nlm.nih.gov/gene/?term=401138
AMY2A	protein_coding	chr1:104159954-104168402	+	0.937156	0	0	#NAME?	amylase, alpha 2A (pancreatic)	http://www.ncbi.nlm.nih.gov/gene/?term=279
AMY2B	protein_coding	chr1:104097266-104122156	+	5.62293	26.6765	4.74422	2.24617	amylase, alpha 2B (pancreatic)	http://www.ncbi.nlm.nih.gov/gene/?term=280
AMZ1	protein_coding	chr7:2719156-2804759	+	2.81147	16.0059	5.69307	2.50921	archaelysin family metallopeptidase 1	http://www.ncbi.nlm.nih.gov/gene/?term=155185
AMZ2	protein_coding	chr17:66202270-66253305	+	1153.64	944.347	0.818581	-0.288803	archaelysin family metallopeptidase 2	http://www.ncbi.nlm.nih.gov/gene/?term=51321
AMZ2P1	misc_RNA	chr17:62962668-62971703	-	48.7321	66.1576	1.35758	0.441035	archaelysin family metallopeptidase 2 pseudogene 1	http://www.ncbi.nlm.nih.gov/gene/?term=201283
ANAPC1	protein_coding	chr2:112525214-112641741	-	1382.3	1167.36	0.844504	-0.243824	anaphase promoting complex subunit 1	http://www.ncbi.nlm.nih.gov/gene/?term=64682
ANAPC10	protein_coding	chr4:145915727-146019693	-	186.494	191.003	1.02418	0.0344697	anaphase promoting complex subunit 10	http://www.ncbi.nlm.nih.gov/gene/?term=10393
ANAPC11	protein_coding	chr17:79848666-79858409	+	1632.53	1453.33	0.890237	-0.167739	anaphase promoting complex subunit 11	http://www.ncbi.nlm.nih.gov/gene/?term=51529
ANAPC13	protein_coding	chr3:134196546-134204865	-	661.632	617.827	0.933792	-0.0988263	anaphase promoting complex subunit 13	http://www.ncbi.nlm.nih.gov/gene/?term=25847
ANAPC15	protein_coding	chr11:71817422-71823826	-	466.704	544.2	1.16605	0.22163	anaphase promoting complex subunit 15	http://www.ncbi.nlm.nih.gov/gene/?term=25906
ANAPC16	protein_coding	chr10:73975758-73995618	+	846.252	720.264	0.851123	-0.23256	anaphase promoting complex subunit 16	http://www.ncbi.nlm.nih.gov/gene/?term=119504
ANAPC1P1	misc_RNA	chr2:87088948-87122165	+	1.87431	0	0	#NAME?	anaphase promoting complex subunit 1 pseudogene 1	http://www.ncbi.nlm.nih.gov/gene/?term=100286979
ANAPC2	protein_coding	chr9:140069236-140083057	-	804.08	761.88	0.947518	-0.077775	anaphase promoting complex subunit 2	http://www.ncbi.nlm.nih.gov/gene/?term=29882
ANAPC4	protein_coding	chr4:25378848-25420120	+	309.261	342.526	1.10756	0.147386	anaphase promoting complex subunit 4	http://www.ncbi.nlm.nih.gov/gene/?term=29945
ANAPC5	protein_coding	chr12:121746048-121792012	-	2161.08	2460.64	1.13861	0.187279	anaphase promoting complex subunit 5	http://www.ncbi.nlm.nih.gov/gene/?term=51433
ANAPC7	protein_coding	chr12:110810705-110841535	-	957.773	1071.33	1.11856	0.161643	anaphase promoting complex subunit 7	http://www.ncbi.nlm.nih.gov/gene/?term=51434
ANG	protein_coding	chr14:21152336-21162345	+	74.0353	82.1635	1.10979	0.150284	angiogenin	http://www.ncbi.nlm.nih.gov/gene/?term=283
ANGEL1	protein_coding	chr14:77253586-77279283	-	385.171	335.056	0.86989	-0.201095	angel homolog 1	http://www.ncbi.nlm.nih.gov/gene/?term=23357
ANGEL2	protein_coding	chr1:213165524-213189217	-	412.349	460.969	1.11791	0.160806	angel homolog 2	http://www.ncbi.nlm.nih.gov/gene/?term=90806
ANGPT1	protein_coding	chr8:108261710-108510283	-	735.667	567.675	0.771647	-0.373988	angiopoietin 1	http://www.ncbi.nlm.nih.gov/gene/?term=284
ANGPT2	protein_coding	chr8:6357172-6420784	-	11.2459	13.8718	1.2335	0.302756	angiopoietin 2	http://www.ncbi.nlm.nih.gov/gene/?term=285
ANGPT4	protein_coding	chr20:850542-896977	-	0.937156	6.40235	6.83168	2.77224	angiopoietin 4	http://www.ncbi.nlm.nih.gov/gene/?term=51378
ANGPTL1	protein_coding	chr1:178818670-178840215	-	0.937156	1.06706	1.13861	0.187279	angiopoietin like 1	http://www.ncbi.nlm.nih.gov/gene/?term=9068
ANGPTL2	protein_coding	chr9:129849628-129885044	-	3897.63	4585.15	1.17639	0.234372	angiopoietin like 2	http://www.ncbi.nlm.nih.gov/gene/?term=23452
ANGPTL3	protein_coding	chr1:63063158-63071976	+	5.62293	1.06706	0.189769	-2.39768	angiopoietin like 3	http://www.ncbi.nlm.nih.gov/gene/?term=27329
ANGPTL4	protein_coding	chr19:8429011-8439259	+	1622.22	432.159	0.2664	-1.90833	angiopoietin like 4	http://www.ncbi.nlm.nih.gov/gene/?term=51129
ANGPTL5	protein_coding	chr11:101761405-101787253	-	5.62293	1.06706	0.189769	-2.39768	angiopoietin like 5	http://www.ncbi.nlm.nih.gov/gene/?term=253935
ANGPTL6	protein_coding	chr19:10203013-10213425	-	91.8413	92.8341	1.01081	0.0155122	angiopoietin like 6	http://www.ncbi.nlm.nih.gov/gene/?term=83854
ANGPTL7	protein_coding	chr1:11249346-11256038	+	1.87431	0	0	#NAME?	angiopoietin like 7	http://www.ncbi.nlm.nih.gov/gene/?term=10218
ANGPTL8	protein_coding	chr19:11350295-11352619	+	0.937156	3.20118	3.41584	1.77224	angiopoietin like 8	http://www.ncbi.nlm.nih.gov/gene/?term=55908
ANK1	protein_coding	chr8:41510744-41754280	-	90.9041	122.712	1.3499	0.432856	ankyrin 1	http://www.ncbi.nlm.nih.gov/gene/?term=286
ANK2	protein_coding	chr4:113739239-114304896	+	44.9835	24.5423	0.545586	-0.874122	ankyrin 2	http://www.ncbi.nlm.nih.gov/gene/?term=287
ANK3	protein_coding	chr10:61786056-62493284	-	345.81	611.425	1.76809	0.822193	ankyrin 3	http://www.ncbi.nlm.nih.gov/gene/?term=288
ANKAR	protein_coding	chr2:190540711-190611376	+	21.5546	23.4753	1.08911	0.123148	ankyrin and armadillo repeat containing	http://www.ncbi.nlm.nih.gov/gene/?term=150709
ANKDD1A	protein_coding	chr15:65204101-65251042	+	55.2922	59.7553	1.08072	0.11199	ankyrin repeat and death domain containing 1A	http://www.ncbi.nlm.nih.gov/gene/?term=348094
ANKDD1B	protein_coding	chr5:74907301-74967671	+	0	4.26823	Inf	Inf	ankyrin repeat and death domain containing 1B	http://www.ncbi.nlm.nih.gov/gene/?term=728780
ANKEF1	protein_coding	chr20:10015647-10037410	+	145.259	82.1635	0.565634	-0.822059	ankyrin repeat and EF-hand domain containing 1	http://www.ncbi.nlm.nih.gov/gene/?term=63926
ANKFN1	protein_coding	chr17:54230836-54560007	+	6.56009	5.33529	0.813296	-0.298148	ankyrin repeat and fibronectin type III domain containing 1	http://www.ncbi.nlm.nih.gov/gene/?term=162282
ANKFY1	protein_coding	chr17:4067112-4167290	-	2956.73	3407.12	1.15233	0.204551	ankyrin repeat and FYVE domain containing 1	http://www.ncbi.nlm.nih.gov/gene/?term=51479
ANKH	protein_coding	chr5:14704909-14871887	-	2163.89	1418.12	0.655356	-0.609649	ANKH inorganic pyrophosphate transport regulator	http://www.ncbi.nlm.nih.gov/gene/?term=56172
ANKHD1	protein_coding	chr5:139781399-139919441	+	64.6637	94.9682	1.46865	0.554488	ankyrin repeat and KH domain containing 1	http://www.ncbi.nlm.nih.gov/gene/?term=54882
ANKHD1-EIF4EBP3	protein_coding	chr5:139781399-139929163	+	13.1202	34.1459	2.60255	1.37992	ANKHD1-EIF4EBP3 readthrough	http://www.ncbi.nlm.nih.gov/gene/?term=404734
ANKIB1	protein_coding	chr7:91875548-92030698	+	1752.48	2337.93	1.33407	0.41583	ankyrin repeat and IBR domain containing 1	http://www.ncbi.nlm.nih.gov/gene/?term=54467
ANKK1	protein_coding	chr11:113258513-113271140	+	0.937156	0	0	#NAME?	ankyrin repeat and kinase domain containing 1	http://www.ncbi.nlm.nih.gov/gene/?term=255239
ANKLE1	protein_coding	chr19:17392454-17398455	+	28.1147	7.46941	0.265677	-1.91226	ankyrin repeat and LEM domain containing 1	http://www.ncbi.nlm.nih.gov/gene/?term=126549
ANKLE2	protein_coding	chr12:133302253-133338474	-	3181.64	3301.48	1.03766	0.0533402	ankyrin repeat and LEM domain containing 2	http://www.ncbi.nlm.nih.gov/gene/?term=23141
ANKMY1	protein_coding	chr2:241418839-241500527	-	114.333	116.309	1.01729	0.0247256	ankyrin repeat and MYND domain containing 1	http://www.ncbi.nlm.nih.gov/gene/?term=51281
ANKMY2	protein_coding	chr7:16639401-16685442	-	520.121	482.31	0.927304	-0.108886	ankyrin repeat and MYND domain containing 2	http://www.ncbi.nlm.nih.gov/gene/?term=57037
ANKRA2	protein_coding	chr5:72848025-72861511	-	144.322	172.863	1.19776	0.260342	ankyrin repeat family A member 2	http://www.ncbi.nlm.nih.gov/gene/?term=57763
ANKRD1	protein_coding	chr10:92671857-92681032	-	37.4862	90.7	2.41955	1.27474	ankyrin repeat domain 1	http://www.ncbi.nlm.nih.gov/gene/?term=27063
ANKRD10	protein_coding	chr13:111530887-111567454	-	677.564	780.02	1.15121	0.203154	ankyrin repeat domain 10	http://www.ncbi.nlm.nih.gov/gene/?term=55608
ANKRD11	protein_coding	chr16:89334029-89556969	-	6880.6	7736.17	1.12435	0.169086	ankyrin repeat domain 11	http://www.ncbi.nlm.nih.gov/gene/?term=29123
ANKRD12	protein_coding	chr18:9136751-9285983	+	1767.48	1737.17	0.982854	-0.0249504	ankyrin repeat domain 12	http://www.ncbi.nlm.nih.gov/gene/?term=23253
ANKRD13A	protein_coding	chr12:110437235-110477237	+	1218.3	1280.47	1.05103	0.0718014	ankyrin repeat domain 13A	http://www.ncbi.nlm.nih.gov/gene/?term=88455
ANKRD13B	protein_coding	chr17:27920527-27941779	+	256.781	373.47	1.45443	0.540458	ankyrin repeat domain 13B	http://www.ncbi.nlm.nih.gov/gene/?term=124930
ANKRD13C	protein_coding	chr1:70724685-70820417	-	785.337	1101.2	1.40221	0.487699	ankyrin repeat domain 13C	http://www.ncbi.nlm.nih.gov/gene/?term=81573
ANKRD13D	protein_coding	chr11:67056762-67069955	+	538.865	517.523	0.960396	-0.0582986	ankyrin repeat domain 13D	http://www.ncbi.nlm.nih.gov/gene/?term=338692
ANKRD16	protein_coding	chr10:5903689-5931860	-	104.961	96.0353	0.914958	-0.128223	ankyrin repeat domain 16	http://www.ncbi.nlm.nih.gov/gene/?term=54522
ANKRD17	protein_coding	chr4:73939683-74124515	-	3792.67	3109.41	0.819847	-0.286573	ankyrin repeat domain 17	http://www.ncbi.nlm.nih.gov/gene/?term=26057
ANKRD18A	protein_coding	chr9:38571361-38620657	-	11.2459	2.13412	0.189769	-2.39768	ankyrin repeat domain 18A	http://www.ncbi.nlm.nih.gov/gene/?term=253650
ANKRD18B	protein_coding	chr9:33524411-33573001	+	40.2977	17.0729	0.42367	-1.23899	ankyrin repeat domain 18B	http://www.ncbi.nlm.nih.gov/gene/?term=441459
ANKRD18CP	misc_RNA	chr9:99918175-100001024	-	0	2.13412	Inf	Inf	ankyrin repeat domain 18C, pseudogene	http://www.ncbi.nlm.nih.gov/gene/?term=101926917
ANKRD19P	misc_RNA	chr9:95571893-95600739	+	2.81147	11.7376	4.17492	2.06175	ankyrin repeat domain 19, pseudogene	http://www.ncbi.nlm.nih.gov/gene/?term=138649
ANKRD2	protein_coding	chr10:99332198-99343653	+	0	1.06706	Inf	Inf	ankyrin repeat domain 2	http://www.ncbi.nlm.nih.gov/gene/?term=26287
ANKRD20A1	protein_coding	chr9:67926761-67969840	+	2.81147	1.06706	0.379538	-1.39768	ankyrin repeat domain 20 family member A1	http://www.ncbi.nlm.nih.gov/gene/?term=84210
ANKRD20A18P	pseudogene	chr21:15436571-15441409	+	2.81147	3.20118	1.13861	0.187279	ankyrin repeat domain 20 family member A18, pseudogene	http://www.ncbi.nlm.nih.gov/gene/?term=391269
ANKRD20A2	protein_coding	chr9:42368303-42411410	+	0	1.06706	Inf	Inf	ankyrin repeat domain 20 family member A2	http://www.ncbi.nlm.nih.gov/gene/?term=441430
ANKRD20A20P	pseudogene	chr9:69423200-69448577	+	0.937156	2.13412	2.27723	1.18728	ankyrin repeat domain 20 family member A20, pseudogene	http://www.ncbi.nlm.nih.gov/gene/?term=728788
ANKRD20A5P	misc_RNA	chr18:14179096-14227049	+	62.7894	85.3647	1.35954	0.443117	ankyrin repeat domain 20 family member A5, pseudogene	http://www.ncbi.nlm.nih.gov/gene/?term=440482
ANKRD22	protein_coding	chr10:90579656-90611732	-	0.937156	1.06706	1.13861	0.187279	ankyrin repeat domain 22	http://www.ncbi.nlm.nih.gov/gene/?term=118932
ANKRD23	protein_coding	chr2:97503651-97509758	-	49.6693	34.1459	0.687465	-0.540642	ankyrin repeat domain 23	http://www.ncbi.nlm.nih.gov/gene/?term=200539
ANKRD24	protein_coding	chr19:4183351-4224811	+	29.989	16.0059	0.533725	-0.905831	ankyrin repeat domain 24	http://www.ncbi.nlm.nih.gov/gene/?term=170961
ANKRD26	protein_coding	chr10:27293045-27389427	-	579.162	483.378	0.834615	-0.260817	ankyrin repeat domain 26	http://www.ncbi.nlm.nih.gov/gene/?term=22852
ANKRD26P1	misc_RNA	chr16:46503249-46603009	-	0.937156	0	0	#NAME?	ankyrin repeat domain 26 pseudogene 1	http://www.ncbi.nlm.nih.gov/gene/?term=124149
ANKRD27	protein_coding	chr19:33087907-33166102	-	832.194	995.566	1.19631	0.258596	ankyrin repeat domain 27	http://www.ncbi.nlm.nih.gov/gene/?term=84079
ANKRD28	protein_coding	chr3:15708743-15901053	-	1684.07	1835.34	1.08983	0.124097	ankyrin repeat domain 28	http://www.ncbi.nlm.nih.gov/gene/?term=23243
ANKRD29	protein_coding	chr18:21178890-21242849	-	25.3032	61.8894	2.44591	1.29037	ankyrin repeat domain 29	http://www.ncbi.nlm.nih.gov/gene/?term=147463
ANKRD30B	protein_coding	chr18:14748239-14852737	+	37.4862	68.2917	1.82178	0.86535	ankyrin repeat domain 30B	http://www.ncbi.nlm.nih.gov/gene/?term=374860
ANKRD33B	protein_coding	chr5:10564435-10657928	+	77.7839	35.2129	0.452702	-1.14337	ankyrin repeat domain 33B	http://www.ncbi.nlm.nih.gov/gene/?term=651746
ANKRD34A	protein_coding	chr1:145470508-145475647	+	131.202	108.84	0.829562	-0.269579	ankyrin repeat domain 34A	http://www.ncbi.nlm.nih.gov/gene/?term=284615
ANKRD34B	protein_coding	chr5:79852574-79866304	-	0	4.26823	Inf	Inf	ankyrin repeat domain 34B	http://www.ncbi.nlm.nih.gov/gene/?term=340120
ANKRD35	protein_coding	chr1:145549209-145568526	+	6.56009	3.20118	0.487977	-1.03511	ankyrin repeat domain 35	http://www.ncbi.nlm.nih.gov/gene/?term=148741
ANKRD36	protein_coding	chr2:97779233-97930258	+	194.928	293.441	1.50538	0.590127	ankyrin repeat domain 36	http://www.ncbi.nlm.nih.gov/gene/?term=375248
ANKRD36B	protein_coding	chr2:98121261-98206428	-	117.144	140.852	1.20238	0.265888	ankyrin repeat domain 36B	http://www.ncbi.nlm.nih.gov/gene/?term=57730
ANKRD36BP1	misc_RNA	chr1:168214803-168216668	-	49.6693	78.9623	1.58976	0.668811	ankyrin repeat domain 36B pseudogene 1	http://www.ncbi.nlm.nih.gov/gene/?term=84832
ANKRD36C	protein_coding	chr2:96515296-96658068	-	252.095	446.03	1.7693	0.823175	ankyrin repeat domain 36C	http://www.ncbi.nlm.nih.gov/gene/?term=400986
ANKRD37	protein_coding	chr4:186317840-186321399	+	93.7156	150.455	1.60545	0.682974	ankyrin repeat domain 37	http://www.ncbi.nlm.nih.gov/gene/?term=353322
ANKRD39	protein_coding	chr2:97513722-97523756	-	194.928	108.84	0.558359	-0.840736	ankyrin repeat domain 39	http://www.ncbi.nlm.nih.gov/gene/?term=51239
ANKRD40	protein_coding	chr17:48770551-48785270	-	1175.19	1146.02	0.975176	-0.0362648	ankyrin repeat domain 40	http://www.ncbi.nlm.nih.gov/gene/?term=91369
ANKRD42	protein_coding	chr11:82904781-82967141	+	195.866	204.875	1.046	0.0648819	ankyrin repeat domain 42	http://www.ncbi.nlm.nih.gov/gene/?term=338699
ANKRD44	protein_coding	chr2:197851386-198175521	-	184.62	189.936	1.0288	0.0409602	ankyrin repeat domain 44	http://www.ncbi.nlm.nih.gov/gene/?term=91526
ANKRD44-IT1	lncRNA	chr2:198115582-198167243	-	0	2.13412	Inf	Inf	ANKRD44 intronic transcript 1	http://www.ncbi.nlm.nih.gov/gene/?term=101927547
ANKRD45	protein_coding	chr1:173577475-173639001	-	2.81147	3.20118	1.13861	0.187279	ankyrin repeat domain 45	http://www.ncbi.nlm.nih.gov/gene/?term=339416
ANKRD46	protein_coding	chr8:101521980-101572014	-	88.0926	86.4317	0.981146	-0.0274603	ankyrin repeat domain 46	http://www.ncbi.nlm.nih.gov/gene/?term=157567
ANKRD49	protein_coding	chr11:94227153-94232744	+	118.082	116.309	0.984991	-0.021817	ankyrin repeat domain 49	http://www.ncbi.nlm.nih.gov/gene/?term=54851
ANKRD50	protein_coding	chr4:125585203-125633887	-	1454.47	1639	1.12688	0.172328	ankyrin repeat domain 50	http://www.ncbi.nlm.nih.gov/gene/?term=57182
ANKRD52	protein_coding	chr12:56631591-56652143	-	4697.02	5319.29	1.13248	0.179486	ankyrin repeat domain 52	http://www.ncbi.nlm.nih.gov/gene/?term=283373
ANKRD53	protein_coding	chr2:71205575-71212629	+	2.81147	1.06706	0.379538	-1.39768	ankyrin repeat domain 53	http://www.ncbi.nlm.nih.gov/gene/?term=79998
ANKRD54	protein_coding	chr22:38226862-38240353	-	530.43	419.354	0.790592	-0.338994	ankyrin repeat domain 54	http://www.ncbi.nlm.nih.gov/gene/?term=129138
ANKRD55	protein_coding	chr5:55395507-55529186	-	1.87431	13.8718	7.40099	2.88772	ankyrin repeat domain 55	http://www.ncbi.nlm.nih.gov/gene/?term=79722
ANKRD6	protein_coding	chr6:90142897-90343553	+	28.1147	12.8047	0.455446	-1.13465	ankyrin repeat domain 6	http://www.ncbi.nlm.nih.gov/gene/?term=22881
ANKRD61	protein_coding	chr7:6071007-6076183	+	24.366	23.4753	0.963442	-0.0537295	ankyrin repeat domain 61	http://www.ncbi.nlm.nih.gov/gene/?term=100310846
ANKRD63	protein_coding	chr15:40570573-40574787	-	0	1.06706	Inf	Inf	ankyrin repeat domain 63	http://www.ncbi.nlm.nih.gov/gene/?term=100131244
ANKRD9	protein_coding	chr14:102973198-102976128	-	605.403	400.147	0.66096	-0.597365	ankyrin repeat domain 9	http://www.ncbi.nlm.nih.gov/gene/?term=122416
ANKS1A	protein_coding	chr6:34857038-35059190	+	901.544	751.209	0.833248	-0.263183	ankyrin repeat and sterile alpha motif domain containing 1A	http://www.ncbi.nlm.nih.gov/gene/?term=23294
ANKS1B	protein_coding	chr12:99128569-100378432	-	56.2293	50.1517	0.891914	-0.165023	ankyrin repeat and sterile alpha motif domain containing 1B	http://www.ncbi.nlm.nih.gov/gene/?term=56899
ANKS3	protein_coding	chr16:4746511-4784378	-	320.507	367.068	1.14527	0.195691	ankyrin repeat and sterile alpha motif domain containing 3	http://www.ncbi.nlm.nih.gov/gene/?term=124401
ANKS6	protein_coding	chr9:101494291-101558824	-	764.719	582.614	0.761867	-0.39239	ankyrin repeat and sterile alpha motif domain containing 6	http://www.ncbi.nlm.nih.gov/gene/?term=203286
ANKZF1	protein_coding	chr2:220094479-220101391	+	730.981	1072.39	1.46706	0.552928	ankyrin repeat and zinc finger domain containing 1	http://www.ncbi.nlm.nih.gov/gene/?term=55139
ANLN	protein_coding	chr7:36429412-36493400	+	6198.35	5337.43	0.861105	-0.215739	anillin actin binding protein	http://www.ncbi.nlm.nih.gov/gene/?term=54443
ANO10	protein_coding	chr3:43407818-43733086	-	1510.7	1318.88	0.873031	-0.195894	anoctamin 10	http://www.ncbi.nlm.nih.gov/gene/?term=55129
ANO3	protein_coding	chr11:26210670-26684836	+	20.6174	5.33529	0.258776	-1.95022	anoctamin 3	http://www.ncbi.nlm.nih.gov/gene/?term=63982
ANO6	protein_coding	chr12:45609770-45834187	+	2172.33	2798.89	1.28843	0.365616	anoctamin 6	http://www.ncbi.nlm.nih.gov/gene/?term=196527
ANO7	protein_coding	chr2:242127924-242164791	+	8.4344	41.6153	4.93399	2.30276	anoctamin 7	http://www.ncbi.nlm.nih.gov/gene/?term=50636
ANO8	protein_coding	chr19:17434032-17445638	-	792.834	753.343	0.950191	-0.0737109	anoctamin 8	http://www.ncbi.nlm.nih.gov/gene/?term=57719
ANO9	protein_coding	chr11:417930-442011	-	0.937156	0	0	#NAME?	anoctamin 9	http://www.ncbi.nlm.nih.gov/gene/?term=338440
ANP32A	protein_coding	chr15:69070874-69113261	-	2554.69	2560.94	1.00245	0.00352741	acidic nuclear phosphoprotein 32 family member A	http://www.ncbi.nlm.nih.gov/gene/?term=8125
ANP32A-IT1	lncRNA	chr15:69096160-69099440	-	15.9316	13.8718	0.870705	-0.199745	ANP32A intronic transcript 1	http://www.ncbi.nlm.nih.gov/gene/?term=80035
ANP32AP1	misc_RNA	chr15:35529527-35530264	+	1.87431	1.06706	0.569307	-0.812721	acidic nuclear phosphoprotein 32 family member A pseudogene 1	http://www.ncbi.nlm.nih.gov/gene/?term=723972
ANP32B	protein_coding	chr9:100745489-100778225	+	2946.42	2694.32	0.91444	-0.129039	acidic nuclear phosphoprotein 32 family member B	http://www.ncbi.nlm.nih.gov/gene/?term=10541
ANP32BP1	pseudogene	chr15:75613923-75615047	-	0	1.06706	Inf	Inf	acidic nuclear phosphoprotein 32 family member B pseudogene 1	http://www.ncbi.nlm.nih.gov/gene/?term=646791
ANP32E	protein_coding	chr1:150190717-150208504	-	1796.53	1401.05	0.779864	-0.358705	acidic nuclear phosphoprotein 32 family member E	http://www.ncbi.nlm.nih.gov/gene/?term=81611
ANPEP	protein_coding	chr15:90328126-90358072	-	6382.97	5879.49	0.921122	-0.118536	alanyl aminopeptidase, membrane	http://www.ncbi.nlm.nih.gov/gene/?term=290
ANTXR1	protein_coding	chr2:69240276-69476459	+	3427.18	3841.41	1.12087	0.164615	anthrax toxin receptor 1	http://www.ncbi.nlm.nih.gov/gene/?term=84168
ANTXR2	protein_coding	chr4:80822771-80994626	-	5438.31	4368.54	0.803289	-0.316009	anthrax toxin receptor 2	http://www.ncbi.nlm.nih.gov/gene/?term=118429
ANXA1	protein_coding	chr9:75766647-75785309	+	7310.75	7091.67	0.970033	-0.0438942	annexin A1	http://www.ncbi.nlm.nih.gov/gene/?term=301
ANXA10	protein_coding	chr4:169013688-169108893	+	148.071	117.376	0.792706	-0.335142	annexin A10	http://www.ncbi.nlm.nih.gov/gene/?term=11199
ANXA11	protein_coding	chr10:81914880-81965433	-	2277.29	2631.37	1.15548	0.208495	annexin A11	http://www.ncbi.nlm.nih.gov/gene/?term=311
ANXA2	protein_coding	chr15:60639350-60690185	-	22061.6	22888.4	1.03748	0.0530806	annexin A2	http://www.ncbi.nlm.nih.gov/gene/?term=302
ANXA2P1	misc_RNA	chr4:154228621-154229963	-	1.87431	2.13412	1.13861	0.187279	annexin A2 pseudogene 1	http://www.ncbi.nlm.nih.gov/gene/?term=303
ANXA2P2	misc_RNA	chr9:33624223-33625532	+	59.978	74.6941	1.24536	0.316562	annexin A2 pseudogene 2	http://www.ncbi.nlm.nih.gov/gene/?term=304
ANXA2R	protein_coding	chr5:43039182-43040447	-	27.1775	10.6706	0.392625	-1.34877	annexin A2 receptor	http://www.ncbi.nlm.nih.gov/gene/?term=389289
ANXA3	protein_coding	chr4:79472742-79531605	+	223.043	65.0906	0.29183	-1.7768	annexin A3	http://www.ncbi.nlm.nih.gov/gene/?term=306
ANXA4	protein_coding	chr2:69870937-70053609	+	577.288	548.468	0.950077	-0.0738834	annexin A4	http://www.ncbi.nlm.nih.gov/gene/?term=307
ANXA5	protein_coding	chr4:122589152-122618147	-	9543.99	13716	1.43713	0.523192	annexin A5	http://www.ncbi.nlm.nih.gov/gene/?term=308
ANXA6	protein_coding	chr5:150480267-150537443	-	8878.61	8769.09	0.987664	-0.0179078	annexin A6	http://www.ncbi.nlm.nih.gov/gene/?term=309
ANXA7	protein_coding	chr10:75134859-75173843	-	2059.87	1853.48	0.899805	-0.152315	annexin A7	http://www.ncbi.nlm.nih.gov/gene/?term=310
ANXA8	protein_coding	chr10:48255204-48271369	+	4.68578	3.20118	0.683168	-0.549687	annexin A8	http://www.ncbi.nlm.nih.gov/gene/?term=653145
ANXA8L1	protein_coding	chr10:47157983-47174180	-	1.87431	4.26823	2.27723	1.18728	annexin A8 like 1	http://www.ncbi.nlm.nih.gov/gene/?term=728113
ANXA9	protein_coding	chr1:150954499-150968114	+	41.2349	58.6882	1.42327	0.509207	annexin A9	http://www.ncbi.nlm.nih.gov/gene/?term=8416
AOAH	protein_coding	chr7:36552549-36764154	-	0.937156	3.20118	3.41584	1.77224	acyloxyacyl hydrolase	http://www.ncbi.nlm.nih.gov/gene/?term=313
AOC2	protein_coding	chr17:40996600-41002729	+	22.4917	20.2741	0.901403	-0.149756	amine oxidase, copper containing 2	http://www.ncbi.nlm.nih.gov/gene/?term=314
AOC3	protein_coding	chr17:41003201-41010147	+	8.4344	10.6706	1.26513	0.339282	amine oxidase, copper containing 3	http://www.ncbi.nlm.nih.gov/gene/?term=8639
AOX1	protein_coding	chr2:201450731-201536218	+	1447.91	1029.71	0.711173	-0.491727	aldehyde oxidase 1	http://www.ncbi.nlm.nih.gov/gene/?term=316
AP1AR	protein_coding	chr4:113152895-113194266	+	528.556	393.745	0.744944	-0.424796	adaptor related protein complex 1 associated regulatory protein	http://www.ncbi.nlm.nih.gov/gene/?term=55435
AP1B1	protein_coding	chr22:29723669-29784572	-	2651.21	2051.95	0.773968	-0.369655	adaptor related protein complex 1 beta 1 subunit	http://www.ncbi.nlm.nih.gov/gene/?term=162
AP1G1	protein_coding	chr16:71762903-71842976	-	2882.69	3647.21	1.26521	0.339375	adaptor related protein complex 1 gamma 1 subunit	http://www.ncbi.nlm.nih.gov/gene/?term=164
AP1G2	protein_coding	chr14:24028772-24037045	-	135.888	120.578	0.887334	-0.172452	adaptor related protein complex 1 gamma 2 subunit	http://www.ncbi.nlm.nih.gov/gene/?term=8906
AP1M1	protein_coding	chr19:16308665-16346156	+	2269.79	2348.6	1.03472	0.0492388	adaptor related protein complex 1 mu 1 subunit	http://www.ncbi.nlm.nih.gov/gene/?term=8907
AP1M2	protein_coding	chr19:10683347-10697991	-	12.183	5.33529	0.437928	-1.19123	adaptor related protein complex 1 mu 2 subunit	http://www.ncbi.nlm.nih.gov/gene/?term=10053
AP1S1	protein_coding	chr7:100797686-100804557	+	1965.22	1632.6	0.830748	-0.267517	adaptor related protein complex 1 sigma 1 subunit	http://www.ncbi.nlm.nih.gov/gene/?term=1174
AP1S2	protein_coding	chrX:15843929-15873137	-	632.58	694.655	1.09813	0.135049	adaptor related protein complex 1 sigma 2 subunit	http://www.ncbi.nlm.nih.gov/gene/?term=8905
AP1S3	protein_coding	chr2:224620047-224702319	-	35.6119	16.0059	0.449453	-1.15376	adaptor related protein complex 1 sigma 3 subunit	http://www.ncbi.nlm.nih.gov/gene/?term=130340
AP2A1	protein_coding	chr19:50270180-50310369	+	4729.82	3926.78	0.830216	-0.268442	adaptor related protein complex 2 alpha 1 subunit	http://www.ncbi.nlm.nih.gov/gene/?term=160
AP2A2	protein_coding	chr11:925809-1012245	+	2035.5	1946.31	0.956184	-0.0646398	adaptor related protein complex 2 alpha 2 subunit	http://www.ncbi.nlm.nih.gov/gene/?term=161
AP2B1	protein_coding	chr17:33914282-34053436	+	5562.02	5552.97	0.998373	-0.0023485	adaptor related protein complex 2 beta 1 subunit	http://www.ncbi.nlm.nih.gov/gene/?term=163
AP2M1	protein_coding	chr3:183892634-183901879	+	13879.3	12565.7	0.905356	-0.143443	adaptor related protein complex 2 mu 1 subunit	http://www.ncbi.nlm.nih.gov/gene/?term=1173
AP2S1	protein_coding	chr19:47341415-47354252	-	3275.36	2841.58	0.867562	-0.204961	adaptor related protein complex 2 sigma 1 subunit	http://www.ncbi.nlm.nih.gov/gene/?term=1175
AP3B1	protein_coding	chr5:77298150-77590579	-	1796.53	1915.37	1.06615	0.0924121	adaptor related protein complex 3 beta 1 subunit	http://www.ncbi.nlm.nih.gov/gene/?term=8546
AP3D1	protein_coding	chr19:2100987-2151556	-	5242.45	5225.39	0.996745	-0.00470349	adaptor related protein complex 3 delta 1 subunit	http://www.ncbi.nlm.nih.gov/gene/?term=8943
AP3M1	protein_coding	chr10:75880015-75910843	-	1151.76	917.67	0.796752	-0.327798	adaptor related protein complex 3 mu 1 subunit	http://www.ncbi.nlm.nih.gov/gene/?term=26985
AP3M2	protein_coding	chr8:42010464-42028701	+	580.099	564.474	0.973064	-0.0393931	adaptor related protein complex 3 mu 2 subunit	http://www.ncbi.nlm.nih.gov/gene/?term=10947
AP3S1	protein_coding	chr5:115177303-115249778	+	856.56	1112.94	1.29932	0.377752	adaptor related protein complex 3 sigma 1 subunit	http://www.ncbi.nlm.nih.gov/gene/?term=1176
AP3S2	protein_coding	chr15:90373831-90437617	-	53.4179	48.0176	0.898906	-0.153758	adaptor related protein complex 3 sigma 2 subunit	http://www.ncbi.nlm.nih.gov/gene/?term=10239
AP4B1	protein_coding	chr1:114436816-114447746	-	481.698	482.31	1.00127	0.00183298	adaptor related protein complex 4 beta 1 subunit	http://www.ncbi.nlm.nih.gov/gene/?term=10717
AP4B1-AS1	lncRNA	chr1:114355234-114443859	+	165.877	147.254	0.887733	-0.171803	AP4B1 antisense RNA 1	http://www.ncbi.nlm.nih.gov/gene/?term=100287722
AP4E1	protein_coding	chr15:51200869-51298097	+	693.495	729.868	1.05245	0.0737496	adaptor related protein complex 4 epsilon 1 subunit	http://www.ncbi.nlm.nih.gov/gene/?term=23431
AP4M1	protein_coding	chr7:99699130-99704803	+	298.016	307.313	1.0312	0.0443206	adaptor related protein complex 4 mu 1 subunit	http://www.ncbi.nlm.nih.gov/gene/?term=9179
AP4S1	protein_coding	chr14:31494312-31565656	+	117.144	106.706	0.910891	-0.13465	adaptor related protein complex 4 sigma 1 subunit	http://www.ncbi.nlm.nih.gov/gene/?term=11154
AP5B1	protein_coding	chr11:65541369-65548062	-	896.858	748.008	0.834032	-0.261826	adaptor related protein complex 5 beta 1 subunit	http://www.ncbi.nlm.nih.gov/gene/?term=91056
AP5M1	protein_coding	chr14:57735606-57756797	+	416.097	328.654	0.789849	-0.340351	adaptor related protein complex 5 mu 1 subunit	http://www.ncbi.nlm.nih.gov/gene/?term=55745
AP5S1	protein_coding	chr20:3801171-3805954	+	356.119	408.683	1.1476	0.198624	adaptor related protein complex 5 sigma 1 subunit	http://www.ncbi.nlm.nih.gov/gene/?term=55317
AP5Z1	protein_coding	chr7:4815262-4834026	+	617.586	606.089	0.981385	-0.027109	adaptor related protein complex 5 zeta 1 subunit	http://www.ncbi.nlm.nih.gov/gene/?term=9907
APAF1	protein_coding	chr12:99039078-99129211	+	705.678	671.18	0.951113	-0.0723113	apoptotic peptidase activating factor 1	http://www.ncbi.nlm.nih.gov/gene/?term=317
APBA1	protein_coding	chr9:72042449-72287275	-	33.7376	55.487	1.64466	0.717793	amyloid beta precursor protein binding family A member 1	http://www.ncbi.nlm.nih.gov/gene/?term=320
APBA2	protein_coding	chr15:29213840-29410518	+	0.937156	0	0	#NAME?	amyloid beta precursor protein binding family A member 2	http://www.ncbi.nlm.nih.gov/gene/?term=321
APBA3	protein_coding	chr19:3750771-3761673	-	325.193	399.08	1.22721	0.295381	amyloid beta precursor protein binding family A member 3	http://www.ncbi.nlm.nih.gov/gene/?term=9546
APBB1	protein_coding	chr11:6416354-6440702	-	704.741	1032.91	1.46566	0.551553	amyloid beta precursor protein binding family B member 1	http://www.ncbi.nlm.nih.gov/gene/?term=322
APBB1IP	protein_coding	chr10:26727266-26856732	+	17.806	10.6706	0.59927	-0.738721	amyloid beta precursor protein binding family B member 1 interacting protein	http://www.ncbi.nlm.nih.gov/gene/?term=54518
APBB2	protein_coding	chr4:40812044-41216635	-	1519.13	1394.65	0.918056	-0.123346	amyloid beta precursor protein binding family B member 2	http://www.ncbi.nlm.nih.gov/gene/?term=323
APBB3	protein_coding	chr5:139937853-139944189	-	232.415	255.027	1.09729	0.133949	amyloid beta precursor protein binding family B member 3	http://www.ncbi.nlm.nih.gov/gene/?term=10307
APC	protein_coding	chr5:112043202-112181936	+	1638.15	1605.92	0.980328	-0.0286631	APC, WNT signaling pathway regulator	http://www.ncbi.nlm.nih.gov/gene/?term=324
APC2	protein_coding	chr19:1450148-1473243	+	144.322	149.388	1.0351	0.049775	APC2, WNT signaling pathway regulator	http://www.ncbi.nlm.nih.gov/gene/?term=10297
APCDD1	protein_coding	chr18:10454625-10488698	+	1.87431	0	0	#NAME?	APC down-regulated 1	http://www.ncbi.nlm.nih.gov/gene/?term=147495
APCDD1L	protein_coding	chr20:57034157-57089994	-	5654.8	5177.37	0.915571	-0.127257	APC down-regulated 1 like	http://www.ncbi.nlm.nih.gov/gene/?term=164284
APCDD1L-AS1	lncRNA	chr20:57090435-57194948	+	213.672	255.027	1.19355	0.255255	APCDD1L antisense RNA 1 (head to head)	http://www.ncbi.nlm.nih.gov/gene/?term=149773
APEH	protein_coding	chr3:49711435-49720934	+	1588.48	1150.29	0.724145	-0.46565	acylaminoacyl-peptide hydrolase	http://www.ncbi.nlm.nih.gov/gene/?term=327
APEX1	protein_coding	chr14:20923290-20925931	+	2992.34	2256.83	0.754202	-0.406976	apurinic/apyrimidinic endodeoxyribonuclease 1	http://www.ncbi.nlm.nih.gov/gene/?term=328
APEX2	protein_coding	chrX:55026756-55034306	+	625.083	527.127	0.843291	-0.245897	apurinic/apyrimidinic endodeoxyribonuclease 2	http://www.ncbi.nlm.nih.gov/gene/?term=27301
APH1A	protein_coding	chr1:150237799-150241609	-	1505.07	1589.92	1.05637	0.079119	aph-1 homolog A, gamma-secretase subunit	http://www.ncbi.nlm.nih.gov/gene/?term=51107
APH1B	protein_coding	chr15:63569749-63601325	+	340.188	327.587	0.96296	-0.0544523	aph-1 homolog B, gamma-secretase subunit	http://www.ncbi.nlm.nih.gov/gene/?term=83464
API5	protein_coding	chr11:43333505-43366080	+	1310.14	1298.61	0.991197	-0.0127566	apoptosis inhibitor 5	http://www.ncbi.nlm.nih.gov/gene/?term=8539
API5P1	pseudogene	chrX:115235619-115239750	-	1.87431	2.13412	1.13861	0.187279	apoptosis inhibitor 5 pseudogene 1	http://www.ncbi.nlm.nih.gov/gene/?term=642812
APIP	protein_coding	chr11:34903842-34937958	-	271.775	282.771	1.04046	0.057218	APAF1 interacting protein	http://www.ncbi.nlm.nih.gov/gene/?term=51074
APITD1-CORT	protein_coding	chr1:10490159-10512060	+	4.68578	2.13412	0.455446	-1.13465	CENPS-CORT readthrough	http://www.ncbi.nlm.nih.gov/gene/?term=100526739
APLF	protein_coding	chr2:68694691-68807294	+	135.888	85.3647	0.628201	-0.670702	aprataxin and PNKP like factor	http://www.ncbi.nlm.nih.gov/gene/?term=200558
APLN	protein_coding	chrX:128779236-128788933	-	49.6693	56.5541	1.13861	0.187279	apelin	http://www.ncbi.nlm.nih.gov/gene/?term=8862
APLP1	protein_coding	chr19:36359347-36370699	+	196.803	203.808	1.0356	0.0504619	amyloid beta precursor like protein 1	http://www.ncbi.nlm.nih.gov/gene/?term=333
APLP2	protein_coding	chr11:129939716-130014706	+	6908.71	8501.26	1.23051	0.299259	amyloid beta precursor like protein 2	http://www.ncbi.nlm.nih.gov/gene/?term=334
APMAP	protein_coding	chr20:24943580-24973425	-	3721.45	3619.46	0.972596	-0.0400876	adipocyte plasma membrane associated protein	http://www.ncbi.nlm.nih.gov/gene/?term=57136
APOA1-AS	antisense_RNA	chr11:116706833-116726445	+	3.74862	1.06706	0.284653	-1.81272	APOA1 antisense RNA	http://www.ncbi.nlm.nih.gov/gene/?term=104326055
APOA4	protein_coding	chr11:116691418-116694011	-	0.937156	0	0	#NAME?	apolipoprotein A4	http://www.ncbi.nlm.nih.gov/gene/?term=337
APOBEC2	protein_coding	chr6:41020940-41032630	+	2.81147	5.33529	1.89769	0.924244	apolipoprotein B mRNA editing enzyme catalytic subunit 2	http://www.ncbi.nlm.nih.gov/gene/?term=10930
APOBEC3A	protein_coding	chr22:39353527-39359188	+	1.87431	1.06706	0.569307	-0.812721	apolipoprotein B mRNA editing enzyme catalytic subunit 3A	http://www.ncbi.nlm.nih.gov/gene/?term=200315
APOBEC3B	protein_coding	chr22:39378404-39388784	+	831.257	631.699	0.759932	-0.396058	apolipoprotein B mRNA editing enzyme catalytic subunit 3B	http://www.ncbi.nlm.nih.gov/gene/?term=9582
APOBEC3B-AS1	lncRNA	chr22:39387564-39394225	-	166.814	147.254	0.882746	-0.17993	APOBEC3B antisense RNA 1	http://www.ncbi.nlm.nih.gov/gene/?term=100874530
APOBEC3C	protein_coding	chr22:39410265-39414843	+	621.334	577.279	0.929095	-0.106102	apolipoprotein B mRNA editing enzyme catalytic subunit 3C	http://www.ncbi.nlm.nih.gov/gene/?term=27350
APOBEC3D	protein_coding	chr22:39417118-39429256	+	12.183	7.46941	0.6131	-0.705806	apolipoprotein B mRNA editing enzyme catalytic subunit 3D	http://www.ncbi.nlm.nih.gov/gene/?term=140564
APOBEC3F	protein_coding	chr22:39436673-39451977	+	31.8633	82.1635	2.57863	1.3666	apolipoprotein B mRNA editing enzyme catalytic subunit 3F	http://www.ncbi.nlm.nih.gov/gene/?term=200316
APOBEC3G	protein_coding	chr22:39473010-39483748	+	14.9945	10.6706	0.711634	-0.490793	apolipoprotein B mRNA editing enzyme catalytic subunit 3G	http://www.ncbi.nlm.nih.gov/gene/?term=60489
APOBEC4	protein_coding	chr1:183615410-183622448	-	0	1.06706	Inf	Inf	apolipoprotein B mRNA editing enzyme catalytic polypeptide like 4	http://www.ncbi.nlm.nih.gov/gene/?term=403314
APOC1	protein_coding	chr19:45417504-45422606	+	0	4.26823	Inf	Inf	apolipoprotein C1	http://www.ncbi.nlm.nih.gov/gene/?term=341
APOC3	protein_coding	chr11:116700624-116703787	+	0	2.13412	Inf	Inf	apolipoprotein C3	http://www.ncbi.nlm.nih.gov/gene/?term=345
APOE	protein_coding	chr19:45409006-45412652	+	6.56009	5.33529	0.813296	-0.298148	apolipoprotein E	http://www.ncbi.nlm.nih.gov/gene/?term=348
APOH	protein_coding	chr17:64208147-64225556	-	0.937156	0	0	#NAME?	apolipoprotein H	http://www.ncbi.nlm.nih.gov/gene/?term=350
APOL1	protein_coding	chr22:36649117-36663577	+	111.522	94.9682	0.851568	-0.231806	apolipoprotein L1	http://www.ncbi.nlm.nih.gov/gene/?term=8542
APOL2	protein_coding	chr22:36622255-36636000	-	470.452	564.474	1.19985	0.262859	apolipoprotein L2	http://www.ncbi.nlm.nih.gov/gene/?term=23780
APOL3	protein_coding	chr22:36536371-36562225	-	56.2293	74.6941	1.32838	0.409671	apolipoprotein L3	http://www.ncbi.nlm.nih.gov/gene/?term=80833
APOL5	protein_coding	chr22:36113919-36125530	+	0	1.06706	Inf	Inf	apolipoprotein L5	http://www.ncbi.nlm.nih.gov/gene/?term=80831
APOL6	protein_coding	chr22:36044424-36064456	+	407.663	497.249	1.21976	0.286593	apolipoprotein L6	http://www.ncbi.nlm.nih.gov/gene/?term=80830
APOLD1	protein_coding	chr12:12878851-12944400	+	616.648	508.987	0.825409	-0.27682	apolipoprotein L domain containing 1	http://www.ncbi.nlm.nih.gov/gene/?term=81575
APOM	protein_coding	chr6:31620187-31625987	+	377.674	369.202	0.977569	-0.0327292	apolipoprotein M	http://www.ncbi.nlm.nih.gov/gene/?term=55937
APOO	protein_coding	chrX:23851465-23926057	-	214.609	183.534	0.855203	-0.22566	apolipoprotein O	http://www.ncbi.nlm.nih.gov/gene/?term=79135
APOOL	protein_coding	chrX:84258898-84348323	+	340.188	296.642	0.871996	-0.197606	apolipoprotein O like	http://www.ncbi.nlm.nih.gov/gene/?term=139322
APOOP5	misc_RNA	chr16:59788036-59789095	-	0	4.26823	Inf	Inf	apolipoprotein O pseudogene 5	http://www.ncbi.nlm.nih.gov/gene/?term=644649
APOPT1	protein_coding	chr14:104029294-104058524	+	372.988	287.039	0.769566	-0.377884	apoptogenic 1, mitochondrial	http://www.ncbi.nlm.nih.gov/gene/?term=84334
APP	protein_coding	chr21:27252861-27543446	-	14700.2	16113.7	1.09615	0.132445	amyloid beta precursor protein	http://www.ncbi.nlm.nih.gov/gene/?term=351
APPBP2	protein_coding	chr17:58520510-58603601	-	805.017	856.848	1.06439	0.0900204	amyloid beta precursor protein binding protein 2	http://www.ncbi.nlm.nih.gov/gene/?term=10513
APPL1	protein_coding	chr3:57261765-57307499	+	1198.62	1266.6	1.05671	0.0795822	adaptor protein, phosphotyrosine interacting with PH domain and leucine zipper 1	http://www.ncbi.nlm.nih.gov/gene/?term=26060
APPL2	protein_coding	chr12:105567075-105630008	-	941.842	1110.81	1.1794	0.238053	adaptor protein, phosphotyrosine interacting with PH domain and leucine zipper 2	http://www.ncbi.nlm.nih.gov/gene/?term=55198
APRT	protein_coding	chr16:88875877-88878342	-	1345.76	1013.71	0.753261	-0.408778	adenine phosphoribosyltransferase	http://www.ncbi.nlm.nih.gov/gene/?term=353
APTR	lncRNA	chr7:77286977-77326662	-	281.147	226.216	0.80462	-0.31362	Alu-mediated CDKN1A/p21 transcriptional regulator (non-protein coding)	http://www.ncbi.nlm.nih.gov/gene/?term=100505854
APTX	protein_coding	chr9:32972604-33001639	-	542.613	373.47	0.688281	-0.53893	aprataxin	http://www.ncbi.nlm.nih.gov/gene/?term=54840
AQP1	protein_coding	chr7:30951309-30965132	+	1.87431	13.8718	7.40099	2.88772	aquaporin 1 (Colton blood group)	http://www.ncbi.nlm.nih.gov/gene/?term=358
AQP11	protein_coding	chr11:77300680-77321401	+	10.3087	23.4753	2.27723	1.18728	aquaporin 11	http://www.ncbi.nlm.nih.gov/gene/?term=282679
AQP3	protein_coding	chr9:33441152-33447631	-	8.4344	10.6706	1.26513	0.339282	aquaporin 3 (Gill blood group)	http://www.ncbi.nlm.nih.gov/gene/?term=360
AQP5	protein_coding	chr12:50355279-50359465	+	0	1.06706	Inf	Inf	aquaporin 5	http://www.ncbi.nlm.nih.gov/gene/?term=362
AQP6	protein_coding	chr12:50366620-50370922	+	4.68578	6.40235	1.36634	0.450313	aquaporin 6	http://www.ncbi.nlm.nih.gov/gene/?term=363
AQP7P1	misc_RNA	chr9:67270215-67289492	-	0	1.06706	Inf	Inf	aquaporin 7 pseudogene 1	http://www.ncbi.nlm.nih.gov/gene/?term=375719
AQP9	protein_coding	chr15:58430368-58478110	+	0.937156	0	0	#NAME?	aquaporin 9	http://www.ncbi.nlm.nih.gov/gene/?term=366
AQR	protein_coding	chr15:35148552-35261995	-	1049.61	931.542	0.887509	-0.172167	aquarius intron-binding spliceosomal factor	http://www.ncbi.nlm.nih.gov/gene/?term=9716
AR	protein_coding	chrX:66763874-66950461	+	18.7431	7.46941	0.398515	-1.32729	androgen receptor	http://www.ncbi.nlm.nih.gov/gene/?term=367
ARAF	protein_coding	chrX:47420499-47431320	+	1177.07	1058.52	0.899287	-0.153146	A-Raf proto-oncogene, serine/threonine kinase	http://www.ncbi.nlm.nih.gov/gene/?term=369
ARAP1	protein_coding	chr11:72396114-72463434	-	2278.23	2365.67	1.03838	0.0543374	ArfGAP with RhoGAP domain, ankyrin repeat and PH domain 1	http://www.ncbi.nlm.nih.gov/gene/?term=116985
ARAP2	protein_coding	chr4:36067620-36245979	-	1.87431	0	0	#NAME?	ArfGAP with RhoGAP domain, ankyrin repeat and PH domain 2	http://www.ncbi.nlm.nih.gov/gene/?term=116984
ARAP3	protein_coding	chr5:141032968-141061800	-	486.384	351.062	0.72178	-0.470368	ArfGAP with RhoGAP domain, ankyrin repeat and PH domain 3	http://www.ncbi.nlm.nih.gov/gene/?term=64411
ARC	protein_coding	chr8:143692405-143695833	-	104.961	14.9388	0.142327	-2.81272	activity regulated cytoskeleton associated protein	http://www.ncbi.nlm.nih.gov/gene/?term=23237
ARCN1	protein_coding	chr11:118443102-118473748	+	5182.47	5900.83	1.13861	0.187279	archain 1	http://www.ncbi.nlm.nih.gov/gene/?term=372
AREG	protein_coding	chr4:75310815-75320726	+	56.2293	8.53647	0.151815	-2.71961	amphiregulin	http://www.ncbi.nlm.nih.gov/gene/?term=374
AREL1	protein_coding	chr14:75127955-75179807	-	1327.01	1359.43	1.02443	0.0348226	apoptosis resistant E3 ubiquitin protein ligase 1	http://www.ncbi.nlm.nih.gov/gene/?term=9870
ARF1	protein_coding	chr1:228270361-228286913	+	11141.8	10494.5	0.941902	-0.0863518	ADP ribosylation factor 1	http://www.ncbi.nlm.nih.gov/gene/?term=375
ARF3	protein_coding	chr12:49329992-49351252	-	4515.22	4490.18	0.994456	-0.00802112	ADP ribosylation factor 3	http://www.ncbi.nlm.nih.gov/gene/?term=377
ARF4	protein_coding	chr3:57557090-57583215	-	4500.22	5690.62	1.26452	0.33859	ADP ribosylation factor 4	http://www.ncbi.nlm.nih.gov/gene/?term=378
ARF4-AS1	lncRNA	chr3:57583516-57586643	+	10.3087	8.53647	0.828083	-0.272153	ARF4 antisense RNA 1	http://www.ncbi.nlm.nih.gov/gene/?term=106144532
ARF4P1	pseudogene	chr9:136943753-136944869	+	0	1.06706	Inf	Inf	ADP ribosylation factor 4 pseudogene 1	http://www.ncbi.nlm.nih.gov/gene/?term=380
ARF4P2	pseudogene	chr20:61503325-61504680	-	1.87431	1.06706	0.569307	-0.812721	ADP ribosylation factor 4 pseudogene 2	http://www.ncbi.nlm.nih.gov/gene/?term=170485
ARF5	protein_coding	chr7:127228406-127231759	+	1453.53	1399.98	0.96316	-0.0541524	ADP ribosylation factor 5	http://www.ncbi.nlm.nih.gov/gene/?term=381
ARF6	protein_coding	chr14:50359736-50363772	+	3238.81	3449.8	1.06514	0.0910489	ADP ribosylation factor 6	http://www.ncbi.nlm.nih.gov/gene/?term=382
ARFGAP1	protein_coding	chr20:61904137-61921145	+	3120.73	4408.02	1.4125	0.498247	ADP ribosylation factor GTPase activating protein 1	http://www.ncbi.nlm.nih.gov/gene/?term=55738
ARFGAP2	protein_coding	chr11:47185849-47198676	-	560.419	495.115	0.883473	-0.178742	ADP ribosylation factor GTPase activating protein 2	http://www.ncbi.nlm.nih.gov/gene/?term=84364
ARFGAP3	protein_coding	chr22:43192532-43253408	-	1491.01	1714.76	1.15006	0.201715	ADP ribosylation factor GTPase activating protein 3	http://www.ncbi.nlm.nih.gov/gene/?term=26286
ARFGEF1	protein_coding	chr8:68109884-68255912	-	1264.22	1493.88	1.18166	0.240815	ADP ribosylation factor guanine nucleotide exchange factor 1	http://www.ncbi.nlm.nih.gov/gene/?term=10565
ARFGEF2	protein_coding	chr20:47538275-47653230	+	2462.85	2610.03	1.05976	0.0837377	ADP ribosylation factor guanine nucleotide exchange factor 2	http://www.ncbi.nlm.nih.gov/gene/?term=10564
ARFGEF3	protein_coding	chr6:138483053-138665800	+	2.81147	6.40235	2.27723	1.18728	ARFGEF family member 3	http://www.ncbi.nlm.nih.gov/gene/?term=57221
ARFIP1	protein_coding	chr4:153701089-153833064	+	525.744	687.186	1.30707	0.386338	ADP ribosylation factor interacting protein 1	http://www.ncbi.nlm.nih.gov/gene/?term=27236
ARFIP2	protein_coding	chr11:6495913-6502709	-	1241.73	1502.42	1.20994	0.274934	ADP ribosylation factor interacting protein 2	http://www.ncbi.nlm.nih.gov/gene/?term=23647
ARFRP1	protein_coding	chr20:62329995-62339365	-	889.361	892.061	1.00304	0.00437342	ADP ribosylation factor related protein 1	http://www.ncbi.nlm.nih.gov/gene/?term=10139
ARG2	protein_coding	chr14:68086579-68118437	+	726.296	821.635	1.13127	0.177941	arginase 2	http://www.ncbi.nlm.nih.gov/gene/?term=384
ARGFXP2	misc_RNA	chr17:30477376-30478590	-	0	2.13412	Inf	Inf	arginine-fifty homeobox pseudogene 2	http://www.ncbi.nlm.nih.gov/gene/?term=503640
ARGLU1	protein_coding	chr13:107195662-107220514	-	1217.37	1268.73	1.0422	0.0596259	arginine and glutamate rich 1	http://www.ncbi.nlm.nih.gov/gene/?term=55082
ARHGAP1	protein_coding	chr11:46698625-46722215	-	1103.03	1105.47	1.00221	0.00318825	Rho GTPase activating protein 1	http://www.ncbi.nlm.nih.gov/gene/?term=392
ARHGAP10	protein_coding	chr4:148653453-148993927	+	448.898	444.963	0.991236	-0.0126997	Rho GTPase activating protein 10	http://www.ncbi.nlm.nih.gov/gene/?term=79658
ARHGAP11A	protein_coding	chr15:32907345-32932138	+	2843.33	2715.66	0.9551	-0.0662769	Rho GTPase activating protein 11A	http://www.ncbi.nlm.nih.gov/gene/?term=9824
ARHGAP11B	protein_coding	chr15:30918879-30931013	+	113.396	99.2364	0.875133	-0.192426	Rho GTPase activating protein 11B	http://www.ncbi.nlm.nih.gov/gene/?term=89839
ARHGAP12	protein_coding	chr10:32094326-32217804	-	708.49	910.201	1.28471	0.361438	Rho GTPase activating protein 12	http://www.ncbi.nlm.nih.gov/gene/?term=94134
ARHGAP15	protein_coding	chr2:143886899-144525921	+	8.4344	7.46941	0.885589	-0.175292	Rho GTPase activating protein 15	http://www.ncbi.nlm.nih.gov/gene/?term=55843
ARHGAP17	protein_coding	chr16:24930705-25026699	-	1523.82	1743.57	1.14422	0.194359	Rho GTPase activating protein 17	http://www.ncbi.nlm.nih.gov/gene/?term=55114
ARHGAP18	protein_coding	chr6:129898240-130031370	-	1158.32	792.824	0.684458	-0.546966	Rho GTPase activating protein 18	http://www.ncbi.nlm.nih.gov/gene/?term=93663
ARHGAP19	protein_coding	chr10:98981930-99052430	-	305.513	308.38	1.00938	0.0134761	Rho GTPase activating protein 19	http://www.ncbi.nlm.nih.gov/gene/?term=84986
ARHGAP20	protein_coding	chr11:110447759-110583912	-	15.9316	21.3412	1.33955	0.421744	Rho GTPase activating protein 20	http://www.ncbi.nlm.nih.gov/gene/?term=57569
ARHGAP21	protein_coding	chr10:24872538-25012597	-	2395.37	2405.15	1.00408	0.00587825	Rho GTPase activating protein 21	http://www.ncbi.nlm.nih.gov/gene/?term=57584
ARHGAP22	protein_coding	chr10:49654068-49864310	-	1551.93	1915.37	1.23419	0.30356	Rho GTPase activating protein 22	http://www.ncbi.nlm.nih.gov/gene/?term=58504
ARHGAP23	protein_coding	chr17:36584720-36668628	+	825.634	991.297	1.20065	0.263815	Rho GTPase activating protein 23	http://www.ncbi.nlm.nih.gov/gene/?term=57636
ARHGAP24	protein_coding	chr4:86396284-86923823	+	476.075	584.748	1.22827	0.296626	Rho GTPase activating protein 24	http://www.ncbi.nlm.nih.gov/gene/?term=83478
ARHGAP25	protein_coding	chr2:68961913-69053965	+	0.937156	1.06706	1.13861	0.187279	Rho GTPase activating protein 25	http://www.ncbi.nlm.nih.gov/gene/?term=9938
ARHGAP26	protein_coding	chr5:142150292-142608572	+	285.832	273.167	0.955689	-0.0653869	Rho GTPase activating protein 26	http://www.ncbi.nlm.nih.gov/gene/?term=23092
ARHGAP26-IT1	lncRNA	chr5:142572065-142573731	+	0	1.06706	Inf	Inf	ARHGAP26 intronic transcript 1	http://www.ncbi.nlm.nih.gov/gene/?term=100874372
ARHGAP27	protein_coding	chr17:43471268-43510282	-	19.6803	11.7376	0.596417	-0.745607	Rho GTPase activating protein 27	http://www.ncbi.nlm.nih.gov/gene/?term=201176
ARHGAP27P1	misc_RNA	chr17:62774257-62777622	-	54.355	103.505	1.90423	0.92921	Rho GTPase activating protein 27 pseudogene 1	http://www.ncbi.nlm.nih.gov/gene/?term=146880
ARHGAP27P1-BPTFP1-KPNA2P3	misc_RNA	chr17:62745780-62778117	-	129.327	220.881	1.70792	0.772241	ARHGAP27P1-BPTFP1-KPNA2P3 readthrough, transcribed pseudogene	http://www.ncbi.nlm.nih.gov/gene/?term=109286553
ARHGAP28	protein_coding	chr18:6834432-6915715	+	194.928	389.476	1.99805	0.998592	Rho GTPase activating protein 28	http://www.ncbi.nlm.nih.gov/gene/?term=79822
ARHGAP29	protein_coding	chr1:94634463-94713316	-	1476.96	1596.32	1.08082	0.112121	Rho GTPase activating protein 29	http://www.ncbi.nlm.nih.gov/gene/?term=9411
ARHGAP30	protein_coding	chr1:161016732-161039760	-	5.62293	10.6706	1.89769	0.924244	Rho GTPase activating protein 30	http://www.ncbi.nlm.nih.gov/gene/?term=257106
ARHGAP31	protein_coding	chr3:119013220-119138323	+	1974.59	2124.51	1.07593	0.105581	Rho GTPase activating protein 31	http://www.ncbi.nlm.nih.gov/gene/?term=57514
ARHGAP31-AS1	lncRNA	chr3:119033140-119041607	-	3.74862	10.6706	2.84653	1.50921	ARHGAP31 antisense RNA 1	http://www.ncbi.nlm.nih.gov/gene/?term=100874246
ARHGAP32	protein_coding	chr11:128834955-129062093	-	1177.07	1316.75	1.11867	0.161784	Rho GTPase activating protein 32	http://www.ncbi.nlm.nih.gov/gene/?term=9743
ARHGAP33	protein_coding	chr19:36266417-36279724	+	245.535	231.552	0.94305	-0.0845932	Rho GTPase activating protein 33	http://www.ncbi.nlm.nih.gov/gene/?term=115703
ARHGAP35	protein_coding	chr19:47421933-47508334	+	6497.3	7980.53	1.22828	0.296644	Rho GTPase activating protein 35	http://www.ncbi.nlm.nih.gov/gene/?term=2909
ARHGAP39	protein_coding	chr8:145754563-145911197	-	217.42	235.82	1.08463	0.1172	Rho GTPase activating protein 39	http://www.ncbi.nlm.nih.gov/gene/?term=80728
ARHGAP4	protein_coding	chrX:153172830-153191714	-	11.2459	5.33529	0.474422	-1.07576	Rho GTPase activating protein 4	http://www.ncbi.nlm.nih.gov/gene/?term=393
ARHGAP42	protein_coding	chr11:100558407-100861656	+	158.379	145.12	0.916281	-0.126138	Rho GTPase activating protein 42	http://www.ncbi.nlm.nih.gov/gene/?term=143872
ARHGAP44	protein_coding	chr17:12692829-12894961	+	162.128	231.552	1.4282	0.514202	Rho GTPase activating protein 44	http://www.ncbi.nlm.nih.gov/gene/?term=9912
ARHGAP45	protein_coding	chr19:1065922-1087830	+	430.154	401.214	0.932721	-0.100483	Rho GTPase activating protein 45	http://www.ncbi.nlm.nih.gov/gene/?term=23526
ARHGAP5	protein_coding	chr14:32546495-32628934	+	1589.42	1890.83	1.18964	0.250521	Rho GTPase activating protein 5	http://www.ncbi.nlm.nih.gov/gene/?term=394
ARHGAP5-AS1	lncRNA	chr14:32544625-32545905	-	26.2404	35.2129	1.34194	0.424318	ARHGAP5 antisense RNA 1 (head to head)	http://www.ncbi.nlm.nih.gov/gene/?term=84837
ARHGAP6	protein_coding	chrX:11155663-11683821	-	266.152	233.686	0.878016	-0.187681	Rho GTPase activating protein 6	http://www.ncbi.nlm.nih.gov/gene/?term=395
ARHGAP9	protein_coding	chr12:57866038-57882597	-	3.74862	5.33529	1.42327	0.509207	Rho GTPase activating protein 9	http://www.ncbi.nlm.nih.gov/gene/?term=64333
ARHGDIA	protein_coding	chr17:79825595-79829282	-	8558.11	7037.25	0.822291	-0.28228	Rho GDP dissociation inhibitor alpha	http://www.ncbi.nlm.nih.gov/gene/?term=396
ARHGDIB	protein_coding	chr12:15094949-15114704	-	143.385	195.272	1.36187	0.445591	Rho GDP dissociation inhibitor beta	http://www.ncbi.nlm.nih.gov/gene/?term=397
ARHGEF1	protein_coding	chr19:42387267-42411604	+	2046.75	2235.49	1.09221	0.127256	Rho guanine nucleotide exchange factor 1	http://www.ncbi.nlm.nih.gov/gene/?term=9138
ARHGEF10	protein_coding	chr8:1772142-1906807	+	1240.79	2024.21	1.63138	0.706095	Rho guanine nucleotide exchange factor 10	http://www.ncbi.nlm.nih.gov/gene/?term=9639
ARHGEF10L	protein_coding	chr1:17866330-18024370	+	519.184	453.5	0.873485	-0.195145	Rho guanine nucleotide exchange factor 10 like	http://www.ncbi.nlm.nih.gov/gene/?term=55160
ARHGEF11	protein_coding	chr1:156904632-157015162	-	879.052	994.499	1.13133	0.178021	Rho guanine nucleotide exchange factor 11	http://www.ncbi.nlm.nih.gov/gene/?term=9826
ARHGEF12	protein_coding	chr11:120207618-120360645	+	4803.86	4889.26	1.01778	0.0254225	Rho guanine nucleotide exchange factor 12	http://www.ncbi.nlm.nih.gov/gene/?term=23365
ARHGEF16	protein_coding	chr1:3371147-3397677	+	59.978	13.8718	0.231281	-2.11228	Rho guanine nucleotide exchange factor 16	http://www.ncbi.nlm.nih.gov/gene/?term=27237
ARHGEF17	protein_coding	chr11:73019663-73080425	+	4017.59	4552.07	1.13304	0.180194	Rho guanine nucleotide exchange factor 17	http://www.ncbi.nlm.nih.gov/gene/?term=9828
ARHGEF18	protein_coding	chr19:7459999-7537371	+	1442.28	1256.99	0.871532	-0.198375	Rho/Rac guanine nucleotide exchange factor 18	http://www.ncbi.nlm.nih.gov/gene/?term=23370
ARHGEF19	protein_coding	chr1:16524349-16539166	-	101.213	49.0847	0.484965	-1.04405	Rho guanine nucleotide exchange factor 19	http://www.ncbi.nlm.nih.gov/gene/?term=128272
ARHGEF2	protein_coding	chr1:155916630-155948336	-	2460.97	2765.82	1.12387	0.168477	Rho/Rac guanine nucleotide exchange factor 2	http://www.ncbi.nlm.nih.gov/gene/?term=9181
ARHGEF25	protein_coding	chr12:58003963-58011028	+	56.2293	72.56	1.29043	0.367851	Rho guanine nucleotide exchange factor 25	http://www.ncbi.nlm.nih.gov/gene/?term=115557
ARHGEF26	protein_coding	chr3:153838792-153975616	+	39.3605	8.53647	0.216879	-2.20504	Rho guanine nucleotide exchange factor 26	http://www.ncbi.nlm.nih.gov/gene/?term=26084
ARHGEF28	protein_coding	chr5:72921983-73237818	+	730.044	898.463	1.2307	0.299475	Rho guanine nucleotide exchange factor 28	http://www.ncbi.nlm.nih.gov/gene/?term=64283
ARHGEF3	protein_coding	chr3:56761446-57113336	-	311.136	366.001	1.17634	0.234304	Rho guanine nucleotide exchange factor 3	http://www.ncbi.nlm.nih.gov/gene/?term=50650
ARHGEF33	protein_coding	chr2:39146504-39202590	+	6.56009	6.40235	0.975955	-0.0351139	Rho guanine nucleotide exchange factor 33	http://www.ncbi.nlm.nih.gov/gene/?term=100271715
ARHGEF37	protein_coding	chr5:148961135-149014527	+	13.1202	11.7376	0.894625	-0.160645	Rho guanine nucleotide exchange factor 37	http://www.ncbi.nlm.nih.gov/gene/?term=389337
ARHGEF39	protein_coding	chr9:35659341-35665278	-	419.846	420.421	1.00137	0.00197547	Rho guanine nucleotide exchange factor 39	http://www.ncbi.nlm.nih.gov/gene/?term=84904
ARHGEF4	protein_coding	chr2:131674224-131804826	+	44.0463	22.4082	0.508742	-0.974993	Rho guanine nucleotide exchange factor 4	http://www.ncbi.nlm.nih.gov/gene/?term=50649
ARHGEF40	protein_coding	chr14:21538419-21558407	+	2755.24	2334.72	0.847377	-0.238925	Rho guanine nucleotide exchange factor 40	http://www.ncbi.nlm.nih.gov/gene/?term=55701
ARHGEF6	protein_coding	chrX:135747709-135863503	-	549.173	646.637	1.17747	0.235696	Rac/Cdc42 guanine nucleotide exchange factor 6	http://www.ncbi.nlm.nih.gov/gene/?term=9459
ARHGEF7	protein_coding	chr13:111766966-111958081	+	972.768	1274.07	1.30974	0.389275	Rho guanine nucleotide exchange factor 7	http://www.ncbi.nlm.nih.gov/gene/?term=8874
ARHGEF7-AS2	lncRNA	chr13:111766159-111768025	-	0.937156	0	0	#NAME?	ARHGEF7 antisense RNA 2	http://www.ncbi.nlm.nih.gov/gene/?term=100874238
ARHGEF9	protein_coding	chrX:62854847-63005426	-	400.165	377.739	0.943956	-0.0832081	Cdc42 guanine nucleotide exchange factor 9	http://www.ncbi.nlm.nih.gov/gene/?term=23229
ARID1A	protein_coding	chr1:27022522-27108601	+	3027.95	2852.25	0.941973	-0.0862423	AT-rich interaction domain 1A	http://www.ncbi.nlm.nih.gov/gene/?term=8289
ARID1B	protein_coding	chr6:157098989-157531913	+	2178.89	2094.64	0.961333	-0.056892	AT-rich interaction domain 1B	http://www.ncbi.nlm.nih.gov/gene/?term=57492
ARID2	protein_coding	chr12:46123492-46301823	+	952.15	830.172	0.871891	-0.19778	AT-rich interaction domain 2	http://www.ncbi.nlm.nih.gov/gene/?term=196528
ARID3A	protein_coding	chr19:926037-972816	+	307.387	257.161	0.836603	-0.257384	AT-rich interaction domain 3A	http://www.ncbi.nlm.nih.gov/gene/?term=1820
ARID3B	protein_coding	chr15:74833518-74890472	+	236.163	250.759	1.0618	0.0865156	AT-rich interaction domain 3B	http://www.ncbi.nlm.nih.gov/gene/?term=10620
ARID3C	protein_coding	chr9:34621455-34628011	-	0.937156	0	0	#NAME?	AT-rich interaction domain 3C	http://www.ncbi.nlm.nih.gov/gene/?term=138715
ARID4A	protein_coding	chr14:58765222-58840451	+	427.343	531.395	1.24349	0.31439	AT-rich interaction domain 4A	http://www.ncbi.nlm.nih.gov/gene/?term=5926
ARID4B	protein_coding	chr1:235330210-235491534	-	856.56	860.049	1.00407	0.00586424	AT-rich interaction domain 4B	http://www.ncbi.nlm.nih.gov/gene/?term=51742
ARID5A	protein_coding	chr2:97202456-97218375	+	200.551	258.228	1.28759	0.364675	AT-rich interaction domain 5A	http://www.ncbi.nlm.nih.gov/gene/?term=10865
ARID5B	protein_coding	chr10:63661013-63856707	+	1255.79	1473.61	1.17345	0.230759	AT-rich interaction domain 5B	http://www.ncbi.nlm.nih.gov/gene/?term=84159
ARIH1	protein_coding	chr15:72766667-72878896	+	1357	1247.39	0.919226	-0.121508	ariadne RBR E3 ubiquitin protein ligase 1	http://www.ncbi.nlm.nih.gov/gene/?term=25820
ARIH2	protein_coding	chr3:48956253-49022974	+	1372	1349.83	0.983843	-0.0234996	ariadne RBR E3 ubiquitin protein ligase 2	http://www.ncbi.nlm.nih.gov/gene/?term=10425
ARIH2OS	protein_coding	chr3:48955221-48956818	-	94.6527	70.4259	0.744045	-0.426539	ariadne RBR E3 ubiquitin protein ligase 2 opposite strand	http://www.ncbi.nlm.nih.gov/gene/?term=646450
ARL1	protein_coding	chr12:101786898-101801598	-	1073.04	1247.39	1.16248	0.217206	ADP ribosylation factor like GTPase 1	http://www.ncbi.nlm.nih.gov/gene/?term=400
ARL10	protein_coding	chr5:175792471-175800503	+	126.516	85.3647	0.674734	-0.567609	ADP ribosylation factor like GTPase 10	http://www.ncbi.nlm.nih.gov/gene/?term=285598
ARL13A	protein_coding	chrX:100224697-100245820	+	0.937156	4.26823	4.55446	2.18728	ADP ribosylation factor like GTPase 13A	http://www.ncbi.nlm.nih.gov/gene/?term=392509
ARL13B	protein_coding	chr3:93698983-93774522	+	432.966	416.153	0.961168	-0.0571402	ADP ribosylation factor like GTPase 13B	http://www.ncbi.nlm.nih.gov/gene/?term=200894
ARL14	protein_coding	chr3:160394948-160396236	+	11.2459	10.6706	0.948845	-0.0757558	ADP ribosylation factor like GTPase 14	http://www.ncbi.nlm.nih.gov/gene/?term=80117
ARL14EP	protein_coding	chr11:30344646-30359770	+	112.459	142.986	1.27145	0.346477	ADP ribosylation factor like GTPase 14 effector protein	http://www.ncbi.nlm.nih.gov/gene/?term=120534
ARL14EPL	protein_coding	chr5:115387163-115394827	+	7.49725	6.40235	0.85396	-0.227759	ADP ribosylation factor like GTPase 14 effector protein like	http://www.ncbi.nlm.nih.gov/gene/?term=644100
ARL15	protein_coding	chr5:53180614-53606403	-	112.459	158.992	1.41378	0.499556	ADP ribosylation factor like GTPase 15	http://www.ncbi.nlm.nih.gov/gene/?term=54622
ARL16	protein_coding	chr17:79648195-79650954	-	398.291	439.628	1.10379	0.14246	ADP ribosylation factor like GTPase 16	http://www.ncbi.nlm.nih.gov/gene/?term=339231
ARL17A	protein_coding	chr17:44586045-44657088	-	89.0298	96.0353	1.07869	0.109276	ADP ribosylation factor like GTPase 17A	http://www.ncbi.nlm.nih.gov/gene/?term=51326
ARL17B	protein_coding	chr17:44376913-44439153	-	6.56009	3.20118	0.487977	-1.03511	ADP ribosylation factor like GTPase 17B	http://www.ncbi.nlm.nih.gov/gene/?term=100506084
ARL2	protein_coding	chr11:64781585-64789657	+	998.071	829.104	0.830707	-0.267588	ADP ribosylation factor like GTPase 2	http://www.ncbi.nlm.nih.gov/gene/?term=402
ARL2-SNX15	lncRNA	chr11:64781585-64808044	+	0.937156	0	0	#NAME?	ARL2-SNX15 readthrough (NMD candidate)	http://www.ncbi.nlm.nih.gov/gene/?term=100528018
ARL2BP	protein_coding	chr16:57279038-57287545	+	1252.98	1545.1	1.23314	0.302341	ADP ribosylation factor like GTPase 2 binding protein	http://www.ncbi.nlm.nih.gov/gene/?term=23568
ARL2BPP9	pseudogene	chr17:80534290-80535417	-	0.937156	1.06706	1.13861	0.187279	ADP ribosylation factor like GTPase 2 binding protein pseudogene 9	http://www.ncbi.nlm.nih.gov/gene/?term=100421675
ARL3	protein_coding	chr10:104433484-104474190	-	726.296	754.41	1.03871	0.0547925	ADP ribosylation factor like GTPase 3	http://www.ncbi.nlm.nih.gov/gene/?term=403
ARL4A	protein_coding	chr7:12726452-12730559	+	126.516	131.248	1.0374	0.0529775	ADP ribosylation factor like GTPase 4A	http://www.ncbi.nlm.nih.gov/gene/?term=10124
ARL4AP4	pseudogene	chr3:23920472-23921187	-	3.74862	0	0	#NAME?	ADP ribosylation factor like GTPase 4A pseudogene 4	http://www.ncbi.nlm.nih.gov/gene/?term=100420471
ARL4C	protein_coding	chr2:235401685-235405697	-	2898.62	4402.68	1.51889	0.603016	ADP ribosylation factor like GTPase 4C	http://www.ncbi.nlm.nih.gov/gene/?term=10123
ARL4D	protein_coding	chr17:41476353-41478504	+	650.386	568.742	0.874469	-0.193522	ADP ribosylation factor like GTPase 4D	http://www.ncbi.nlm.nih.gov/gene/?term=379
ARL5A	protein_coding	chr2:152657480-152685009	-	552.922	565.541	1.02282	0.032556	ADP ribosylation factor like GTPase 5A	http://www.ncbi.nlm.nih.gov/gene/?term=26225
ARL5B	protein_coding	chr10:18948313-18966940	+	233.352	256.094	1.09746	0.134167	ADP ribosylation factor like GTPase 5B	http://www.ncbi.nlm.nih.gov/gene/?term=221079
ARL6	protein_coding	chr3:97483365-97520086	+	123.705	171.796	1.38876	0.473801	ADP ribosylation factor like GTPase 6	http://www.ncbi.nlm.nih.gov/gene/?term=84100
ARL6IP1	protein_coding	chr16:18802989-18813000	-	5459.87	3391.11	0.621098	-0.687108	ADP ribosylation factor like GTPase 6 interacting protein 1	http://www.ncbi.nlm.nih.gov/gene/?term=23204
ARL6IP4	protein_coding	chr12:123464607-123467460	+	1849.95	1660.34	0.897509	-0.156001	ADP ribosylation factor like GTPase 6 interacting protein 4	http://www.ncbi.nlm.nih.gov/gene/?term=51329
ARL6IP5	protein_coding	chr3:69134090-69155239	+	1727.18	1920.71	1.11205	0.153219	ADP ribosylation factor like GTPase 6 interacting protein 5	http://www.ncbi.nlm.nih.gov/gene/?term=10550
ARL6IP6	protein_coding	chr2:153574407-153617767	+	551.985	537.797	0.974298	-0.0375653	ADP ribosylation factor like GTPase 6 interacting protein 6	http://www.ncbi.nlm.nih.gov/gene/?term=151188
ARL8A	protein_coding	chr1:202102532-202113871	-	453.583	383.074	0.84455	-0.243745	ADP ribosylation factor like GTPase 8A	http://www.ncbi.nlm.nih.gov/gene/?term=127829
ARL8B	protein_coding	chr3:5163930-5222601	+	1220.18	1186.57	0.972457	-0.0402941	ADP ribosylation factor like GTPase 8B	http://www.ncbi.nlm.nih.gov/gene/?term=55207
ARMC1	protein_coding	chr8:66514691-66546452	-	743.164	818.434	1.10128	0.139184	armadillo repeat containing 1	http://www.ncbi.nlm.nih.gov/gene/?term=55156
ARMC10	protein_coding	chr7:102715328-102740210	+	375.799	364.934	0.971087	-0.0423273	armadillo repeat containing 10	http://www.ncbi.nlm.nih.gov/gene/?term=83787
ARMC10P1	pseudogene	chr3:94224382-94226494	-	47.7949	42.6823	0.89303	-0.163219	armadillo repeat containing 10 pseudogene 1	http://www.ncbi.nlm.nih.gov/gene/?term=389137
ARMC12	protein_coding	chr6:35704809-35716690	+	0	1.06706	Inf	Inf	armadillo repeat containing 12	http://www.ncbi.nlm.nih.gov/gene/?term=221481
ARMC2	protein_coding	chr6:109169619-109295675	+	30.9261	62.9565	2.0357	1.02553	armadillo repeat containing 2	http://www.ncbi.nlm.nih.gov/gene/?term=84071
ARMC2-AS1	lncRNA	chr6:109229343-109245306	-	1.87431	4.26823	2.27723	1.18728	ARMC2 antisense RNA 1	http://www.ncbi.nlm.nih.gov/gene/?term=101929716
ARMC4P1	misc_RNA	chr10:27547691-27623984	+	3.74862	0	0	#NAME?	armadillo repeat containing 4 pseudogene 1	http://www.ncbi.nlm.nih.gov/gene/?term=101060171
ARMC5	protein_coding	chr16:31469594-31478488	+	327.067	316.916	0.968964	-0.0454855	armadillo repeat containing 5	http://www.ncbi.nlm.nih.gov/gene/?term=79798
ARMC6	protein_coding	chr19:19144387-19168987	+	713.176	677.582	0.950092	-0.0738613	armadillo repeat containing 6	http://www.ncbi.nlm.nih.gov/gene/?term=93436
ARMC7	protein_coding	chr17:73106047-73126360	+	211.797	171.796	0.811136	-0.301984	armadillo repeat containing 7	http://www.ncbi.nlm.nih.gov/gene/?term=79637
ARMC8	protein_coding	chr3:137906090-138017231	+	412.349	513.255	1.24471	0.315812	armadillo repeat containing 8	http://www.ncbi.nlm.nih.gov/gene/?term=25852
ARMC9	protein_coding	chr2:232063260-232240590	+	368.302	564.474	1.53264	0.616017	armadillo repeat containing 9	http://www.ncbi.nlm.nih.gov/gene/?term=80210
ARMCX1	protein_coding	chrX:100805514-100809683	+	476.075	453.5	0.95258	-0.0700871	armadillo repeat containing, X-linked 1	http://www.ncbi.nlm.nih.gov/gene/?term=51309
ARMCX2	protein_coding	chrX:100910267-100914876	-	69.3495	28.8106	0.41544	-1.26729	armadillo repeat containing, X-linked 2	http://www.ncbi.nlm.nih.gov/gene/?term=9823
ARMCX3	protein_coding	chrX:100878120-100882831	+	775.965	1049.99	1.35314	0.436306	armadillo repeat containing, X-linked 3	http://www.ncbi.nlm.nih.gov/gene/?term=51566
ARMCX4	protein_coding	chrX:100673251-100790975	+	502.315	582.614	1.15986	0.213947	armadillo repeat containing, X-linked 4	http://www.ncbi.nlm.nih.gov/gene/?term=100131755
ARMCX5	protein_coding	chrX:101854096-101859087	+	86.2183	71.4929	0.829208	-0.270194	armadillo repeat containing, X-linked 5	http://www.ncbi.nlm.nih.gov/gene/?term=64860
ARMCX5-GPRASP2	protein_coding	chrX:101854276-101972661	+	1.87431	1.06706	0.569307	-0.812721	ARMCX5-GPRASP2 readthrough	http://www.ncbi.nlm.nih.gov/gene/?term=100528062
ARMCX6	protein_coding	chrX:100870108-100872991	-	313.01	327.587	1.04657	0.0656691	armadillo repeat containing, X-linked 6	http://www.ncbi.nlm.nih.gov/gene/?term=54470
ARMS2	protein_coding	chr10:124214179-124216868	+	0	1.06706	Inf	Inf	age-related maculopathy susceptibility 2	http://www.ncbi.nlm.nih.gov/gene/?term=387715
ARMT1	protein_coding	chr6:151773393-151791236	+	552.922	521.792	0.943699	-0.0836019	acidic residue methyltransferase 1	http://www.ncbi.nlm.nih.gov/gene/?term=79624
ARNT	protein_coding	chr1:150782181-150849244	-	1046.8	1149.22	1.09784	0.134668	aryl hydrocarbon receptor nuclear translocator	http://www.ncbi.nlm.nih.gov/gene/?term=405
ARNT2	protein_coding	chr15:80696692-80890278	+	159.316	826.97	5.19074	2.37594	aryl hydrocarbon receptor nuclear translocator 2	http://www.ncbi.nlm.nih.gov/gene/?term=9915
ARNTL	protein_coding	chr11:13299274-13408813	+	439.526	635.967	1.44694	0.533003	aryl hydrocarbon receptor nuclear translocator like	http://www.ncbi.nlm.nih.gov/gene/?term=406
ARNTL2	protein_coding	chr12:27485787-27578746	+	1232.36	1310.35	1.06328	0.0885263	aryl hydrocarbon receptor nuclear translocator like 2	http://www.ncbi.nlm.nih.gov/gene/?term=56938
ARNTL2-AS1	lncRNA	chr12:27542722-27599567	-	101.213	114.175	1.12807	0.173858	ARNTL2 antisense RNA 1	http://www.ncbi.nlm.nih.gov/gene/?term=101928646
ARPC1A	protein_coding	chr7:98923496-98963885	+	3441.24	3152.09	0.915976	-0.126618	actin related protein 2/3 complex subunit 1A	http://www.ncbi.nlm.nih.gov/gene/?term=10552
ARPC1B	protein_coding	chr7:98972298-98992424	+	3824.53	2839.44	0.742429	-0.429676	actin related protein 2/3 complex subunit 1B	http://www.ncbi.nlm.nih.gov/gene/?term=10095
ARPC2	protein_coding	chr2:219081817-219119071	+	6109.32	6379.94	1.0443	0.0625321	actin related protein 2/3 complex subunit 2	http://www.ncbi.nlm.nih.gov/gene/?term=10109
ARPC3	protein_coding	chr12:110872695-110888216	-	2833.02	3197.97	1.12882	0.174817	actin related protein 2/3 complex subunit 3	http://www.ncbi.nlm.nih.gov/gene/?term=10094
ARPC3P1	pseudogene	chr20:47750988-47751810	+	0.937156	0	0	#NAME?	actin related protein 2/3 complex subunit 3 pseudogene 1	http://www.ncbi.nlm.nih.gov/gene/?term=87171
ARPC3P3	pseudogene	chr11:93921370-93922202	-	3.74862	0	0	#NAME?	actin related protein 2/3 complex subunit 3 pseudogene 3	http://www.ncbi.nlm.nih.gov/gene/?term=729494
ARPC3P4	pseudogene	chr11:73632449-73633272	-	2.81147	4.26823	1.51815	0.602316	actin related protein 2/3 complex subunit 3 pseudogene 4	http://www.ncbi.nlm.nih.gov/gene/?term=100421973
ARPC4	protein_coding	chr3:9834179-9848789	+	1616.59	1350.9	0.835644	-0.25904	actin related protein 2/3 complex subunit 4	http://www.ncbi.nlm.nih.gov/gene/?term=10093
ARPC4-TTLL3	protein_coding	chr3:9834232-9878040	+	0	1.06706	Inf	Inf	ARPC4-TTLL3 readthrough	http://www.ncbi.nlm.nih.gov/gene/?term=100526693
ARPC5	protein_coding	chr1:183595328-183605076	-	4895.7	4758.01	0.971876	-0.0411561	actin related protein 2/3 complex subunit 5	http://www.ncbi.nlm.nih.gov/gene/?term=10092
ARPC5L	protein_coding	chr9:127624397-127640012	+	954.025	720.264	0.754975	-0.4055	actin related protein 2/3 complex subunit 5 like	http://www.ncbi.nlm.nih.gov/gene/?term=81873
ARPIN	protein_coding	chr15:90439764-90456222	-	629.769	627.43	0.996287	-0.00536651	actin related protein 2/3 complex inhibitor	http://www.ncbi.nlm.nih.gov/gene/?term=348110
ARPP19	protein_coding	chr15:52839242-52861643	-	2000.83	2324.05	1.16155	0.216046	cAMP regulated phosphoprotein 19	http://www.ncbi.nlm.nih.gov/gene/?term=10776
ARR3	protein_coding	chrX:69488185-69501690	+	8.4344	14.9388	1.77118	0.824708	arrestin 3	http://www.ncbi.nlm.nih.gov/gene/?term=407
ARRB1	protein_coding	chr11:74971166-75062875	-	447.023	415.086	0.928555	-0.106941	arrestin beta 1	http://www.ncbi.nlm.nih.gov/gene/?term=408
ARRB2	protein_coding	chr17:4613789-4624795	+	949.339	894.195	0.941914	-0.0863335	arrestin beta 2	http://www.ncbi.nlm.nih.gov/gene/?term=409
ARRDC1	protein_coding	chr9:140500092-140509812	+	177.122	234.753	1.32537	0.406396	arrestin domain containing 1	http://www.ncbi.nlm.nih.gov/gene/?term=92714
ARRDC1-AS1	lncRNA	chr9:140509784-140513347	-	366.428	347.861	0.94933	-0.0750181	ARRDC1 antisense RNA 1	http://www.ncbi.nlm.nih.gov/gene/?term=85026
ARRDC2	protein_coding	chr19:18111941-18124911	+	328.005	387.342	1.18091	0.239893	arrestin domain containing 2	http://www.ncbi.nlm.nih.gov/gene/?term=27106
ARRDC3	protein_coding	chr5:90664449-90679190	-	1171.44	1349.83	1.15228	0.204488	arrestin domain containing 3	http://www.ncbi.nlm.nih.gov/gene/?term=57561
ARRDC3-AS1	lncRNA	chr5:90676164-90716532	+	13.1202	9.60353	0.731966	-0.450151	ARRDC3 antisense RNA 1	http://www.ncbi.nlm.nih.gov/gene/?term=100129716
ARRDC4	protein_coding	chr15:98503933-98517068	+	29.0518	44.8165	1.54264	0.6254	arrestin domain containing 4	http://www.ncbi.nlm.nih.gov/gene/?term=91947
ARRDC5	protein_coding	chr19:4890449-4902879	-	2.81147	0	0	#NAME?	arrestin domain containing 5	http://www.ncbi.nlm.nih.gov/gene/?term=645432
ARSA	protein_coding	chr22:51061182-51066601	-	523.87	483.378	0.922705	-0.116059	arylsulfatase A	http://www.ncbi.nlm.nih.gov/gene/?term=410
ARSB	protein_coding	chr5:78073032-78282357	-	772.216	453.5	0.58727	-0.767903	arylsulfatase B	http://www.ncbi.nlm.nih.gov/gene/?term=411
ARSD	protein_coding	chrX:2822011-2847416	-	266.152	227.283	0.85396	-0.227759	arylsulfatase D	http://www.ncbi.nlm.nih.gov/gene/?term=414
ARSD-AS1	lncRNA	chrX:2822945-2824163	+	34.6748	29.8776	0.861654	-0.21482	ARSD antisense RNA 1	http://www.ncbi.nlm.nih.gov/gene/?term=100506356
ARSE	protein_coding	chrX:2852673-2886351	-	90.9041	107.773	1.18557	0.245577	arylsulfatase E (chondrodysplasia punctata 1)	http://www.ncbi.nlm.nih.gov/gene/?term=415
ARSF	protein_coding	chrX:2958275-3030770	+	0	1.06706	Inf	Inf	arylsulfatase F	http://www.ncbi.nlm.nih.gov/gene/?term=416
ARSG	protein_coding	chr17:66255323-66417000	+	10.3087	6.40235	0.621062	-0.687191	arylsulfatase G	http://www.ncbi.nlm.nih.gov/gene/?term=22901
ARSI	protein_coding	chr5:149675902-149682525	-	0.937156	0	0	#NAME?	arylsulfatase family member I	http://www.ncbi.nlm.nih.gov/gene/?term=340075
ARSJ	protein_coding	chr4:114821440-114900878	-	1267.03	1195.11	0.94323	-0.0843179	arylsulfatase family member J	http://www.ncbi.nlm.nih.gov/gene/?term=79642
ARSK	protein_coding	chr5:94890825-94940806	+	289.581	340.392	1.17546	0.233228	arylsulfatase family member K	http://www.ncbi.nlm.nih.gov/gene/?term=153642
ART3	protein_coding	chr4:76932333-77033955	+	0.937156	0	0	#NAME?	ADP-ribosyltransferase 3	http://www.ncbi.nlm.nih.gov/gene/?term=419
ARTN	protein_coding	chr1:44398992-44402912	+	37.4862	24.5423	0.654703	-0.611088	artemin	http://www.ncbi.nlm.nih.gov/gene/?term=9048
ARV1	protein_coding	chr1:231114795-231136479	+	219.294	178.199	0.8126	-0.299382	ARV1 homolog, fatty acid homeostasis modulator	http://www.ncbi.nlm.nih.gov/gene/?term=64801
ARVCF	protein_coding	chr22:19957402-20004309	-	13.1202	12.8047	0.975955	-0.0351139	ARVCF, delta catenin family member	http://www.ncbi.nlm.nih.gov/gene/?term=421
AS-PTPRE	lncRNA	chr10:129855996-129860689	-	0	5.33529	Inf	Inf	lncRNA antisense to PTPRE protein-coding gene	http://www.ncbi.nlm.nih.gov/gene/?term=105378553
ASAH1	protein_coding	chr8:17913808-17942507	-	936.219	980.627	1.04743	0.0668588	N-acylsphingosine amidohydrolase 1	http://www.ncbi.nlm.nih.gov/gene/?term=427
ASAH2	protein_coding	chr10:51947000-52008370	-	7.49725	12.8047	1.70792	0.772241	N-acylsphingosine amidohydrolase 2	http://www.ncbi.nlm.nih.gov/gene/?term=56624
ASAH2B	protein_coding	chr10:52499448-52516948	+	52.4807	48.0176	0.914958	-0.128223	N-acylsphingosine amidohydrolase 2B	http://www.ncbi.nlm.nih.gov/gene/?term=653308
ASAP1	protein_coding	chr8:131064350-131455906	-	2698.07	2644.17	0.980023	-0.029113	ArfGAP with SH3 domain, ankyrin repeat and PH domain 1	http://www.ncbi.nlm.nih.gov/gene/?term=50807
ASAP1-IT1	lncRNA	chr8:131307601-131308779	-	0	1.06706	Inf	Inf	ASAP1 intronic transcript 1	http://www.ncbi.nlm.nih.gov/gene/?term=29065
ASAP1-IT2	lncRNA	chr8:131094984-131097014	-	8.4344	4.26823	0.506051	-0.982646	ASAP1 intronic transcript 2	http://www.ncbi.nlm.nih.gov/gene/?term=100507117
ASAP2	protein_coding	chr2:9346894-9545812	+	1491.01	2169.33	1.45494	0.540955	ArfGAP with SH3 domain, ankyrin repeat and PH domain 2	http://www.ncbi.nlm.nih.gov/gene/?term=8853
ASAP3	protein_coding	chr1:23755056-23810750	-	251.158	459.902	1.83113	0.872733	ArfGAP with SH3 domain, ankyrin repeat and PH domain 3	http://www.ncbi.nlm.nih.gov/gene/?term=55616
ASB1	protein_coding	chr2:239335569-239360891	+	2380.38	2044.48	0.858891	-0.219452	ankyrin repeat and SOCS box containing 1	http://www.ncbi.nlm.nih.gov/gene/?term=51665
ASB13	protein_coding	chr10:5680820-5708558	-	358.931	297.709	0.829434	-0.269801	ankyrin repeat and SOCS box containing 13	http://www.ncbi.nlm.nih.gov/gene/?term=79754
ASB14	protein_coding	chr3:57302379-57326710	-	94.6527	142.986	1.51064	0.595156	ankyrin repeat and SOCS box containing 14	http://www.ncbi.nlm.nih.gov/gene/?term=142686
ASB16	protein_coding	chr17:42248074-42256451	+	65.6009	105.639	1.61033	0.687352	ankyrin repeat and SOCS box containing 16	http://www.ncbi.nlm.nih.gov/gene/?term=92591
ASB16-AS1	lncRNA	chr17:42253341-42264085	-	143.385	155.791	1.08652	0.119715	ASB16 antisense RNA 1	http://www.ncbi.nlm.nih.gov/gene/?term=339201
ASB18	protein_coding	chr2:237103515-237172988	-	0.937156	0	0	#NAME?	ankyrin repeat and SOCS box containing 18	http://www.ncbi.nlm.nih.gov/gene/?term=401036
ASB2	protein_coding	chr14:94400499-94443076	-	12.183	17.0729	1.40137	0.486839	ankyrin repeat and SOCS box containing 2	http://www.ncbi.nlm.nih.gov/gene/?term=51676
ASB3	protein_coding	chr2:53897117-54014146	-	35.6119	56.5541	1.58807	0.667272	ankyrin repeat and SOCS box containing 3	http://www.ncbi.nlm.nih.gov/gene/?term=51130
ASB5	protein_coding	chr4:177134824-177190373	-	0	1.06706	Inf	Inf	ankyrin repeat and SOCS box containing 5	http://www.ncbi.nlm.nih.gov/gene/?term=140458
ASB6	protein_coding	chr9:132396883-132404448	-	1251.1	1036.11	0.82816	-0.272018	ankyrin repeat and SOCS box containing 6	http://www.ncbi.nlm.nih.gov/gene/?term=140459
ASB7	protein_coding	chr15:101142755-101191906	+	355.182	425.756	1.1987	0.261469	ankyrin repeat and SOCS box containing 7	http://www.ncbi.nlm.nih.gov/gene/?term=140460
ASB8	protein_coding	chr12:48541571-48551378	-	440.463	540.999	1.22825	0.296604	ankyrin repeat and SOCS box containing 8	http://www.ncbi.nlm.nih.gov/gene/?term=140461
ASB9	protein_coding	chrX:15262109-15288589	-	3.74862	0	0	#NAME?	ankyrin repeat and SOCS box containing 9	http://www.ncbi.nlm.nih.gov/gene/?term=140462
ASCC1	protein_coding	chr10:73855790-73976892	-	429.217	416.153	0.969562	-0.0445949	activating signal cointegrator 1 complex subunit 1	http://www.ncbi.nlm.nih.gov/gene/?term=51008
ASCC2	protein_coding	chr22:30184597-30234293	-	1207.06	1211.11	1.00336	0.00483827	activating signal cointegrator 1 complex subunit 2	http://www.ncbi.nlm.nih.gov/gene/?term=84164
ASCC3	protein_coding	chr6:100956070-101329248	-	1634.4	1627.26	0.995634	-0.00631223	activating signal cointegrator 1 complex subunit 3	http://www.ncbi.nlm.nih.gov/gene/?term=10973
ASCL3	protein_coding	chr11:8959119-8964580	-	0	1.06706	Inf	Inf	achaete-scute family bHLH transcription factor 3	http://www.ncbi.nlm.nih.gov/gene/?term=56676
ASF1A	protein_coding	chr6:119215241-119230336	+	710.364	718.13	1.01093	0.0156872	anti-silencing function 1A histone chaperone	http://www.ncbi.nlm.nih.gov/gene/?term=25842
ASF1B	protein_coding	chr19:14230321-14247440	-	1670.95	1102.27	0.659668	-0.600188	anti-silencing function 1B histone chaperone	http://www.ncbi.nlm.nih.gov/gene/?term=55723
ASGR1	protein_coding	chr17:7076750-7082883	-	12.183	21.3412	1.75171	0.808767	asialoglycoprotein receptor 1	http://www.ncbi.nlm.nih.gov/gene/?term=432
ASH1L	protein_coding	chr1:155305052-155532324	-	1804.02	1989	1.10253	0.140822	ASH1 like histone lysine methyltransferase	http://www.ncbi.nlm.nih.gov/gene/?term=55870
ASH1L-AS1	lncRNA	chr1:155531772-155533735	+	74.0353	61.8894	0.835944	-0.258521	ASH1L antisense RNA 1	http://www.ncbi.nlm.nih.gov/gene/?term=645676
ASH2L	protein_coding	chr8:37963011-37997598	+	978.391	1074.53	1.09826	0.135221	ASH2 like histone lysine methyltransferase complex subunit	http://www.ncbi.nlm.nih.gov/gene/?term=9070
ASIC1	protein_coding	chr12:50451420-50477405	+	196.803	312.648	1.58864	0.66779	acid sensing ion channel subunit 1	http://www.ncbi.nlm.nih.gov/gene/?term=41
ASIC3	protein_coding	chr7:150745379-150749843	+	26.2404	33.0788	1.26061	0.33412	acid sensing ion channel subunit 3	http://www.ncbi.nlm.nih.gov/gene/?term=9311
ASIC4	protein_coding	chr2:220378892-220403494	+	0.937156	0	0	#NAME?	acid sensing ion channel subunit family member 4	http://www.ncbi.nlm.nih.gov/gene/?term=55515
ASIC5	protein_coding	chr4:156750881-156787425	-	0.937156	5.33529	5.69307	2.50921	acid sensing ion channel subunit family member 5	http://www.ncbi.nlm.nih.gov/gene/?term=51802
ASL	protein_coding	chr7:65540776-65558330	+	1164.88	1067.06	0.916021	-0.126548	argininosuccinate lyase	http://www.ncbi.nlm.nih.gov/gene/?term=435
ASLP1	pseudogene	chr22:23990975-23995546	-	10.3087	4.26823	0.414041	-1.27215	argininosuccinate lyase pseudogene 1	http://www.ncbi.nlm.nih.gov/gene/?term=436
ASMTL	protein_coding	chrX:1522032-1572655	-	958.71	826.97	0.862586	-0.213259	acetylserotonin O-methyltransferase like	http://www.ncbi.nlm.nih.gov/gene/?term=8623
ASMTL-AS1	lncRNA	chrY:1469424-1484314	+	185.557	194.205	1.0466	0.0657166	ASMTL antisense RNA 1	http://www.ncbi.nlm.nih.gov/gene/?term=80161
ASNA1	protein_coding	chr19:12848273-12859138	+	1556.62	1266.6	0.813687	-0.297454	arsA arsenite transporter, ATP-binding, homolog 1 (bacterial)	http://www.ncbi.nlm.nih.gov/gene/?term=439
ASNS	protein_coding	chr7:97481429-97501854	-	863.12	899.53	1.04218	0.05961	asparagine synthetase (glutamine-hydrolyzing)	http://www.ncbi.nlm.nih.gov/gene/?term=440
ASNSD1	protein_coding	chr2:190526125-190535557	+	718.798	651.973	0.907031	-0.140776	asparagine synthetase domain containing 1	http://www.ncbi.nlm.nih.gov/gene/?term=54529
ASPDH	protein_coding	chr19:51014857-51017947	-	0	1.06706	Inf	Inf	aspartate dehydrogenase domain containing	http://www.ncbi.nlm.nih.gov/gene/?term=554235
ASPH	protein_coding	chr8:62413115-62627199	-	17071.2	15310.2	0.89684	-0.157078	aspartate beta-hydroxylase	http://www.ncbi.nlm.nih.gov/gene/?term=444
ASPHD1	protein_coding	chr16:29912147-29917377	+	143.385	128.047	0.89303	-0.163219	aspartate beta-hydroxylase domain containing 1	http://www.ncbi.nlm.nih.gov/gene/?term=253982
ASPHD2	protein_coding	chr22:26825280-26840978	+	103.087	120.578	1.16967	0.226098	aspartate beta-hydroxylase domain containing 2	http://www.ncbi.nlm.nih.gov/gene/?term=57168
ASPM	protein_coding	chr1:197053257-197115824	-	4433.68	4347.2	0.980493	-0.0284206	abnormal spindle microtubule assembly	http://www.ncbi.nlm.nih.gov/gene/?term=259266
ASPN	protein_coding	chr9:95218487-95244844	-	0	3.20118	Inf	Inf	asporin	http://www.ncbi.nlm.nih.gov/gene/?term=54829
ASPRV1	protein_coding	chr2:70187221-70189397	-	0.937156	6.40235	6.83168	2.77224	aspartic peptidase retroviral like 1	http://www.ncbi.nlm.nih.gov/gene/?term=151516
ASPSCR1	protein_coding	chr17:79935422-79975282	+	402.04	374.538	0.931593	-0.102228	ASPSCR1, UBX domain containing tether for SLC2A4	http://www.ncbi.nlm.nih.gov/gene/?term=79058
ASRGL1	protein_coding	chr11:62104774-62160887	+	7.49725	1.06706	0.142327	-2.81272	asparaginase like 1	http://www.ncbi.nlm.nih.gov/gene/?term=80150
ASS1	protein_coding	chr9:133320094-133376661	+	1.87431	5.33529	2.84653	1.50921	argininosuccinate synthase 1	http://www.ncbi.nlm.nih.gov/gene/?term=445
ASS1P1	pseudogene	chr6:25023237-25024819	-	0.937156	0	0	#NAME?	argininosuccinate synthetase 1 pseudogene 1	http://www.ncbi.nlm.nih.gov/gene/?term=442167
ASS1P10	pseudogene	chr5:144608274-144609848	+	0.937156	4.26823	4.55446	2.18728	argininosuccinate synthetase 1 pseudogene 10	http://www.ncbi.nlm.nih.gov/gene/?term=455
ASS1P12	pseudogene	chr9:32945892-32947458	+	13.1202	6.40235	0.487977	-1.03511	argininosuccinate synthetase 1 pseudogene 12	http://www.ncbi.nlm.nih.gov/gene/?term=392302
ASS1P13	pseudogene	chr11:107046938-107048493	+	4.68578	0	0	#NAME?	argininosuccinate synthetase 1 pseudogene 13	http://www.ncbi.nlm.nih.gov/gene/?term=341230
ASS1P2	pseudogene	chr2:39037357-39038898	-	2.81147	11.7376	4.17492	2.06175	argininosuccinate synthetase 1 pseudogene 2	http://www.ncbi.nlm.nih.gov/gene/?term=447
ASTE1	protein_coding	chr3:130732717-130745698	-	157.442	260.362	1.6537	0.725698	asteroid homolog 1	http://www.ncbi.nlm.nih.gov/gene/?term=28990
ASTN1	protein_coding	chr1:176826441-177134040	-	0	1.06706	Inf	Inf	astrotactin 1	http://www.ncbi.nlm.nih.gov/gene/?term=460
ASTN2	protein_coding	chr9:119187504-120177317	-	159.316	94.9682	0.596098	-0.746379	astrotactin 2	http://www.ncbi.nlm.nih.gov/gene/?term=23245
ASTN2-AS1	lncRNA	chr9:119266562-119324572	+	0.937156	0	0	#NAME?	ASTN2 antisense RNA 1	http://www.ncbi.nlm.nih.gov/gene/?term=100128505
ASXL1	protein_coding	chr20:30946147-31027122	+	3637.1	4561.68	1.25421	0.326775	additional sex combs like 1, transcriptional regulator	http://www.ncbi.nlm.nih.gov/gene/?term=171023
ASXL2	protein_coding	chr2:25962253-26101312	-	1126.46	1240.99	1.10167	0.139693	additional sex combs like 2, transcriptional regulator	http://www.ncbi.nlm.nih.gov/gene/?term=55252
ATAD1	protein_coding	chr10:89511269-89577988	-	731.919	670.113	0.915556	-0.127279	ATPase family, AAA domain containing 1	http://www.ncbi.nlm.nih.gov/gene/?term=84896
ATAD2	protein_coding	chr8:124332090-124408705	-	2397.24	1681.68	0.701507	-0.51147	ATPase family, AAA domain containing 2	http://www.ncbi.nlm.nih.gov/gene/?term=29028
ATAD2B	protein_coding	chr2:23971534-24149984	-	247.409	188.869	0.763389	-0.38951	ATPase family, AAA domain containing 2B	http://www.ncbi.nlm.nih.gov/gene/?term=54454
ATAD3A	protein_coding	chr1:1447523-1470067	+	1707.5	1411.72	0.826776	-0.274431	ATPase family, AAA domain containing 3A	http://www.ncbi.nlm.nih.gov/gene/?term=55210
ATAD3B	protein_coding	chr1:1407135-1431584	+	864.058	900.597	1.04229	0.0597548	ATPase family, AAA domain containing 3B	http://www.ncbi.nlm.nih.gov/gene/?term=83858
ATAD3C	protein_coding	chr1:1385069-1405538	+	5.62293	1.06706	0.189769	-2.39768	ATPase family, AAA domain containing 3C	http://www.ncbi.nlm.nih.gov/gene/?term=219293
ATAD5	protein_coding	chr17:29158988-29222887	+	340.188	301.978	0.88768	-0.171889	ATPase family, AAA domain containing 5	http://www.ncbi.nlm.nih.gov/gene/?term=79915
ATAT1	protein_coding	chr6:30594619-30614600	+	88.0926	118.443	1.34453	0.427106	alpha tubulin acetyltransferase 1	http://www.ncbi.nlm.nih.gov/gene/?term=79969
ATE1	protein_coding	chr10:123499936-123688316	-	544.487	447.098	0.821135	-0.284309	arginyltransferase 1	http://www.ncbi.nlm.nih.gov/gene/?term=11101
ATE1-AS1	lncRNA	chr10:123687827-123711480	+	15.9316	12.8047	0.803727	-0.315222	ATE1 antisense RNA 1	http://www.ncbi.nlm.nih.gov/gene/?term=100130887
ATF1	protein_coding	chr12:51157789-51214943	+	297.078	391.61	1.31821	0.398576	activating transcription factor 1	http://www.ncbi.nlm.nih.gov/gene/?term=466
ATF2	protein_coding	chr2:175936978-176032934	-	742.227	761.88	1.02648	0.0377022	activating transcription factor 2	http://www.ncbi.nlm.nih.gov/gene/?term=1386
ATF3	protein_coding	chr1:212738676-212794119	+	153.694	90.7	0.590135	-0.760883	activating transcription factor 3	http://www.ncbi.nlm.nih.gov/gene/?term=467
ATF4	protein_coding	chr22:39916564-39918691	+	4963.18	4974.63	1.00231	0.00332445	activating transcription factor 4	http://www.ncbi.nlm.nih.gov/gene/?term=468
ATF4P1	pseudogene	chrX:153850591-153852031	-	0.937156	0	0	#NAME?	activating transcription factor 4 pseudogene 1	http://www.ncbi.nlm.nih.gov/gene/?term=469
ATF4P3	pseudogene	chr17:74221746-74223167	-	3.74862	2.13412	0.569307	-0.812721	activating transcription factor 4 pseudogene 3	http://www.ncbi.nlm.nih.gov/gene/?term=643159
ATF5	protein_coding	chr19:50431959-50437193	+	492.944	363.867	0.738151	-0.438012	activating transcription factor 5	http://www.ncbi.nlm.nih.gov/gene/?term=22809
ATF6	protein_coding	chr1:161736034-161933860	+	1243.61	1188.7	0.955852	-0.0651406	activating transcription factor 6	http://www.ncbi.nlm.nih.gov/gene/?term=22926
ATF6B	protein_coding	chr6:32083045-32096017	-	2242.61	2387.01	1.06439	0.0900234	activating transcription factor 6 beta	http://www.ncbi.nlm.nih.gov/gene/?term=1388
ATF7	protein_coding	chr12:53901640-54020199	-	863.12	1076.66	1.24741	0.318932	activating transcription factor 7	http://www.ncbi.nlm.nih.gov/gene/?term=11016
ATF7IP	protein_coding	chr12:14518566-14655869	+	948.402	1151.36	1.214	0.279764	activating transcription factor 7 interacting protein	http://www.ncbi.nlm.nih.gov/gene/?term=55729
ATF7IP2	protein_coding	chr16:10479912-10577495	+	5.62293	3.20118	0.569307	-0.812721	activating transcription factor 7 interacting protein 2	http://www.ncbi.nlm.nih.gov/gene/?term=80063
ATG10	protein_coding	chr5:81267844-81551213	+	76.8468	78.9623	1.02753	0.0391799	autophagy related 10	http://www.ncbi.nlm.nih.gov/gene/?term=83734
ATG101	protein_coding	chr12:52463758-52471279	+	1102.1	1115.08	1.01178	0.0168935	autophagy related 101	http://www.ncbi.nlm.nih.gov/gene/?term=60673
ATG12	protein_coding	chr5:115163893-115177548	-	760.033	585.815	0.770776	-0.375617	autophagy related 12	http://www.ncbi.nlm.nih.gov/gene/?term=9140
ATG13	protein_coding	chr11:46638826-46697569	+	642.889	901.664	1.40252	0.488021	autophagy related 13	http://www.ncbi.nlm.nih.gov/gene/?term=9776
ATG14	protein_coding	chr14:55833109-55878576	-	363.616	409.75	1.12688	0.172328	autophagy related 14	http://www.ncbi.nlm.nih.gov/gene/?term=22863
ATG16L1	protein_coding	chr2:234160217-234204320	+	567.916	474.841	0.836111	-0.258234	autophagy related 16 like 1	http://www.ncbi.nlm.nih.gov/gene/?term=55054
ATG16L2	protein_coding	chr11:72525451-72540680	+	249.283	256.094	1.02732	0.0388867	autophagy related 16 like 2	http://www.ncbi.nlm.nih.gov/gene/?term=89849
ATG2A	protein_coding	chr11:64662004-64684722	-	1308.27	1060.66	0.810732	-0.302703	autophagy related 2A	http://www.ncbi.nlm.nih.gov/gene/?term=23130
ATG2B	protein_coding	chr14:96745539-96829738	-	1157.39	1199.37	1.03628	0.0514096	autophagy related 2B	http://www.ncbi.nlm.nih.gov/gene/?term=55102
ATG3	protein_coding	chr3:112251354-112280810	-	838.754	971.023	1.1577	0.211257	autophagy related 3	http://www.ncbi.nlm.nih.gov/gene/?term=64422
ATG4A	protein_coding	chrX:107334897-107397901	+	161.191	220.881	1.37031	0.454501	autophagy related 4A cysteine peptidase	http://www.ncbi.nlm.nih.gov/gene/?term=115201
ATG4B	protein_coding	chr2:242577027-242613272	+	1073.04	1103.34	1.02823	0.0401672	autophagy related 4B cysteine peptidase	http://www.ncbi.nlm.nih.gov/gene/?term=23192
ATG4C	protein_coding	chr1:63249777-63330941	+	209.923	285.972	1.36227	0.446013	autophagy related 4C cysteine peptidase	http://www.ncbi.nlm.nih.gov/gene/?term=84938
ATG4D	protein_coding	chr19:10654570-10664099	+	419.846	316.916	0.75484	-0.405757	autophagy related 4D cysteine peptidase	http://www.ncbi.nlm.nih.gov/gene/?term=84971
ATG5	protein_coding	chr6:106632351-106773695	-	633.517	814.166	1.28515	0.361938	autophagy related 5	http://www.ncbi.nlm.nih.gov/gene/?term=9474
ATG7	protein_coding	chr3:11314010-11599139	+	1177.07	989.163	0.840362	-0.250917	autophagy related 7	http://www.ncbi.nlm.nih.gov/gene/?term=10533
ATG9A	protein_coding	chr2:220084102-220094410	-	2608.1	3478.61	1.33377	0.41551	autophagy related 9A	http://www.ncbi.nlm.nih.gov/gene/?term=79065
ATG9B	protein_coding	chr7:150709297-150721586	-	0	2.13412	Inf	Inf	autophagy related 9B	http://www.ncbi.nlm.nih.gov/gene/?term=285973
ATIC	protein_coding	chr2:216176679-216214496	+	1842.45	1323.15	0.718149	-0.477645	5-aminoimidazole-4-carboxamide ribonucleotide formyltransferase/IMP cyclohydrolase	http://www.ncbi.nlm.nih.gov/gene/?term=471
ATL1	protein_coding	chr14:50999800-51099786	+	10.3087	9.60353	0.931593	-0.102228	atlastin GTPase 1	http://www.ncbi.nlm.nih.gov/gene/?term=51062
ATL2	protein_coding	chr2:38521099-38605726	-	791.897	714.929	0.902806	-0.147512	atlastin GTPase 2	http://www.ncbi.nlm.nih.gov/gene/?term=64225
ATL3	protein_coding	chr11:63391554-63439446	-	2072.99	2621.76	1.26473	0.338825	atlastin GTPase 3	http://www.ncbi.nlm.nih.gov/gene/?term=25923
ATM	protein_coding	chr11:108093559-108239826	+	1367.31	1886.56	1.37976	0.464417	ATM serine/threonine kinase	http://www.ncbi.nlm.nih.gov/gene/?term=472
ATMIN	protein_coding	chr16:81069458-81080951	+	1218.3	1040.38	0.85396	-0.227759	ATM interactor	http://www.ncbi.nlm.nih.gov/gene/?term=23300
ATN1	protein_coding	chr12:7033626-7051484	+	4056.95	4242.62	1.04577	0.0645625	atrophin 1	http://www.ncbi.nlm.nih.gov/gene/?term=1822
ATOH8	protein_coding	chr2:85980909-86018506	+	858.435	741.606	0.863905	-0.211056	atonal bHLH transcription factor 8	http://www.ncbi.nlm.nih.gov/gene/?term=84913
ATOX1	protein_coding	chr5:151122383-151138210	-	789.085	664.777	0.842466	-0.24731	antioxidant 1 copper chaperone	http://www.ncbi.nlm.nih.gov/gene/?term=475
ATP10A	protein_coding	chr15:25923859-26108349	-	148.071	440.695	2.97625	1.5735	ATPase phospholipid transporting 10A (putative)	http://www.ncbi.nlm.nih.gov/gene/?term=57194
ATP10B	protein_coding	chr5:159990127-160279219	-	3.74862	3.20118	0.85396	-0.227759	ATPase phospholipid transporting 10B (putative)	http://www.ncbi.nlm.nih.gov/gene/?term=23120
ATP10D	protein_coding	chr4:47487410-47595503	+	823.76	900.597	1.09328	0.128658	ATPase phospholipid transporting 10D (putative)	http://www.ncbi.nlm.nih.gov/gene/?term=57205
ATP11A	protein_coding	chr13:113344643-113541482	+	0.937156	16.0059	17.0792	4.09417	ATPase phospholipid transporting 11A	http://www.ncbi.nlm.nih.gov/gene/?term=23250
ATP11B	protein_coding	chr3:182511291-182639423	+	999.008	1008.37	1.00937	0.0134574	ATPase phospholipid transporting 11B (putative)	http://www.ncbi.nlm.nih.gov/gene/?term=23200
ATP11C	protein_coding	chrX:138808505-138914447	-	848.126	826.97	0.975056	-0.0364429	ATPase phospholipid transporting 11C	http://www.ncbi.nlm.nih.gov/gene/?term=286410
ATP12A	protein_coding	chr13:25254549-25285923	+	0.937156	0	0	#NAME?	ATPase H+/K+ transporting non-gastric alpha2 subunit	http://www.ncbi.nlm.nih.gov/gene/?term=479
ATP13A1	protein_coding	chr19:19756007-19774503	-	1690.63	1330.62	0.787057	-0.345459	ATPase 13A1	http://www.ncbi.nlm.nih.gov/gene/?term=57130
ATP13A2	protein_coding	chr1:17312453-17338467	-	1355.13	1665.68	1.22917	0.297682	ATPase 13A2	http://www.ncbi.nlm.nih.gov/gene/?term=23400
ATP13A3	protein_coding	chr3:194123403-194188968	-	5294.93	5243.53	0.990292	-0.0140744	ATPase 13A3	http://www.ncbi.nlm.nih.gov/gene/?term=79572
ATP1A1	protein_coding	chr1:116915795-116947396	+	14618.7	11616	0.794599	-0.331701	ATPase Na+/K+ transporting subunit alpha 1	http://www.ncbi.nlm.nih.gov/gene/?term=476
ATP1A1-AS1	lncRNA	chr1:116935487-116961244	-	3311.91	2814.9	0.849933	-0.234579	ATP1A1 antisense RNA 1	http://www.ncbi.nlm.nih.gov/gene/?term=84852
ATP1A3	protein_coding	chr19:42470734-42498428	-	1.87431	0	0	#NAME?	ATPase Na+/K+ transporting subunit alpha 3	http://www.ncbi.nlm.nih.gov/gene/?term=478
ATP1B1	protein_coding	chr1:169075947-169101960	+	760.033	692.521	0.911172	-0.134205	ATPase Na+/K+ transporting subunit beta 1	http://www.ncbi.nlm.nih.gov/gene/?term=481
ATP1B1P1	pseudogene	chr4:42031102-42033282	+	3.74862	5.33529	1.42327	0.509207	ATPase Na+/K+ transporting subunit beta 1 pseudogene 1	http://www.ncbi.nlm.nih.gov/gene/?term=485
ATP1B2	protein_coding	chr17:7549945-7561089	+	0.937156	0	0	#NAME?	ATPase Na+/K+ transporting subunit beta 2	http://www.ncbi.nlm.nih.gov/gene/?term=482
ATP1B3	protein_coding	chr3:141595434-141645390	+	2997.02	2650.57	0.884402	-0.177226	ATPase Na+/K+ transporting subunit beta 3	http://www.ncbi.nlm.nih.gov/gene/?term=483
ATP23	protein_coding	chr12:58335287-58351052	+	80.5954	85.3647	1.05918	0.0829419	ATP23 metallopeptidase and ATP synthase assembly factor homolog	http://www.ncbi.nlm.nih.gov/gene/?term=91419
ATP2A1	protein_coding	chr16:28889809-28915830	+	82.4697	49.0847	0.595185	-0.748591	ATPase sarcoplasmic/endoplasmic reticulum Ca2+ transporting 1	http://www.ncbi.nlm.nih.gov/gene/?term=487
ATP2A1-AS1	lncRNA	chr16:28890278-28891242	-	47.7949	45.8835	0.960008	-0.058882	ATP2A1 antisense RNA 1	http://www.ncbi.nlm.nih.gov/gene/?term=100289092
ATP2A2	protein_coding	chr12:110719032-110788898	+	9280.65	8761.62	0.944073	-0.0830291	ATPase sarcoplasmic/endoplasmic reticulum Ca2+ transporting 2	http://www.ncbi.nlm.nih.gov/gene/?term=488
ATP2A3	protein_coding	chr17:3827163-3867758	-	2.81147	0	0	#NAME?	ATPase sarcoplasmic/endoplasmic reticulum Ca2+ transporting 3	http://www.ncbi.nlm.nih.gov/gene/?term=489
ATP2B1	protein_coding	chr12:89981826-90049844	-	4021.34	3457.27	0.859732	-0.218042	ATPase plasma membrane Ca2+ transporting 1	http://www.ncbi.nlm.nih.gov/gene/?term=490
ATP2B1-AS1	lncRNA	chr12:90102732-90105729	+	155.568	108.84	0.69963	-0.515336	ATP2B1 antisense RNA 1	http://www.ncbi.nlm.nih.gov/gene/?term=338758
ATP2B2	protein_coding	chr3:10365707-10547374	-	0	1.06706	Inf	Inf	ATPase plasma membrane Ca2+ transporting 2	http://www.ncbi.nlm.nih.gov/gene/?term=491
ATP2B4	protein_coding	chr1:203595915-203713209	+	3983.85	4058.02	1.01862	0.0266142	ATPase plasma membrane Ca2+ transporting 4	http://www.ncbi.nlm.nih.gov/gene/?term=493
ATP2C1	protein_coding	chr3:130569369-130735556	+	2827.4	2685.79	0.949914	-0.0741309	ATPase secretory pathway Ca2+ transporting 1	http://www.ncbi.nlm.nih.gov/gene/?term=27032
ATP2C2	protein_coding	chr16:84402129-84497793	+	19.6803	24.5423	1.24705	0.318523	ATPase secretory pathway Ca2+ transporting 2	http://www.ncbi.nlm.nih.gov/gene/?term=9914
ATP5A1	protein_coding	chr18:43664110-43684199	-	8349.12	7779.92	0.931826	-0.101868	ATP synthase, H+ transporting, mitochondrial F1 complex, alpha subunit 1, cardiac muscle	http://www.ncbi.nlm.nih.gov/gene/?term=498
ATP5A1P3	pseudogene	chr16:72038802-72040651	-	0	1.06706	Inf	Inf	ATP synthase, H+ transporting, mitochondrial F1 complex, alpha subunit 1 pseudogene 3	http://www.ncbi.nlm.nih.gov/gene/?term=645443
ATP5B	protein_coding	chr12:57031959-57039852	-	11771.6	10700.5	0.909006	-0.137639	ATP synthase, H+ transporting, mitochondrial F1 complex, beta polypeptide	http://www.ncbi.nlm.nih.gov/gene/?term=506
ATP5C1	protein_coding	chr10:7830067-7849764	+	2088.92	2137.32	1.02317	0.0330444	ATP synthase, H+ transporting, mitochondrial F1 complex, gamma polypeptide 1	http://www.ncbi.nlm.nih.gov/gene/?term=509
ATP5D	protein_coding	chr19:1241749-1244824	+	1935.23	1482.14	0.765876	-0.384817	ATP synthase, H+ transporting, mitochondrial F1 complex, delta subunit	http://www.ncbi.nlm.nih.gov/gene/?term=513
ATP5E	protein_coding	chr20:57603733-57607422	-	1333.57	1413.85	1.0602	0.0843353	ATP synthase, H+ transporting, mitochondrial F1 complex, epsilon subunit	http://www.ncbi.nlm.nih.gov/gene/?term=514
ATP5F1	protein_coding	chr1:111991743-112004540	+	2330.71	2028.48	0.870328	-0.200369	ATP synthase, H+ transporting, mitochondrial Fo complex subunit B1	http://www.ncbi.nlm.nih.gov/gene/?term=515
ATP5F1P5	pseudogene	chr11:122830961-122831992	+	0	2.13412	Inf	Inf	ATP synthase, H+ transporting, mitochondrial Fo complex subunit B1 pseudogene 5	http://www.ncbi.nlm.nih.gov/gene/?term=100128516
ATP5G1	protein_coding	chr17:46970148-46973233	+	1047.74	649.839	0.620229	-0.689127	ATP synthase, H+ transporting, mitochondrial Fo complex subunit C1 (subunit 9)	http://www.ncbi.nlm.nih.gov/gene/?term=516
ATP5G1P2	pseudogene	chr14:31789327-31789894	-	0	1.06706	Inf	Inf	ATP synthase, H+ transporting, mitochondrial Fo complex subunit C1 (subunit 9) pseudogene 2	http://www.ncbi.nlm.nih.gov/gene/?term=319137
ATP5G1P4	pseudogene	chr3:172546423-172547005	-	7.49725	8.53647	1.13861	0.187279	ATP synthase, H+ transporting, mitochondrial Fo complex subunit C1 (subunit 9) pseudogene 4	http://www.ncbi.nlm.nih.gov/gene/?term=100287755
ATP5G2	protein_coding	chr12:54058944-54070512	-	2044.87	1820.4	0.890227	-0.167755	ATP synthase, H+ transporting, mitochondrial Fo complex subunit C2 (subunit 9)	http://www.ncbi.nlm.nih.gov/gene/?term=517
ATP5G2P3	pseudogene	chr2:198127781-198128403	+	0.937156	1.06706	1.13861	0.187279	ATP synthase, H+ transporting, mitochondrial Fo complex subunit C2 (subunit 9) pseudogene 3	http://www.ncbi.nlm.nih.gov/gene/?term=100507097
ATP5G3	protein_coding	chr2:176040986-176046490	-	1402.92	1106.54	0.788739	-0.34238	ATP synthase, H+ transporting, mitochondrial Fo complex subunit C3 (subunit 9)	http://www.ncbi.nlm.nih.gov/gene/?term=518
ATP5H	protein_coding	chr17:73034955-73043074	-	1717.81	1430.93	0.832996	-0.263619	ATP synthase, H+ transporting, mitochondrial Fo complex subunit D	http://www.ncbi.nlm.nih.gov/gene/?term=10476
ATP5HP4	pseudogene	chr12:69036223-69036818	-	3.74862	9.60353	2.56188	1.3572	ATP synthase, H+ transporting, mitochondrial Fo complex subunit D pseudogene 4	http://www.ncbi.nlm.nih.gov/gene/?term=246723
ATP5I	protein_coding	chr4:666225-668127	-	560.419	658.375	1.17479	0.232404	ATP synthase, H+ transporting, mitochondrial Fo complex subunit E	http://www.ncbi.nlm.nih.gov/gene/?term=521
ATP5J	protein_coding	chr21:27096791-27107965	-	1083.35	1010.5	0.932757	-0.100426	ATP synthase, H+ transporting, mitochondrial Fo complex subunit F6	http://www.ncbi.nlm.nih.gov/gene/?term=522
ATP5J2	protein_coding	chr7:99055784-99063824	-	1074.92	894.195	0.831873	-0.265565	ATP synthase, H+ transporting, mitochondrial Fo complex subunit F2	http://www.ncbi.nlm.nih.gov/gene/?term=9551
ATP5J2P2	pseudogene	chr6:109228680-109229099	+	0.937156	0	0	#NAME?	ATP synthase, H+ transporting, mitochondrial Fo complex subunit F2 pseudogene 2	http://www.ncbi.nlm.nih.gov/gene/?term=387107
ATP5L	protein_coding	chr11:118272104-118280562	+	1392.61	1318.88	0.947057	-0.0784768	ATP synthase, H+ transporting, mitochondrial Fo complex subunit G	http://www.ncbi.nlm.nih.gov/gene/?term=10632
ATP5LP8	pseudogene	chr11:28166276-28166792	-	0.937156	1.06706	1.13861	0.187279	ATP synthase, H+ transporting, mitochondrial Fo complex subunit G pseudogene 8	http://www.ncbi.nlm.nih.gov/gene/?term=100462862
ATP5O	protein_coding	chr21:35275757-35288158	-	1839.64	1825.74	0.992444	-0.0109418	ATP synthase, H+ transporting, mitochondrial F1 complex, O subunit	http://www.ncbi.nlm.nih.gov/gene/?term=539
ATP5S	protein_coding	chr14:50779047-50792960	+	78.7211	62.9565	0.799741	-0.322396	ATP synthase, H+ transporting, mitochondrial Fo complex subunit s (factor B)	http://www.ncbi.nlm.nih.gov/gene/?term=27109
ATP5SL	protein_coding	chr19:41937223-41945843	-	712.238	614.626	0.862949	-0.212652	distal membrane arm assembly complex 2	http://www.ncbi.nlm.nih.gov/gene/?term=55101
ATP6	protein_coding	chrM:8527-9207	+	48682.4	71255	1.46367	0.549589	ATP synthase F0 subunit 6	http://www.ncbi.nlm.nih.gov/gene/?term=4508
ATP6AP1	protein_coding	chrX:153656978-153664863	+	2867.7	3471.14	1.21043	0.275518	ATPase H+ transporting accessory protein 1	http://www.ncbi.nlm.nih.gov/gene/?term=537
ATP6AP1L	protein_coding	chr5:81575281-81614465	+	60.9151	27.7435	0.455446	-1.13465	ATPase H+ transporting accessory protein 1 like	http://www.ncbi.nlm.nih.gov/gene/?term=92270
ATP6AP2	protein_coding	chrX:40440216-40465889	+	2129.22	2510.79	1.17921	0.237817	ATPase H+ transporting accessory protein 2	http://www.ncbi.nlm.nih.gov/gene/?term=10159
ATP6V0A1	protein_coding	chr17:40610862-40674597	+	907.167	880.323	0.97041	-0.0433344	ATPase H+ transporting V0 subunit a1	http://www.ncbi.nlm.nih.gov/gene/?term=535
ATP6V0A2	protein_coding	chr12:124196865-124246302	+	290.518	348.928	1.20105	0.264301	ATPase H+ transporting V0 subunit a2	http://www.ncbi.nlm.nih.gov/gene/?term=23545
ATP6V0A4	protein_coding	chr7:138391039-138482941	-	0	1.06706	Inf	Inf	ATPase H+ transporting V0 subunit a4	http://www.ncbi.nlm.nih.gov/gene/?term=50617
ATP6V0B	protein_coding	chr1:44440320-44443972	+	1764.66	1287.94	0.72985	-0.454329	ATPase H+ transporting V0 subunit b	http://www.ncbi.nlm.nih.gov/gene/?term=533
ATP6V0C	protein_coding	chr16:2563727-2570224	+	3401.88	2388.08	0.701988	-0.510481	ATPase H+ transporting V0 subunit c	http://www.ncbi.nlm.nih.gov/gene/?term=527
ATP6V0D1	protein_coding	chr16:67471917-67515089	-	2227.62	2115.98	0.949883	-0.0741787	ATPase H+ transporting V0 subunit d1	http://www.ncbi.nlm.nih.gov/gene/?term=9114
ATP6V0D2	protein_coding	chr8:87111139-87166454	+	0	2.13412	Inf	Inf	ATPase H+ transporting V0 subunit d2	http://www.ncbi.nlm.nih.gov/gene/?term=245972
ATP6V0E1	protein_coding	chr5:172410763-172461900	+	1245.48	1055.32	0.847321	-0.23902	ATPase H+ transporting V0 subunit e1	http://www.ncbi.nlm.nih.gov/gene/?term=8992
ATP6V0E1P2	pseudogene	chr3:41900646-41901133	-	0.937156	0	0	#NAME?	ATPase H+ transporting V0 subunit e1 pseudogene 2	http://www.ncbi.nlm.nih.gov/gene/?term=100874503
ATP6V0E2	protein_coding	chr7:149570057-149577802	+	889.361	772.55	0.868658	-0.20314	ATPase H+ transporting V0 subunit e2	http://www.ncbi.nlm.nih.gov/gene/?term=155066
ATP6V0E2-AS1	lncRNA	chr7:149564783-149570951	-	97.4642	41.6153	0.42698	-1.22776	ATP6V0E2 antisense RNA 1	http://www.ncbi.nlm.nih.gov/gene/?term=401431
ATP6V1A	protein_coding	chr3:113465866-113530905	+	1332.64	1317.82	0.988881	-0.0161319	ATPase H+ transporting V1 subunit A	http://www.ncbi.nlm.nih.gov/gene/?term=523
ATP6V1B1	protein_coding	chr2:71162998-71192561	+	4.68578	0	0	#NAME?	ATPase H+ transporting V1 subunit B1	http://www.ncbi.nlm.nih.gov/gene/?term=525
ATP6V1B1-AS1	lncRNA	chr2:71169143-71175741	-	12.183	0	0	#NAME?	ATP6V1B1 antisense RNA 1	http://www.ncbi.nlm.nih.gov/gene/?term=101927750
ATP6V1B2	protein_coding	chr8:20054704-20079207	+	1717.81	1735.04	1.01003	0.014399	ATPase H+ transporting V1 subunit B2	http://www.ncbi.nlm.nih.gov/gene/?term=526
ATP6V1C1	protein_coding	chr8:104033248-104085285	+	1073.98	863.25	0.803786	-0.315117	ATPase H+ transporting V1 subunit C1	http://www.ncbi.nlm.nih.gov/gene/?term=528
ATP6V1C2	protein_coding	chr2:10861775-10925236	+	3085.12	3069.93	0.995077	-0.00712055	ATPase H+ transporting V1 subunit C2	http://www.ncbi.nlm.nih.gov/gene/?term=245973
ATP6V1D	protein_coding	chr14:67804581-67826720	-	835.943	775.752	0.927996	-0.10781	ATPase H+ transporting V1 subunit D	http://www.ncbi.nlm.nih.gov/gene/?term=51382
ATP6V1E1	protein_coding	chr22:18074902-18111588	-	1370.12	1086.27	0.792824	-0.334927	ATPase H+ transporting V1 subunit E1	http://www.ncbi.nlm.nih.gov/gene/?term=529
ATP6V1E2	protein_coding	chr2:46738974-46769696	-	59.0408	34.1459	0.578344	-0.790001	ATPase H+ transporting V1 subunit E2	http://www.ncbi.nlm.nih.gov/gene/?term=90423
ATP6V1F	protein_coding	chr7:128502857-128505903	+	1063.67	959.286	0.901862	-0.149021	ATPase H+ transporting V1 subunit F	http://www.ncbi.nlm.nih.gov/gene/?term=9296
ATP6V1G1	protein_coding	chr9:117349994-117361152	+	684.124	672.247	0.982639	-0.0252661	ATPase H+ transporting V1 subunit G1	http://www.ncbi.nlm.nih.gov/gene/?term=9550
ATP6V1G2	protein_coding	chr6:31512228-31514625	-	68.4124	58.6882	0.85786	-0.221186	ATPase H+ transporting V1 subunit G2	http://www.ncbi.nlm.nih.gov/gene/?term=534
ATP6V1G3	protein_coding	chr1:198492352-198510075	-	0	2.13412	Inf	Inf	ATPase H+ transporting V1 subunit G3	http://www.ncbi.nlm.nih.gov/gene/?term=127124
ATP6V1H	protein_coding	chr8:54628103-54755871	-	896.858	728.801	0.812616	-0.299355	ATPase H+ transporting V1 subunit H	http://www.ncbi.nlm.nih.gov/gene/?term=51606
ATP7A	protein_coding	chrX:77166153-77305892	+	448.898	506.853	1.12911	0.17518	ATPase copper transporting alpha	http://www.ncbi.nlm.nih.gov/gene/?term=538
ATP7B	protein_coding	chr13:52506805-52585630	-	92.7784	118.443	1.27663	0.352338	ATPase copper transporting beta	http://www.ncbi.nlm.nih.gov/gene/?term=540
ATP8	protein_coding	chrM:8366-8572	+	5238.7	7317.89	1.39689	0.482218	ATP synthase F0 subunit 8	http://www.ncbi.nlm.nih.gov/gene/?term=4509
ATP8A1	protein_coding	chr4:42410390-42659122	-	19.6803	6.40235	0.325318	-1.62008	ATPase phospholipid transporting 8A1	http://www.ncbi.nlm.nih.gov/gene/?term=10396
ATP8A2	protein_coding	chr13:25946149-26599989	+	4.68578	23.4753	5.0099	2.32478	ATPase phospholipid transporting 8A2	http://www.ncbi.nlm.nih.gov/gene/?term=51761
ATP8B1	protein_coding	chr18:55313658-55470327	-	1103.97	1864.15	1.68859	0.755819	ATPase phospholipid transporting 8B1	http://www.ncbi.nlm.nih.gov/gene/?term=5205
ATP8B2	protein_coding	chr1:154298036-154323780	+	2355.07	2666.58	1.13227	0.179219	ATPase phospholipid transporting 8B2	http://www.ncbi.nlm.nih.gov/gene/?term=57198
ATP8B3	protein_coding	chr19:1782074-1812275	-	80.5954	66.1576	0.820861	-0.28479	ATPase phospholipid transporting 8B3	http://www.ncbi.nlm.nih.gov/gene/?term=148229
ATP8B4	protein_coding	chr15:50150435-50411419	-	24.366	49.0847	2.01447	1.0104	ATPase phospholipid transporting 8B4 (putative)	http://www.ncbi.nlm.nih.gov/gene/?term=79895
ATP8B5P	misc_RNA	chr9:35406752-35483026	+	1.87431	0	0	#NAME?	ATPase phospholipid transporting 8B5, pseudogene	http://www.ncbi.nlm.nih.gov/gene/?term=158381
ATP9A	protein_coding	chr20:50213314-50384950	-	1349.5	2239.76	1.65969	0.730912	ATPase phospholipid transporting 9A (putative)	http://www.ncbi.nlm.nih.gov/gene/?term=10079
ATP9B	protein_coding	chr18:76829275-77138283	+	249.283	234.753	0.941711	-0.0866442	ATPase phospholipid transporting 9B (putative)	http://www.ncbi.nlm.nih.gov/gene/?term=374868
ATPAF1	protein_coding	chr1:47100711-47134099	-	543.55	503.652	0.926596	-0.109987	ATP synthase mitochondrial F1 complex assembly factor 1	http://www.ncbi.nlm.nih.gov/gene/?term=64756
ATPAF2	protein_coding	chr17:17921334-17942480	-	370.177	382.007	1.03196	0.0453855	ATP synthase mitochondrial F1 complex assembly factor 2	http://www.ncbi.nlm.nih.gov/gene/?term=91647
ATPIF1	protein_coding	chr1:28562602-28564616	+	1430.1	1179.1	0.824488	-0.27843	ATPase inhibitory factor 1	http://www.ncbi.nlm.nih.gov/gene/?term=93974
ATR	protein_coding	chr3:142168077-142297668	-	1020.56	829.104	0.812399	-0.299739	ATR serine/threonine kinase	http://www.ncbi.nlm.nih.gov/gene/?term=545
ATRAID	protein_coding	chr2:27434899-27440046	+	1432.91	1165.23	0.813189	-0.298337	all-trans retinoic acid induced differentiation factor	http://www.ncbi.nlm.nih.gov/gene/?term=51374
ATRIP	protein_coding	chr3:48488114-48507054	+	310.199	272.1	0.87718	-0.189055	ATR interacting protein	http://www.ncbi.nlm.nih.gov/gene/?term=84126
ATRN	protein_coding	chr20:3451665-3631769	+	1965.22	2078.63	1.05771	0.0809454	attractin	http://www.ncbi.nlm.nih.gov/gene/?term=8455
ATRNL1	protein_coding	chr10:116853124-117708510	+	1.87431	0	0	#NAME?	attractin like 1	http://www.ncbi.nlm.nih.gov/gene/?term=26033
ATRX	protein_coding	chrX:76760356-77041755	-	1618.47	1970.86	1.21773	0.284194	ATRX, chromatin remodeler	http://www.ncbi.nlm.nih.gov/gene/?term=546
ATXN1	protein_coding	chr6:16299343-16761721	-	1465.71	1794.79	1.22452	0.292216	ataxin 1	http://www.ncbi.nlm.nih.gov/gene/?term=6310
ATXN10	protein_coding	chr22:46067678-46241187	+	1703.75	1545.1	0.906883	-0.141012	ataxin 10	http://www.ncbi.nlm.nih.gov/gene/?term=25814
ATXN1L	protein_coding	chr16:71879894-71891236	+	1418.85	1308.21	0.922022	-0.117128	ataxin 1 like	http://www.ncbi.nlm.nih.gov/gene/?term=342371
ATXN2	protein_coding	chr12:111890018-112037480	-	1189.25	1243.12	1.0453	0.0639165	ataxin 2	http://www.ncbi.nlm.nih.gov/gene/?term=6311
ATXN2L	protein_coding	chr16:28834369-28848558	+	3246.31	3153.16	0.971306	-0.0420022	ataxin 2 like	http://www.ncbi.nlm.nih.gov/gene/?term=11273
ATXN3	protein_coding	chr14:92524896-92572965	-	254.906	402.281	1.57815	0.658236	ataxin 3	http://www.ncbi.nlm.nih.gov/gene/?term=4287
ATXN7	protein_coding	chr3:63850233-63989138	+	703.804	744.807	1.05826	0.0816927	ataxin 7	http://www.ncbi.nlm.nih.gov/gene/?term=6314
ATXN7L1	protein_coding	chr7:105245221-105517031	-	127.453	211.278	1.65769	0.729172	ataxin 7 like 1	http://www.ncbi.nlm.nih.gov/gene/?term=222255
ATXN7L2	protein_coding	chr1:110026561-110035426	+	76.8468	168.595	2.19391	1.13351	ataxin 7 like 2	http://www.ncbi.nlm.nih.gov/gene/?term=127002
ATXN7L3	protein_coding	chr17:42269173-42275529	-	1374.81	1680.62	1.22244	0.289762	ataxin 7 like 3	http://www.ncbi.nlm.nih.gov/gene/?term=56970
ATXN7L3B	protein_coding	chr12:74931551-74935232	+	1220.18	1561.11	1.27941	0.355479	ataxin 7 like 3B	http://www.ncbi.nlm.nih.gov/gene/?term=552889
AUH	protein_coding	chr9:93976097-94124251	-	259.592	281.703	1.08518	0.117931	AU RNA binding methylglutaconyl-CoA hydratase	http://www.ncbi.nlm.nih.gov/gene/?term=549
AUNIP	protein_coding	chr1:26158404-26185949	-	253.032	258.228	1.02054	0.0293262	aurora kinase A and ninein interacting protein	http://www.ncbi.nlm.nih.gov/gene/?term=79000
AUP1	protein_coding	chr2:74753775-74757024	-	1535.06	1545.1	1.00654	0.00940481	ancient ubiquitous protein 1	http://www.ncbi.nlm.nih.gov/gene/?term=550
AURKA	protein_coding	chr20:54944445-54967393	-	2552.81	2151.19	0.842675	-0.246952	aurora kinase A	http://www.ncbi.nlm.nih.gov/gene/?term=6790
AURKAIP1	protein_coding	chr1:1309110-1310818	-	2299.78	1855.61	0.806866	-0.309599	aurora kinase A interacting protein 1	http://www.ncbi.nlm.nih.gov/gene/?term=54998
AURKAPS1	misc_RNA	chr1:220439521-220441057	-	5.62293	14.9388	2.65677	1.40967	aurora kinase A pseudogene 1	http://www.ncbi.nlm.nih.gov/gene/?term=6791
AURKB	protein_coding	chr17:8108049-8113944	-	1655.95	1571.78	0.949167	-0.075266	aurora kinase B	http://www.ncbi.nlm.nih.gov/gene/?term=9212
AURKC	protein_coding	chr19:57742377-57746916	+	2.81147	5.33529	1.89769	0.924244	aurora kinase C	http://www.ncbi.nlm.nih.gov/gene/?term=6795
AUTS2	protein_coding	chr7:69063905-70258054	+	68.4124	35.2129	0.514716	-0.958152	AUTS2, activator of transcription and developmental regulator	http://www.ncbi.nlm.nih.gov/gene/?term=26053
AVEN	protein_coding	chr15:34158428-34331303	-	415.16	547.401	1.31853	0.398931	apoptosis and caspase activation inhibitor	http://www.ncbi.nlm.nih.gov/gene/?term=57099
AVIL	protein_coding	chr12:58191159-58209852	-	31.8633	50.1517	1.57397	0.654405	advillin	http://www.ncbi.nlm.nih.gov/gene/?term=10677
AVL9	protein_coding	chr7:32535038-32628353	+	1017.75	1149.22	1.12918	0.175273	AVL9 cell migration associated	http://www.ncbi.nlm.nih.gov/gene/?term=23080
AVPI1	protein_coding	chr10:99437181-99447015	-	299.89	295.575	0.985613	-0.0209074	arginine vasopressin induced 1	http://www.ncbi.nlm.nih.gov/gene/?term=60370
AWAT2	protein_coding	chrX:69260392-69269788	-	2.81147	1.06706	0.379538	-1.39768	acyl-CoA wax alcohol acyltransferase 2	http://www.ncbi.nlm.nih.gov/gene/?term=158835
AXDND1	protein_coding	chr1:179334855-179523870	+	5.62293	4.26823	0.759076	-0.397684	axonemal dynein light chain domain containing 1	http://www.ncbi.nlm.nih.gov/gene/?term=126859
AXIN1	protein_coding	chr16:337440-402676	-	541.676	441.762	0.815547	-0.29416	axin 1	http://www.ncbi.nlm.nih.gov/gene/?term=8312
AXIN2	protein_coding	chr17:63524681-63557740	-	174.311	156.858	0.899872	-0.152208	axin 2	http://www.ncbi.nlm.nih.gov/gene/?term=8313
AXL	protein_coding	chr19:41725104-41767672	+	15382.5	18072.8	1.17489	0.23253	AXL receptor tyrosine kinase	http://www.ncbi.nlm.nih.gov/gene/?term=558
AZGP1	protein_coding	chr7:99564350-99573735	-	0.937156	0	0	#NAME?	alpha-2-glycoprotein 1, zinc-binding	http://www.ncbi.nlm.nih.gov/gene/?term=563
AZI2	protein_coding	chr3:28363844-28390618	-	909.978	914.469	1.00494	0.00710248	5-azacytidine induced 2	http://www.ncbi.nlm.nih.gov/gene/?term=64343
AZIN1	protein_coding	chr8:103838530-103876428	-	2342.89	1965.52	0.838931	-0.253376	antizyme inhibitor 1	http://www.ncbi.nlm.nih.gov/gene/?term=51582
AZIN1-AS1	lncRNA	chr8:103876499-103990104	+	19.6803	13.8718	0.704856	-0.504599	AZIN1 antisense RNA 1	http://www.ncbi.nlm.nih.gov/gene/?term=100506753
AZIN2	protein_coding	chr1:33546714-33586132	+	176.185	279.569	1.58679	0.666113	antizyme inhibitor 2	http://www.ncbi.nlm.nih.gov/gene/?term=113451
B2M	protein_coding	chr15:45003685-45010357	+	19071.1	18870.9	0.989503	-0.015224	beta-2-microglobulin	http://www.ncbi.nlm.nih.gov/gene/?term=567
B3GALNT1	protein_coding	chr3:160801671-160823160	-	30.9261	7.46941	0.241524	-2.04976	beta-1,3-N-acetylgalactosaminyltransferase 1 (globoside blood group)	http://www.ncbi.nlm.nih.gov/gene/?term=8706
B3GALNT2	protein_coding	chr1:235610505-235667781	-	596.031	567.675	0.952425	-0.070322	beta-1,3-N-acetylgalactosaminyltransferase 2	http://www.ncbi.nlm.nih.gov/gene/?term=148789
B3GALT1	protein_coding	chr2:168675182-168727366	+	0	2.13412	Inf	Inf	beta-1,3-galactosyltransferase 1	http://www.ncbi.nlm.nih.gov/gene/?term=8708
B3GALT2	protein_coding	chr1:193147860-193155743	-	0	2.13412	Inf	Inf	beta-1,3-galactosyltransferase 2	http://www.ncbi.nlm.nih.gov/gene/?term=8707
B3GALT4	protein_coding	chr6:33244917-33246602	+	0	4.26823	Inf	Inf	beta-1,3-galactosyltransferase 4	http://www.ncbi.nlm.nih.gov/gene/?term=8705
B3GALT5	protein_coding	chr21:40984867-41034816	+	21.5546	1.06706	0.0495049	-4.33628	beta-1,3-galactosyltransferase 5	http://www.ncbi.nlm.nih.gov/gene/?term=10317
B3GALT6	protein_coding	chr1:1167629-1170421	+	1218.3	890.994	0.73134	-0.451385	beta-1,3-galactosyltransferase 6	http://www.ncbi.nlm.nih.gov/gene/?term=126792
B3GAT2	protein_coding	chr6:71571069-71666788	-	57.1665	71.4929	1.25061	0.32263	beta-1,3-glucuronyltransferase 2	http://www.ncbi.nlm.nih.gov/gene/?term=135152
B3GAT3	protein_coding	chr11:62382768-62389647	-	833.131	598.62	0.718518	-0.476904	beta-1,3-glucuronyltransferase 3	http://www.ncbi.nlm.nih.gov/gene/?term=26229
B3GAT3P1	pseudogene	chr3:160170156-160171597	+	1.87431	1.06706	0.569307	-0.812721	beta-1,3-glucuronyltransferase 3 pseudogene 1	http://www.ncbi.nlm.nih.gov/gene/?term=402146
B3GLCT	protein_coding	chr13:31774112-31906413	+	417.034	473.774	1.13606	0.184033	beta 3-glucosyltransferase	http://www.ncbi.nlm.nih.gov/gene/?term=145173
B3GNT2	protein_coding	chr2:62423262-62451866	+	467.641	448.165	0.958352	-0.0613719	UDP-GlcNAc:betaGal beta-1,3-N-acetylglucosaminyltransferase 2	http://www.ncbi.nlm.nih.gov/gene/?term=10678
B3GNT4	protein_coding	chr12:122688228-122693499	+	486.384	456.701	0.938973	-0.0908452	UDP-GlcNAc:betaGal beta-1,3-N-acetylglucosaminyltransferase 4	http://www.ncbi.nlm.nih.gov/gene/?term=79369
B3GNT5	protein_coding	chr3:182971032-182991179	+	141.511	46.9506	0.331782	-1.59169	UDP-GlcNAc:betaGal beta-1,3-N-acetylglucosaminyltransferase 5	http://www.ncbi.nlm.nih.gov/gene/?term=84002
B3GNT8	protein_coding	chr19:41931264-41934635	-	1.87431	4.26823	2.27723	1.18728	UDP-GlcNAc:betaGal beta-1,3-N-acetylglucosaminyltransferase 8	http://www.ncbi.nlm.nih.gov/gene/?term=374907
B3GNT9	protein_coding	chr16:67182005-67184902	-	1497.57	1412.79	0.943382	-0.0840857	UDP-GlcNAc:betaGal beta-1,3-N-acetylglucosaminyltransferase 9	http://www.ncbi.nlm.nih.gov/gene/?term=84752
B3GNTL1	protein_coding	chr17:80900025-81009686	-	360.805	322.252	0.893146	-0.163031	UDP-GlcNAc:betaGal beta-1,3-N-acetylglucosaminyltransferase like 1	http://www.ncbi.nlm.nih.gov/gene/?term=146712
B4GALNT1	protein_coding	chr12:58019678-58027022	-	391.731	339.325	0.866218	-0.207198	beta-1,4-N-acetyl-galactosaminyltransferase 1	http://www.ncbi.nlm.nih.gov/gene/?term=2583
B4GALNT2	protein_coding	chr17:47209822-47247351	+	3.74862	7.46941	1.99257	0.994633	beta-1,4-N-acetyl-galactosaminyltransferase 2	http://www.ncbi.nlm.nih.gov/gene/?term=124872
B4GALNT4	protein_coding	chr11:369795-382117	+	160.254	274.234	1.71125	0.775051	beta-1,4-N-acetyl-galactosaminyltransferase 4	http://www.ncbi.nlm.nih.gov/gene/?term=338707
B4GALT1	protein_coding	chr9:33110639-33167356	-	6464.5	6565.61	1.01564	0.0223904	beta-1,4-galactosyltransferase 1	http://www.ncbi.nlm.nih.gov/gene/?term=2683
B4GALT1-AS1	lncRNA	chr9:33166946-33179981	+	768.468	470.573	0.612352	-0.707567	B4GALT1 antisense RNA 1	http://www.ncbi.nlm.nih.gov/gene/?term=101929639
B4GALT2	protein_coding	chr1:44444874-44456843	+	2207.94	2158.66	0.977681	-0.0325647	beta-1,4-galactosyltransferase 2	http://www.ncbi.nlm.nih.gov/gene/?term=8704
B4GALT3	protein_coding	chr1:161141100-161147758	-	778.776	745.874	0.957751	-0.0622775	beta-1,4-galactosyltransferase 3	http://www.ncbi.nlm.nih.gov/gene/?term=8703
B4GALT4	protein_coding	chr3:118930589-118959752	-	722.547	437.494	0.605489	-0.723828	beta-1,4-galactosyltransferase 4	http://www.ncbi.nlm.nih.gov/gene/?term=8702
B4GALT4-AS1	lncRNA	chr3:118945333-118953988	+	95.5899	80.0294	0.837216	-0.256328	B4GALT4 antisense RNA 1	http://www.ncbi.nlm.nih.gov/gene/?term=100874201
B4GALT5	protein_coding	chr20:48249482-48330421	-	2325.08	1733.97	0.745767	-0.423203	beta-1,4-galactosyltransferase 5	http://www.ncbi.nlm.nih.gov/gene/?term=9334
B4GALT6	protein_coding	chr18:29200999-29264686	-	52.4807	9.60353	0.182992	-2.45015	beta-1,4-galactosyltransferase 6	http://www.ncbi.nlm.nih.gov/gene/?term=9331
B4GALT7	protein_coding	chr5:177027119-177037348	+	697.244	590.083	0.846308	-0.240745	beta-1,4-galactosyltransferase 7	http://www.ncbi.nlm.nih.gov/gene/?term=11285
B4GAT1	protein_coding	chr11:66112843-66115161	-	1746.86	1266.6	0.725072	-0.463803	beta-1,4-glucuronyltransferase 1	http://www.ncbi.nlm.nih.gov/gene/?term=11041
B9D1	protein_coding	chr17:19238685-19281506	-	428.28	288.106	0.672704	-0.571956	B9 domain containing 1	http://www.ncbi.nlm.nih.gov/gene/?term=27077
B9D2	protein_coding	chr19:41860322-41870078	-	83.4069	108.84	1.30493	0.38397	B9 domain containing 2	http://www.ncbi.nlm.nih.gov/gene/?term=80776
BAALC	protein_coding	chr8:104152921-104242533	+	193.054	317.983	1.64712	0.719947	BAALC, MAP3K1 and KLF4 binding	http://www.ncbi.nlm.nih.gov/gene/?term=79870
BAALC-AS2	lncRNA	chr8:104145191-104153570	-	0.937156	0	0	#NAME?	BAALC antisense RNA 2	http://www.ncbi.nlm.nih.gov/gene/?term=157556
BAAT	protein_coding	chr9:104122699-104147287	-	0	2.13412	Inf	Inf	bile acid-CoA:amino acid N-acyltransferase	http://www.ncbi.nlm.nih.gov/gene/?term=570
BABAM1	protein_coding	chr19:17378185-17390162	+	1807.77	1487.48	0.822824	-0.281344	BRISC and BRCA1 A complex member 1	http://www.ncbi.nlm.nih.gov/gene/?term=29086
BACE1	protein_coding	chr11:117156402-117186972	-	2788.98	2209.88	0.792362	-0.335768	beta-secretase 1	http://www.ncbi.nlm.nih.gov/gene/?term=23621
BACE1-AS	antisense_RNA	chr11:117162062-117162886	+	174.311	129.114	0.740711	-0.433017	BACE1 antisense RNA	http://www.ncbi.nlm.nih.gov/gene/?term=100379571
BACE2	protein_coding	chr21:42539728-42654461	+	174.311	49.0847	0.281593	-1.82832	beta-site APP-cleaving enzyme 2	http://www.ncbi.nlm.nih.gov/gene/?term=25825
BACH1	protein_coding	chr21:30671116-30734217	+	914.664	1215.38	1.32877	0.410093	BTB domain and CNC homolog 1	http://www.ncbi.nlm.nih.gov/gene/?term=571
BACH2	protein_coding	chr6:90636247-91006627	-	9.37156	4.26823	0.455446	-1.13465	BTB domain and CNC homolog 2	http://www.ncbi.nlm.nih.gov/gene/?term=60468
BAD	protein_coding	chr11:64037300-64052176	-	793.771	778.953	0.981332	-0.0271869	BCL2 associated agonist of cell death	http://www.ncbi.nlm.nih.gov/gene/?term=572
BAG1	protein_coding	chr9:33252469-33264759	-	590.408	510.054	0.863901	-0.211063	BCL2 associated athanogene 1	http://www.ncbi.nlm.nih.gov/gene/?term=573
BAG2	protein_coding	chr6:57037104-57050013	+	546.362	379.873	0.695277	-0.52434	BCL2 associated athanogene 2	http://www.ncbi.nlm.nih.gov/gene/?term=9532
BAG3	protein_coding	chr10:121410882-121437331	+	2323.21	2258.96	0.972346	-0.0404584	BCL2 associated athanogene 3	http://www.ncbi.nlm.nih.gov/gene/?term=9531
BAG4	protein_coding	chr8:38034106-38070819	+	436.715	335.056	0.76722	-0.382287	BCL2 associated athanogene 4	http://www.ncbi.nlm.nih.gov/gene/?term=9530
BAG5	protein_coding	chr14:104022881-104029151	-	731.919	689.32	0.941798	-0.0865098	BCL2 associated athanogene 5	http://www.ncbi.nlm.nih.gov/gene/?term=9529
BAG6	protein_coding	chr6:31606805-31620477	-	7360.42	6056.62	0.822864	-0.281274	BCL2 associated athanogene 6	http://www.ncbi.nlm.nih.gov/gene/?term=7917
BAHCC1	protein_coding	chr17:79373521-79433358	+	1486.33	1289.01	0.867242	-0.205494	BAH domain and coiled-coil containing 1	http://www.ncbi.nlm.nih.gov/gene/?term=57597
BAHD1	protein_coding	chr15:40731920-40760441	+	760.033	673.314	0.885901	-0.174783	bromo adjacent homology domain containing 1	http://www.ncbi.nlm.nih.gov/gene/?term=22893
BAIAP2	protein_coding	chr17:79008947-79091232	+	346.748	229.418	0.661627	-0.59591	BAI1 associated protein 2	http://www.ncbi.nlm.nih.gov/gene/?term=10458
BAIAP2-AS1	lncRNA	chr17:79002933-79008519	-	209.923	277.435	1.32161	0.402291	BAIAP2 antisense RNA 1 (head to head)	http://www.ncbi.nlm.nih.gov/gene/?term=440465
BAIAP2L1	protein_coding	chr7:97920962-98030427	-	327.067	234.753	0.717751	-0.478445	BAI1 associated protein 2 like 1	http://www.ncbi.nlm.nih.gov/gene/?term=55971
BAIAP2L2	protein_coding	chr22:38480896-38506676	-	23.4289	9.60353	0.409901	-1.28665	BAI1 associated protein 2 like 2	http://www.ncbi.nlm.nih.gov/gene/?term=80115
BAIAP3	protein_coding	chr16:1383606-1399442	+	238.975	188.869	0.790332	-0.339469	BAI1 associated protein 3	http://www.ncbi.nlm.nih.gov/gene/?term=8938
BAK1	protein_coding	chr6:33540323-33548070	-	577.288	634.9	1.0998	0.137238	BCL2 antagonist/killer 1	http://www.ncbi.nlm.nih.gov/gene/?term=578
BAK1P1	pseudogene	chr20:31276732-31278856	-	9.37156	6.40235	0.683168	-0.549687	BCL2 antagonist/killer 1 pseudogene 1	http://www.ncbi.nlm.nih.gov/gene/?term=600
BAK1P2	pseudogene	chr11:130415438-130417549	-	5.62293	1.06706	0.189769	-2.39768	BCL2 antagonist/killer 1 pseudogene 2	http://www.ncbi.nlm.nih.gov/gene/?term=601
BAMBI	protein_coding	chr10:28966424-28971868	+	150.882	231.552	1.53465	0.617913	BMP and activin membrane bound inhibitor	http://www.ncbi.nlm.nih.gov/gene/?term=25805
BANF1	protein_coding	chr11:65769550-65771617	+	3295.98	3058.19	0.927855	-0.108028	barrier to autointegration factor 1	http://www.ncbi.nlm.nih.gov/gene/?term=8815
BANF1P1	pseudogene	chr14:69403264-69403961	+	0	8.53647	Inf	Inf	barrier to autointegration factor 1 pseudogene 1	http://www.ncbi.nlm.nih.gov/gene/?term=317687
BANF1P3	pseudogene	chr2:231589467-231590194	-	74.0353	40.5482	0.547688	-0.868575	barrier to autointegration factor 1 pseudogene 3	http://www.ncbi.nlm.nih.gov/gene/?term=100505506
BANF1P4	pseudogene	chr1:174725608-174726350	-	0.937156	0	0	#NAME?	barrier to autointegration factor 1 pseudogene 4	http://www.ncbi.nlm.nih.gov/gene/?term=100653423
BANP	protein_coding	chr16:87985038-88110924	+	452.646	357.465	0.789722	-0.340584	BTG3 associated nuclear protein	http://www.ncbi.nlm.nih.gov/gene/?term=54971
BAP1	protein_coding	chr3:52435020-52444121	-	1919.29	2238.69	1.16641	0.222078	BRCA1 associated protein 1	http://www.ncbi.nlm.nih.gov/gene/?term=8314
BARD1	protein_coding	chr2:215590370-215674435	-	402.04	316.916	0.788271	-0.343236	BRCA1 associated RING domain 1	http://www.ncbi.nlm.nih.gov/gene/?term=580
BASP1	protein_coding	chr5:17216932-17276954	+	6450.44	6661.65	1.03274	0.0464805	brain abundant membrane attached signal protein 1	http://www.ncbi.nlm.nih.gov/gene/?term=10409
BATF	protein_coding	chr14:75988784-76013335	+	6.56009	0	0	#NAME?	basic leucine zipper ATF-like transcription factor	http://www.ncbi.nlm.nih.gov/gene/?term=10538
BATF2	protein_coding	chr11:64755417-64764517	-	8.4344	26.6765	3.16282	1.66121	basic leucine zipper ATF-like transcription factor 2	http://www.ncbi.nlm.nih.gov/gene/?term=116071
BATF3	protein_coding	chr1:212859759-212873327	-	48.7321	29.8776	0.6131	-0.705806	basic leucine zipper ATF-like transcription factor 3	http://www.ncbi.nlm.nih.gov/gene/?term=55509
BAX	protein_coding	chr19:49458117-49465055	+	989.636	839.775	0.848569	-0.236896	BCL2 associated X, apoptosis regulator	http://www.ncbi.nlm.nih.gov/gene/?term=581
BAZ1A	protein_coding	chr14:35221937-35344853	-	1156.45	994.499	0.859958	-0.217662	bromodomain adjacent to zinc finger domain 1A	http://www.ncbi.nlm.nih.gov/gene/?term=11177
BAZ1B	protein_coding	chr7:72854728-72936615	-	4282.8	3931.04	0.917867	-0.123643	bromodomain adjacent to zinc finger domain 1B	http://www.ncbi.nlm.nih.gov/gene/?term=9031
BAZ2A	protein_coding	chr12:56989380-57030163	-	2374.75	2601.49	1.09548	0.13156	bromodomain adjacent to zinc finger domain 2A	http://www.ncbi.nlm.nih.gov/gene/?term=11176
BAZ2B	protein_coding	chr2:160175490-160568946	-	524.807	542.066	1.03289	0.0466802	bromodomain adjacent to zinc finger domain 2B	http://www.ncbi.nlm.nih.gov/gene/?term=29994
BBC3	protein_coding	chr19:47724079-47736023	-	122.767	153.656	1.25161	0.323781	BCL2 binding component 3	http://www.ncbi.nlm.nih.gov/gene/?term=27113
BBIP1	protein_coding	chr10:112658488-112679124	-	265.215	290.24	1.09436	0.130083	BBSome interacting protein 1	http://www.ncbi.nlm.nih.gov/gene/?term=92482
BBOF1	protein_coding	chr14:74486059-74532795	+	172.437	241.155	1.39851	0.483896	basal body orientation factor 1	http://www.ncbi.nlm.nih.gov/gene/?term=80127
BBOX1	protein_coding	chr11:27062509-27149354	+	0	2.13412	Inf	Inf	gamma-butyrobetaine hydroxylase 1	http://www.ncbi.nlm.nih.gov/gene/?term=8424
BBOX1-AS1	lncRNA	chr11:27068733-27241660	-	8.4344	21.3412	2.53025	1.33928	BBOX1 antisense RNA 1	http://www.ncbi.nlm.nih.gov/gene/?term=103695435
BBS1	protein_coding	chr11:66278119-66301084	+	315.821	444.963	1.40891	0.494577	Bardet-Biedl syndrome 1	http://www.ncbi.nlm.nih.gov/gene/?term=582
BBS10	protein_coding	chr12:76738266-76742222	-	349.559	329.721	0.943248	-0.0842902	Bardet-Biedl syndrome 10	http://www.ncbi.nlm.nih.gov/gene/?term=79738
BBS12	protein_coding	chr4:123653857-123666098	+	122.767	124.846	1.01693	0.0242203	Bardet-Biedl syndrome 12	http://www.ncbi.nlm.nih.gov/gene/?term=166379
BBS2	protein_coding	chr16:56518259-56554008	-	1037.43	1137.48	1.09644	0.132831	Bardet-Biedl syndrome 2	http://www.ncbi.nlm.nih.gov/gene/?term=583
BBS4	protein_coding	chr15:72978520-73030817	+	299.89	262.496	0.875309	-0.192135	Bardet-Biedl syndrome 4	http://www.ncbi.nlm.nih.gov/gene/?term=585
BBS5	protein_coding	chr2:170336006-170363165	+	119.956	67.2247	0.560412	-0.835442	Bardet-Biedl syndrome 5	http://www.ncbi.nlm.nih.gov/gene/?term=129880
BBS7	protein_coding	chr4:122745484-122791652	-	404.851	515.389	1.27303	0.34827	Bardet-Biedl syndrome 7	http://www.ncbi.nlm.nih.gov/gene/?term=55212
BBS9	protein_coding	chr7:33168897-33676526	+	354.245	444.963	1.25609	0.32894	Bardet-Biedl syndrome 9	http://www.ncbi.nlm.nih.gov/gene/?term=27241
BBX	protein_coding	chr3:107241783-107530176	+	2593.11	2856.52	1.10158	0.139573	BBX, HMG-box containing	http://www.ncbi.nlm.nih.gov/gene/?term=56987
BCAM	protein_coding	chr19:45312316-45324678	+	601.654	1053.19	1.75049	0.807755	basal cell adhesion molecule (Lutheran blood group)	http://www.ncbi.nlm.nih.gov/gene/?term=4059
BCAN	protein_coding	chr1:156611740-156629324	+	51.5436	11.7376	0.227723	-2.13465	brevican	http://www.ncbi.nlm.nih.gov/gene/?term=63827
BCAP29	protein_coding	chr7:107220422-107263762	+	943.716	897.396	0.950918	-0.0726074	B-cell receptor associated protein 29	http://www.ncbi.nlm.nih.gov/gene/?term=55973
BCAP31	protein_coding	chrX:152965947-152990201	-	2629.66	2048.75	0.779094	-0.36013	B-cell receptor associated protein 31	http://www.ncbi.nlm.nih.gov/gene/?term=10134
BCAP31P2	pseudogene	chr16:32881304-32884893	+	0.937156	0	0	#NAME?	B-cell receptor-associated protein 31 pseudogene 2	http://www.ncbi.nlm.nih.gov/gene/?term=100194426
BCAR1	protein_coding	chr16:75262928-75301951	-	5821.61	5417.46	0.930577	-0.103803	BCAR1, Cas family scaffolding protein	http://www.ncbi.nlm.nih.gov/gene/?term=9564
BCAR3	protein_coding	chr1:94027298-94312706	-	1318.58	1355.16	1.02775	0.0394847	breast cancer anti-estrogen resistance 3	http://www.ncbi.nlm.nih.gov/gene/?term=8412
BCAS1	protein_coding	chr20:52560077-52687304	-	7.49725	0	0	#NAME?	breast carcinoma amplified sequence 1	http://www.ncbi.nlm.nih.gov/gene/?term=8537
BCAS2	protein_coding	chr1:115110178-115124265	-	663.506	647.705	0.976184	-0.0347743	BCAS2, pre-mRNA processing factor	http://www.ncbi.nlm.nih.gov/gene/?term=10286
BCAS3	protein_coding	chr17:58755136-59470199	+	395.48	425.756	1.07656	0.106424	BCAS3, microtubule associated cell migration factor	http://www.ncbi.nlm.nih.gov/gene/?term=54828
BCAS4	protein_coding	chr20:49411431-49493714	+	340.188	267.832	0.787306	-0.345004	breast carcinoma amplified sequence 4	http://www.ncbi.nlm.nih.gov/gene/?term=55653
BCAT1	protein_coding	chr12:24962958-25102393	-	4806.67	4713.2	0.980553	-0.0283322	branched chain amino acid transaminase 1	http://www.ncbi.nlm.nih.gov/gene/?term=586
BCAT2	protein_coding	chr19:49298319-49314320	-	685.061	773.617	1.12927	0.175388	branched chain amino acid transaminase 2	http://www.ncbi.nlm.nih.gov/gene/?term=587
BCCIP	protein_coding	chr10:127512104-127542264	+	1065.55	984.895	0.92431	-0.113551	BRCA2 and CDKN1A interacting protein	http://www.ncbi.nlm.nih.gov/gene/?term=56647
BCDIN3D	protein_coding	chr12:50229826-50236912	-	81.5325	117.376	1.43963	0.525695	BCDIN3 domain containing RNA methyltransferase	http://www.ncbi.nlm.nih.gov/gene/?term=144233
BCDIN3D-AS1	lncRNA	chr12:50222326-50234937	+	58.1037	78.9623	1.35899	0.442536	BCDIN3D antisense RNA 1	http://www.ncbi.nlm.nih.gov/gene/?term=100286844
BCHE	protein_coding	chr3:165490691-165555260	-	485.447	393.745	0.811098	-0.302053	butyrylcholinesterase	http://www.ncbi.nlm.nih.gov/gene/?term=590
BCKDHA	protein_coding	chr19:41903694-41930910	+	1162.07	966.755	0.831923	-0.265479	branched chain keto acid dehydrogenase E1, alpha polypeptide	http://www.ncbi.nlm.nih.gov/gene/?term=593
BCKDHB	protein_coding	chr6:80816327-81055987	+	304.576	340.392	1.11759	0.160395	branched chain keto acid dehydrogenase E1 subunit beta	http://www.ncbi.nlm.nih.gov/gene/?term=594
BCKDK	protein_coding	chr16:31119615-31124112	+	1389.8	1019.04	0.733227	-0.447667	branched chain ketoacid dehydrogenase kinase	http://www.ncbi.nlm.nih.gov/gene/?term=10295
BCL10	protein_coding	chr1:85731459-85742587	-	447.023	454.567	1.01688	0.0241427	B-cell CLL/lymphoma 10	http://www.ncbi.nlm.nih.gov/gene/?term=8915
BCL11A	protein_coding	chr2:60678302-60780633	-	6.56009	0	0	#NAME?	B-cell CLL/lymphoma 11A	http://www.ncbi.nlm.nih.gov/gene/?term=53335
BCL11B	protein_coding	chr14:99635624-99738050	-	7.49725	0	0	#NAME?	B-cell CLL/lymphoma 11B	http://www.ncbi.nlm.nih.gov/gene/?term=64919
BCL2	protein_coding	chr18:60790579-60986613	-	133.076	120.578	0.90608	-0.14229	BCL2, apoptosis regulator	http://www.ncbi.nlm.nih.gov/gene/?term=596
BCL2A1	protein_coding	chr15:80253232-80263643	-	30.9261	18.14	0.586559	-0.769653	BCL2 related protein A1	http://www.ncbi.nlm.nih.gov/gene/?term=597
BCL2L1	protein_coding	chr20:30252255-30311802	-	2251.99	2546	1.13056	0.177036	BCL2 like 1	http://www.ncbi.nlm.nih.gov/gene/?term=598
BCL2L11	protein_coding	chr2:111878491-111926022	+	208.049	274.234	1.31813	0.398487	BCL2 like 11	http://www.ncbi.nlm.nih.gov/gene/?term=10018
BCL2L12	protein_coding	chr19:50168399-50177173	+	705.678	554.87	0.786294	-0.34686	BCL2 like 12	http://www.ncbi.nlm.nih.gov/gene/?term=83596
BCL2L13	protein_coding	chr22:18121350-18213621	+	936.219	777.886	0.83088	-0.267287	BCL2 like 13	http://www.ncbi.nlm.nih.gov/gene/?term=23786
BCL2L14	protein_coding	chr12:12223878-12252629	+	0	1.06706	Inf	Inf	BCL2 like 14	http://www.ncbi.nlm.nih.gov/gene/?term=79370
BCL2L15	protein_coding	chr1:114419436-114430169	-	0	6.40235	Inf	Inf	BCL2 like 15	http://www.ncbi.nlm.nih.gov/gene/?term=440603
BCL2L2	protein_coding	chr14:23775971-23780968	+	551.048	560.206	1.01662	0.0237798	BCL2 like 2	http://www.ncbi.nlm.nih.gov/gene/?term=599
BCL2L2-PABPN1	protein_coding	chr14:23775971-23795394	+	4.68578	3.20118	0.683168	-0.549687	BCL2L2-PABPN1 readthrough	http://www.ncbi.nlm.nih.gov/gene/?term=100529063
BCL3	protein_coding	chr19:45251978-45263301	+	1863.07	1664.61	0.89348	-0.162493	B-cell CLL/lymphoma 3	http://www.ncbi.nlm.nih.gov/gene/?term=602
BCL6	protein_coding	chr3:187439165-187463513	-	668.192	780.02	1.16736	0.223248	B-cell CLL/lymphoma 6	http://www.ncbi.nlm.nih.gov/gene/?term=604
BCL7A	protein_coding	chr12:122459792-122499950	+	134.95	90.7	0.672098	-0.573255	BCL tumor suppressor 7A	http://www.ncbi.nlm.nih.gov/gene/?term=605
BCL7B	protein_coding	chr7:72950683-72972065	-	693.495	792.824	1.14323	0.193116	BCL tumor suppressor 7B	http://www.ncbi.nlm.nih.gov/gene/?term=9275
BCL7C	protein_coding	chr16:30845362-30905623	-	545.425	536.73	0.98406	-0.0231822	BCL tumor suppressor 7C	http://www.ncbi.nlm.nih.gov/gene/?term=9274
BCL9	protein_coding	chr1:147013271-147098020	+	691.621	625.296	0.904103	-0.145442	B-cell CLL/lymphoma 9	http://www.ncbi.nlm.nih.gov/gene/?term=607
BCL9L	protein_coding	chr11:118766849-118781613	-	5537.65	4355.73	0.786567	-0.346359	B-cell CLL/lymphoma 9 like	http://www.ncbi.nlm.nih.gov/gene/?term=283149
BCLAF1	protein_coding	chr6:136578001-136610989	-	2896.75	3067.79	1.05905	0.0827669	BCL2 associated transcription factor 1	http://www.ncbi.nlm.nih.gov/gene/?term=9774
BCLAF1P1	pseudogene	chr5:110281972-110286723	-	0	1.06706	Inf	Inf	BCL2 associated transcription factor 1 pseudogene 1	http://www.ncbi.nlm.nih.gov/gene/?term=728366
BCO2	protein_coding	chr11:112046208-112089652	+	3.74862	4.26823	1.13861	0.187279	beta-carotene oxygenase 2	http://www.ncbi.nlm.nih.gov/gene/?term=83875
BCOR	protein_coding	chrX:39910499-40036582	-	1241.73	1205.78	0.971044	-0.042391	BCL6 corepressor	http://www.ncbi.nlm.nih.gov/gene/?term=54880
BCORL1	protein_coding	chrX:129139164-129192058	+	855.623	720.264	0.841801	-0.248449	BCL6 corepressor like 1	http://www.ncbi.nlm.nih.gov/gene/?term=63035
BCR	protein_coding	chr22:23522552-23660224	+	1484.45	1139.62	0.767702	-0.381382	BCR, RhoGEF and GTPase activating protein	http://www.ncbi.nlm.nih.gov/gene/?term=613
BCRP2	misc_RNA	chr22:21457305-21476575	+	3.74862	0	0	#NAME?	breakpoint cluster region pseudogene 2	http://www.ncbi.nlm.nih.gov/gene/?term=400892
BCS1L	protein_coding	chr2:219524379-219528166	+	631.643	507.92	0.804125	-0.314508	BCS1 homolog, ubiquinol-cytochrome c reductase complex chaperone	http://www.ncbi.nlm.nih.gov/gene/?term=617
BCYRN1	lncRNA	chr2:47562454-47562653	+	196.803	130.181	0.66148	-0.59623	brain cytoplasmic RNA 1	http://www.ncbi.nlm.nih.gov/gene/?term=618
BCYRN1P1	pseudogene	chrX:138802738-138802934	+	1.87431	7.46941	3.98515	1.99463	brain cytoplasmic RNA 1, pseudogene 1	http://www.ncbi.nlm.nih.gov/gene/?term=619
BDH1	protein_coding	chr3:197236654-197300194	-	74.0353	28.8106	0.389147	-1.36161	3-hydroxybutyrate dehydrogenase 1	http://www.ncbi.nlm.nih.gov/gene/?term=622
BDH2	protein_coding	chr4:103998782-104021024	-	221.169	192.071	0.868434	-0.203511	3-hydroxybutyrate dehydrogenase 2	http://www.ncbi.nlm.nih.gov/gene/?term=56898
BDKRB1	protein_coding	chr14:96722547-96731100	+	815.325	322.252	0.395243	-1.33919	bradykinin receptor B1	http://www.ncbi.nlm.nih.gov/gene/?term=623
BDKRB2	protein_coding	chr14:96671135-96710666	+	377.674	267.832	0.709161	-0.495814	bradykinin receptor B2	http://www.ncbi.nlm.nih.gov/gene/?term=624
BDNF	protein_coding	chr11:27676440-27743605	-	1282.97	1194.04	0.930686	-0.103634	brain derived neurotrophic factor	http://www.ncbi.nlm.nih.gov/gene/?term=627
BDNF-AS	lncRNA	chr11:27528399-27719718	+	335.502	293.441	0.874634	-0.193249	BDNF antisense RNA	http://www.ncbi.nlm.nih.gov/gene/?term=497258
BDP1	protein_coding	chr5:70751442-70863649	+	1152.7	1101.2	0.955325	-0.0659368	B double prime 1, subunit of RNA polymerase III transcription initiation factor IIIB	http://www.ncbi.nlm.nih.gov/gene/?term=55814
BEAN1	protein_coding	chr16:66461200-66529191	+	0.937156	1.06706	1.13861	0.187279	brain expressed associated with NEDD4 1	http://www.ncbi.nlm.nih.gov/gene/?term=146227
BEAN1-AS1	lncRNA	chr16:66503699-66510305	-	0.937156	0	0	#NAME?	BEAN1 antisense RNA 1	http://www.ncbi.nlm.nih.gov/gene/?term=101927726
BECN1	protein_coding	chr17:40962150-40976333	-	960.585	950.749	0.989761	-0.014848	beclin 1	http://www.ncbi.nlm.nih.gov/gene/?term=8678
BEGAIN	protein_coding	chr14:101003484-101036131	-	0	1.06706	Inf	Inf	brain enriched guanylate kinase associated	http://www.ncbi.nlm.nih.gov/gene/?term=57596
BEND3	protein_coding	chr6:107386385-107435636	-	122.767	135.516	1.10385	0.14254	BEN domain containing 3	http://www.ncbi.nlm.nih.gov/gene/?term=57673
BEND3P1	pseudogene	chr10:52417863-52423706	+	6.56009	0	0	#NAME?	BEN domain containing 3 pseudogene 1	http://www.ncbi.nlm.nih.gov/gene/?term=644459
BEND3P3	misc_RNA	chr10:81442731-81448653	+	123.705	122.712	0.991974	-0.0116255	BEN domain containing 3 pseudogene 3	http://www.ncbi.nlm.nih.gov/gene/?term=650623
BEND4	protein_coding	chr4:42112870-42154895	-	5.62293	1.06706	0.189769	-2.39768	BEN domain containing 4	http://www.ncbi.nlm.nih.gov/gene/?term=389206
BEND6	protein_coding	chr6:56819773-56892144	+	404.851	441.762	1.09117	0.125878	BEN domain containing 6	http://www.ncbi.nlm.nih.gov/gene/?term=221336
BEND7	protein_coding	chr10:13480484-13544976	-	0.937156	1.06706	1.13861	0.187279	BEN domain containing 7	http://www.ncbi.nlm.nih.gov/gene/?term=222389
BEST1	protein_coding	chr11:61717356-61731935	+	108.71	32.0118	0.294469	-1.76381	bestrophin 1	http://www.ncbi.nlm.nih.gov/gene/?term=7439
BEST2	protein_coding	chr19:12863407-12869272	+	0	2.13412	Inf	Inf	bestrophin 2	http://www.ncbi.nlm.nih.gov/gene/?term=54831
BEST3	protein_coding	chr12:70037288-70093196	-	16.8688	5.33529	0.316282	-1.66072	bestrophin 3	http://www.ncbi.nlm.nih.gov/gene/?term=144453
BEST4	protein_coding	chr1:45249257-45253426	-	3.74862	2.13412	0.569307	-0.812721	bestrophin 4	http://www.ncbi.nlm.nih.gov/gene/?term=266675
BET1	protein_coding	chr7:93592082-93633694	-	601.654	566.608	0.941751	-0.0865829	Bet1 golgi vesicular membrane trafficking protein	http://www.ncbi.nlm.nih.gov/gene/?term=10282
BET1L	protein_coding	chr11:202924-207422	-	1384.18	2021.01	1.46008	0.546045	Bet1 golgi vesicular membrane trafficking protein like	http://www.ncbi.nlm.nih.gov/gene/?term=51272
BEX1	protein_coding	chrX:102317581-102319168	-	268.027	237.954	0.8878	-0.171693	brain expressed X-linked 1	http://www.ncbi.nlm.nih.gov/gene/?term=55859
BEX3	protein_coding	chrX:102631251-102633092	+	2417.86	1968.72	0.814241	-0.296472	brain expressed X-linked 3	http://www.ncbi.nlm.nih.gov/gene/?term=27018
BEX4	protein_coding	chrX:102470020-102472128	+	5.62293	5.33529	0.948845	-0.0757558	brain expressed X-linked 4	http://www.ncbi.nlm.nih.gov/gene/?term=56271
BFAR	protein_coding	chr16:14726668-14763093	+	1077.73	1176.97	1.09208	0.127077	bifunctional apoptosis regulator	http://www.ncbi.nlm.nih.gov/gene/?term=51283
BFSP1	protein_coding	chr20:17474550-17549865	-	43.1092	23.4753	0.544554	-0.876852	beaded filament structural protein 1	http://www.ncbi.nlm.nih.gov/gene/?term=631
BGLAP	protein_coding	chr1:156211753-156213123	+	0.937156	2.13412	2.27723	1.18728	bone gamma-carboxyglutamate protein	http://www.ncbi.nlm.nih.gov/gene/?term=632
BGN	protein_coding	chrX:152760347-152775012	+	7535.67	11714.2	1.5545	0.636447	biglycan	http://www.ncbi.nlm.nih.gov/gene/?term=633
BHLHA15	protein_coding	chr7:97841566-97842271	+	0	1.06706	Inf	Inf	basic helix-loop-helix family member a15	http://www.ncbi.nlm.nih.gov/gene/?term=168620
BHLHB9	protein_coding	chrX:101975642-102007369	+	178.06	151.522	0.850964	-0.23283	basic helix-loop-helix family member b9	http://www.ncbi.nlm.nih.gov/gene/?term=80823
BHLHE40	protein_coding	chr3:5021097-5026866	+	1742.17	3025.11	1.7364	0.796101	basic helix-loop-helix family member e40	http://www.ncbi.nlm.nih.gov/gene/?term=8553
BHLHE40-AS1	lncRNA	chr3:4938493-5021646	-	110.584	144.053	1.30265	0.381451	BHLHE40 antisense RNA 1	http://www.ncbi.nlm.nih.gov/gene/?term=100507582
BHLHE41	protein_coding	chr12:26272959-26278003	-	441.4	532.462	1.2063	0.270591	basic helix-loop-helix family member e41	http://www.ncbi.nlm.nih.gov/gene/?term=79365
BHMG1	protein_coding	chr19:46236509-46267797	+	0	2.13412	Inf	Inf	basic helix-loop-helix and HMG-box containing 1	http://www.ncbi.nlm.nih.gov/gene/?term=388553
BHMT2	protein_coding	chr5:78365547-78385897	+	0.937156	0	0	#NAME?	betaine--homocysteine S-methyltransferase 2	http://www.ncbi.nlm.nih.gov/gene/?term=23743
BICC1	protein_coding	chr10:60272904-60591197	+	1248.29	1886.56	1.51131	0.595803	BicC family RNA binding protein 1	http://www.ncbi.nlm.nih.gov/gene/?term=80114
BICD1	protein_coding	chr12:32260185-32531141	+	498.567	521.792	1.04658	0.0656868	BICD cargo adaptor 1	http://www.ncbi.nlm.nih.gov/gene/?term=636
BICD2	protein_coding	chr9:95473645-95527083	-	1834.01	1695.56	0.924506	-0.113246	BICD cargo adaptor 2	http://www.ncbi.nlm.nih.gov/gene/?term=23299
BICDL1	protein_coding	chr12:120427648-120532299	+	3.74862	4.26823	1.13861	0.187279	BICD family like cargo adaptor 1	http://www.ncbi.nlm.nih.gov/gene/?term=92558
BID	protein_coding	chr22:18216906-18257431	-	367.365	211.278	0.575116	-0.798075	BH3 interacting domain death agonist	http://www.ncbi.nlm.nih.gov/gene/?term=637
BIK	protein_coding	chr22:43506754-43525718	+	0.937156	1.06706	1.13861	0.187279	BCL2 interacting killer	http://www.ncbi.nlm.nih.gov/gene/?term=638
BIN1	protein_coding	chr2:127805599-127864903	-	2054.25	2332.59	1.1355	0.183324	bridging integrator 1	http://www.ncbi.nlm.nih.gov/gene/?term=274
BIN3	protein_coding	chr8:22477931-22526661	-	374.862	399.08	1.0646	0.0903168	bridging integrator 3	http://www.ncbi.nlm.nih.gov/gene/?term=55909
BIN3-IT1	lncRNA	chr8:22497884-22499722	-	10.3087	7.46941	0.724572	-0.464798	BIN3 intronic transcript 1	http://www.ncbi.nlm.nih.gov/gene/?term=80094
BIRC2	protein_coding	chr11:102217913-102249401	+	1288.59	1348.76	1.0467	0.0658434	baculoviral IAP repeat containing 2	http://www.ncbi.nlm.nih.gov/gene/?term=329
BIRC3	protein_coding	chr11:102188181-102210134	+	247.409	200.607	0.810831	-0.302527	baculoviral IAP repeat containing 3	http://www.ncbi.nlm.nih.gov/gene/?term=330
BIRC5	protein_coding	chr17:76210277-76221716	+	3520.89	2608.96	0.740993	-0.432468	baculoviral IAP repeat containing 5	http://www.ncbi.nlm.nih.gov/gene/?term=332
BIRC6	protein_coding	chr2:32582096-32843966	+	2708.38	2890.66	1.0673	0.0939695	baculoviral IAP repeat containing 6	http://www.ncbi.nlm.nih.gov/gene/?term=57448
BIRC6-AS2	lncRNA	chr2:32782587-32799885	-	0	1.06706	Inf	Inf	BIRC6 antisense RNA 2	http://www.ncbi.nlm.nih.gov/gene/?term=103752586
BISPR	lncRNA	chr19:17516495-17526545	+	3.74862	0	0	#NAME?	BST2 interferon stimulated positive regulator (non-protein coding)	http://www.ncbi.nlm.nih.gov/gene/?term=105221694
BIVM	protein_coding	chr13:103451399-103493888	+	202.426	221.948	1.09644	0.132831	basic, immunoglobulin-like variable motif containing	http://www.ncbi.nlm.nih.gov/gene/?term=54841
BLACAT1	lncRNA	chr1:205404014-205425214	-	17.806	5.33529	0.299635	-1.73872	bladder cancer associated transcript 1 (non-protein coding)	http://www.ncbi.nlm.nih.gov/gene/?term=101669762
BLCAP	protein_coding	chr20:36145819-36156333	-	878.115	969.956	1.10459	0.14351	bladder cancer associated protein	http://www.ncbi.nlm.nih.gov/gene/?term=10904
BLID	protein_coding	chr11:121986062-121986923	-	4.68578	4.26823	0.910891	-0.13465	BH3-like motif containing, cell death inducer	http://www.ncbi.nlm.nih.gov/gene/?term=414899
BLK	protein_coding	chr8:11351501-11422113	+	8.4344	2.13412	0.253025	-1.98265	BLK proto-oncogene, Src family tyrosine kinase	http://www.ncbi.nlm.nih.gov/gene/?term=640
BLM	protein_coding	chr15:91260558-91358692	+	333.627	307.313	0.921126	-0.11853	Bloom syndrome RecQ like helicase	http://www.ncbi.nlm.nih.gov/gene/?term=641
BLMH	protein_coding	chr17:28575213-28619184	-	592.282	769.349	1.29896	0.377353	bleomycin hydrolase	http://www.ncbi.nlm.nih.gov/gene/?term=642
BLOC1S1	protein_coding	chr12:56109818-56113491	+	400.165	330.788	0.826628	-0.274689	biogenesis of lysosomal organelles complex 1 subunit 1	http://www.ncbi.nlm.nih.gov/gene/?term=2647
BLOC1S1-RDH5	lncRNA	chr12:56109818-56118526	+	2.81147	4.26823	1.51815	0.602316	BLOC1S1-RDH5 readthrough	http://www.ncbi.nlm.nih.gov/gene/?term=100528022
BLOC1S2	protein_coding	chr10:102033035-102046469	-	280.21	277.435	0.990099	-0.0143553	biogenesis of lysosomal organelles complex 1 subunit 2	http://www.ncbi.nlm.nih.gov/gene/?term=282991
BLOC1S3	protein_coding	chr19:45682003-45685059	+	273.649	277.435	1.01383	0.0198218	biogenesis of lysosomal organelles complex 1 subunit 3	http://www.ncbi.nlm.nih.gov/gene/?term=388552
BLOC1S4	protein_coding	chr4:6717842-6719387	+	296.141	271.033	0.915215	-0.127817	biogenesis of lysosomal organelles complex 1 subunit 4	http://www.ncbi.nlm.nih.gov/gene/?term=55330
BLOC1S5-TXNDC5	lncRNA	chr6:7881483-8064647	-	3.74862	0	0	#NAME?	BLOC1S5-TXNDC5 readthrough (NMD candidate)	http://www.ncbi.nlm.nih.gov/gene/?term=100526836
BLOC1S6	protein_coding	chr15:45879321-45901914	+	1108.66	1220.71	1.10108	0.138916	biogenesis of lysosomal organelles complex 1 subunit 6	http://www.ncbi.nlm.nih.gov/gene/?term=26258
BLVRA	protein_coding	chr7:43798272-43846941	+	568.854	628.497	1.10485	0.14385	biliverdin reductase A	http://www.ncbi.nlm.nih.gov/gene/?term=644
BLVRB	protein_coding	chr19:40953691-40971725	-	686.935	483.378	0.703673	-0.507024	biliverdin reductase B	http://www.ncbi.nlm.nih.gov/gene/?term=645
BLZF1	protein_coding	chr1:169337117-169365782	+	441.4	422.555	0.957306	-0.0629481	basic leucine zipper nuclear factor 1	http://www.ncbi.nlm.nih.gov/gene/?term=8548
BLZF2P	pseudogene	chr14:69333376-69336845	-	9.37156	19.2071	2.0495	1.03528	basic leucine zipper nuclear factor 2 pseudogene	http://www.ncbi.nlm.nih.gov/gene/?term=317729
BMF	protein_coding	chr15:40380091-40401085	-	184.62	574.077	3.10951	1.63669	Bcl2 modifying factor	http://www.ncbi.nlm.nih.gov/gene/?term=90427
BMI1	protein_coding	chr10:22610139-22620414	+	174.311	114.175	0.655009	-0.610413	BMI1 proto-oncogene, polycomb ring finger	http://www.ncbi.nlm.nih.gov/gene/?term=648
BMP1	protein_coding	chr8:22022653-22069839	+	2092.67	3276.94	1.56591	0.647004	bone morphogenetic protein 1	http://www.ncbi.nlm.nih.gov/gene/?term=649
BMP2	protein_coding	chr20:6748745-6760927	+	349.559	109.907	0.314416	-1.66925	bone morphogenetic protein 2	http://www.ncbi.nlm.nih.gov/gene/?term=650
BMP2K	protein_coding	chr4:79697532-79833341	+	686.935	769.349	1.11997	0.163465	BMP2 inducible kinase	http://www.ncbi.nlm.nih.gov/gene/?term=55589
BMP2KL	pseudogene	chrX:73405762-73407143	+	0	1.06706	Inf	Inf	BMP2 inducible kinase-like, pseudogene	http://www.ncbi.nlm.nih.gov/gene/?term=347359
BMP3	protein_coding	chr4:81952119-81978779	+	0	1.06706	Inf	Inf	bone morphogenetic protein 3	http://www.ncbi.nlm.nih.gov/gene/?term=651
BMP4	protein_coding	chr14:54416454-54423609	-	48.7321	21.3412	0.437928	-1.19123	bone morphogenetic protein 4	http://www.ncbi.nlm.nih.gov/gene/?term=652
BMP6	protein_coding	chr6:7726332-7881961	+	365.491	474.841	1.29919	0.37761	bone morphogenetic protein 6	http://www.ncbi.nlm.nih.gov/gene/?term=654
BMP7	protein_coding	chr20:55743809-55841707	-	3.74862	0	0	#NAME?	bone morphogenetic protein 7	http://www.ncbi.nlm.nih.gov/gene/?term=655
BMP8A	protein_coding	chr1:39957318-39995541	+	13.1202	11.7376	0.894625	-0.160645	bone morphogenetic protein 8a	http://www.ncbi.nlm.nih.gov/gene/?term=353500
BMP8B	protein_coding	chr1:40222854-40254533	-	3.74862	6.40235	1.70792	0.772241	bone morphogenetic protein 8b	http://www.ncbi.nlm.nih.gov/gene/?term=656
BMPER	protein_coding	chr7:33944523-34195484	+	439.526	342.526	0.779307	-0.359736	BMP binding endothelial regulator	http://www.ncbi.nlm.nih.gov/gene/?term=168667
BMPR1A	protein_coding	chr10:88516396-88684945	+	577.288	677.582	1.17373	0.231105	bone morphogenetic protein receptor type 1A	http://www.ncbi.nlm.nih.gov/gene/?term=657
BMPR1APS1	pseudogene	chr6:129478471-129480465	-	0.937156	8.53647	9.10891	3.18728	bone morphogenetic protein receptor type 1A pseudogene 1	http://www.ncbi.nlm.nih.gov/gene/?term=100421515
BMPR1APS2	pseudogene	chr11:121232362-121233831	-	7.49725	2.13412	0.284653	-1.81272	bone morphogenetic protein receptor type 1A pseudogene 2	http://www.ncbi.nlm.nih.gov/gene/?term=100533800
BMPR1B	protein_coding	chr4:95679128-96079601	+	8.4344	1.06706	0.126513	-2.98265	bone morphogenetic protein receptor type 1B	http://www.ncbi.nlm.nih.gov/gene/?term=658
BMPR2	protein_coding	chr2:203241050-203432474	+	1495.7	2126.65	1.42184	0.50776	bone morphogenetic protein receptor type 2	http://www.ncbi.nlm.nih.gov/gene/?term=659
BMS1	protein_coding	chr10:43277954-43330385	+	1716.87	1760.65	1.0255	0.0363251	BMS1, ribosome biogenesis factor	http://www.ncbi.nlm.nih.gov/gene/?term=9790
BMS1P10	pseudogene	chr9:67327775-67334984	-	10.3087	19.2071	1.86319	0.897772	BMS1, ribosome biogenesis factor pseudogene 10	http://www.ncbi.nlm.nih.gov/gene/?term=728611
BMS1P11	pseudogene	chr9:69718152-69721729	-	1.87431	1.06706	0.569307	-0.812721	BMS1, ribosome biogenesis factor pseudogene 11	http://www.ncbi.nlm.nih.gov/gene/?term=644632
BMS1P15	pseudogene	chr15:20359029-20366079	+	0.937156	7.46941	7.9703	2.99463	BMS1, ribosome biogenesis factor pseudogene 15	http://www.ncbi.nlm.nih.gov/gene/?term=642311
BMS1P16	pseudogene	chr15:21365634-21372686	+	5.62293	1.06706	0.189769	-2.39768	BMS1, ribosome biogenesis factor pseudogene 16	http://www.ncbi.nlm.nih.gov/gene/?term=727914
BMS1P17	misc_RNA	chr14:19670792-19681016	-	4.68578	4.26823	0.910891	-0.13465	BMS1, ribosome biogenesis factor pseudogene 17	http://www.ncbi.nlm.nih.gov/gene/?term=101101776
BMS1P18	misc_RNA	chr14:19894369-19904572	+	2.81147	2.13412	0.759076	-0.397684	BMS1, ribosome biogenesis factor pseudogene 18	http://www.ncbi.nlm.nih.gov/gene/?term=414763
BMS1P20	misc_RNA	chr22:22652463-22677324	+	275.524	248.625	0.902371	-0.148208	BMS1, ribosome biogenesis factor pseudogene 20	http://www.ncbi.nlm.nih.gov/gene/?term=96610
BMS1P21	misc_RNA	chr10:81664654-81691557	+	1.87431	2.13412	1.13861	0.187279	BMS1, ribosome biogenesis factor pseudogene 21	http://www.ncbi.nlm.nih.gov/gene/?term=100288974
BMS1P4	misc_RNA	chr10:75458909-75490272	-	87.1555	94.9682	1.08964	0.123853	BMS1, ribosome biogenesis factor pseudogene 4	http://www.ncbi.nlm.nih.gov/gene/?term=729096
BMS1P5	misc_RNA	chr10:48927373-48952629	-	14.0573	21.3412	1.51815	0.602316	BMS1, ribosome biogenesis factor pseudogene 1	http://www.ncbi.nlm.nih.gov/gene/?term=399761
BMS1P6	misc_RNA	chr10:48185839-48203788	+	10.3087	14.9388	1.44914	0.535202	BMS1, ribosome biogenesis factor pseudogene 2	http://www.ncbi.nlm.nih.gov/gene/?term=642826
BMS1P7	pseudogene	chr10:49258303-49268060	-	0	1.06706	Inf	Inf	BMS1, ribosome biogenesis factor pseudogene 7	http://www.ncbi.nlm.nih.gov/gene/?term=100133265
BMS1P8	pseudogene	chr16:33485634-33504599	-	5.62293	6.40235	1.13861	0.187279	BMS1, ribosome biogenesis factor pseudogene 8	http://www.ncbi.nlm.nih.gov/gene/?term=653557
BMS1P9	pseudogene	chr9:66960613-66964189	+	1.87431	1.06706	0.569307	-0.812721	BMS1, ribosome biogenesis factor pseudogene 9	http://www.ncbi.nlm.nih.gov/gene/?term=653458
BMT2	protein_coding	chr7:112459202-112579932	-	253.032	352.129	1.39164	0.476785	base methyltransferase of 25S rRNA 2 homolog	http://www.ncbi.nlm.nih.gov/gene/?term=154743
BNC1	protein_coding	chr15:83924655-83953468	-	146.196	80.0294	0.547411	-0.869305	basonuclin 1	http://www.ncbi.nlm.nih.gov/gene/?term=646
BNC2	protein_coding	chr9:16409501-16870786	-	1190.19	1652.87	1.38875	0.473787	basonuclin 2	http://www.ncbi.nlm.nih.gov/gene/?term=54796
BNIP1	protein_coding	chr5:172571445-172591390	+	165.877	200.607	1.20938	0.274262	BCL2 interacting protein 1	http://www.ncbi.nlm.nih.gov/gene/?term=662
BNIP2	protein_coding	chr15:59951345-59981733	-	1162.07	1148.15	0.988023	-0.0173835	BCL2 interacting protein 2	http://www.ncbi.nlm.nih.gov/gene/?term=663
BNIP3	other	chr10:133781187-133795517	-	3534.01	4995.97	1.41368	0.499456	BCL2 interacting protein 3	http://www.ncbi.nlm.nih.gov/gene/?term=664
BNIP3L	protein_coding	chr8:26240523-26270645	+	3966.98	5710.9	1.43961	0.525676	BCL2 interacting protein 3 like	http://www.ncbi.nlm.nih.gov/gene/?term=665
BNIP3P1	pseudogene	chr14:28733616-28735180	+	1.87431	6.40235	3.41584	1.77224	BCL2 interacting protein 3 pseudogene 1	http://www.ncbi.nlm.nih.gov/gene/?term=319138
BNIPL	protein_coding	chr1:151009029-151020076	+	2.81147	3.20118	1.13861	0.187279	BCL2 interacting protein like	http://www.ncbi.nlm.nih.gov/gene/?term=149428
BOC	protein_coding	chr3:112930312-113006310	+	7.49725	26.6765	3.55817	1.83113	BOC cell adhesion associated, oncogene regulated	http://www.ncbi.nlm.nih.gov/gene/?term=91653
BOD1	protein_coding	chr5:173034148-173043666	-	970.893	825.903	0.850663	-0.23334	biorientation of chromosomes in cell division 1	http://www.ncbi.nlm.nih.gov/gene/?term=91272
BOD1L1	protein_coding	chr4:13570366-13629328	-	2248.24	2737.01	1.2174	0.283804	biorientation of chromosomes in cell division 1 like 1	http://www.ncbi.nlm.nih.gov/gene/?term=259282
BOK	protein_coding	chr2:242498146-242513553	+	439.526	478.042	1.08763	0.121189	BOK, BCL2 family apoptosis regulator	http://www.ncbi.nlm.nih.gov/gene/?term=666
BOK-AS1	lncRNA	chr2:242483799-242498558	-	38.4234	43.7494	1.13861	0.187279	BOK antisense RNA 1	http://www.ncbi.nlm.nih.gov/gene/?term=100379249
BOLA1	protein_coding	chr1:149871135-149872348	+	87.1555	56.5541	0.648887	-0.62396	bolA family member 1	http://www.ncbi.nlm.nih.gov/gene/?term=51027
BOLA2	protein_coding	chr16:29464909-29466285	-	0.937156	0	0	#NAME?	bolA family member 2	http://www.ncbi.nlm.nih.gov/gene/?term=552900
BOLA2-SMG1P6	protein_coding	chr16:29454226-29466285	-	58.1037	70.4259	1.21207	0.277476	BOLA2-SMG1P6 readthrough	http://www.ncbi.nlm.nih.gov/gene/?term=107282092
BOLA2B	protein_coding	chr16:30204251-30205627	-	14.0573	3.20118	0.227723	-2.13465	bolA family member 2B	http://www.ncbi.nlm.nih.gov/gene/?term=654483
BOLA3	protein_coding	chr2:74362528-74375039	-	290.518	220.881	0.7603	-0.395359	bolA family member 3	http://www.ncbi.nlm.nih.gov/gene/?term=388962
BOLA3-AS1	lncRNA	chr2:74375108-74379516	+	80.5954	85.3647	1.05918	0.0829419	BOLA3 antisense RNA 1 (head to head)	http://www.ncbi.nlm.nih.gov/gene/?term=100507171
BOP1	protein_coding	chr8:145316949-145331185	-	1216.43	759.746	0.624571	-0.679063	block of proliferation 1	http://www.ncbi.nlm.nih.gov/gene/?term=23246
BORA	protein_coding	chr13:73301887-73330336	+	352.371	419.354	1.19009	0.251075	bora, aurora kinase A activator	http://www.ncbi.nlm.nih.gov/gene/?term=79866
BORCS5	protein_coding	chr12:12510013-12624155	+	257.718	209.143	0.811521	-0.301299	BLOC-1 related complex subunit 5	http://www.ncbi.nlm.nih.gov/gene/?term=118426
BORCS6	protein_coding	chr17:8091651-8093564	-	338.313	281.703	0.832671	-0.264182	BLOC-1 related complex subunit 6	http://www.ncbi.nlm.nih.gov/gene/?term=54785
BORCS7	protein_coding	chr10:104613967-104624718	+	55.2922	108.84	1.96845	0.977061	BLOC-1 related complex subunit 7	http://www.ncbi.nlm.nih.gov/gene/?term=119032
BORCS8	protein_coding	chr19:19287713-19303400	-	148.071	148.321	1.00169	0.00243889	BLOC-1 related complex subunit 8	http://www.ncbi.nlm.nih.gov/gene/?term=729991
BORCS8-MEF2B	protein_coding	chr19:19256376-19303400	-	11.2459	3.20118	0.284653	-1.81272	BORCS8-MEF2B readthrough	http://www.ncbi.nlm.nih.gov/gene/?term=4207
BPESC1	lncRNA	chr3:138823027-138844009	+	0.937156	0	0	#NAME?	blepharophimosis, epicanthus inversus and ptosis, candidate 1 (non-protein coding)	http://www.ncbi.nlm.nih.gov/gene/?term=60467
BPGM	protein_coding	chr7:134331531-134364568	+	282.084	396.946	1.40719	0.492818	bisphosphoglycerate mutase	http://www.ncbi.nlm.nih.gov/gene/?term=669
BPHL	protein_coding	chr6:3118610-3153432	+	250.221	131.248	0.52453	-0.930903	biphenyl hydrolase like	http://www.ncbi.nlm.nih.gov/gene/?term=670
BPNT1	protein_coding	chr1:220230824-220263195	-	517.31	418.287	0.808581	-0.306536	3'(2'), 5'-bisphosphate nucleotidase 1	http://www.ncbi.nlm.nih.gov/gene/?term=10380
BPTF	protein_coding	chr17:65821780-65980494	+	2153.58	2419.02	1.12325	0.167684	bromodomain PHD finger transcription factor	http://www.ncbi.nlm.nih.gov/gene/?term=2186
BRAF	protein_coding	chr7:140433812-140624564	-	174.311	207.009	1.18759	0.248033	B-Raf proto-oncogene, serine/threonine kinase	http://www.ncbi.nlm.nih.gov/gene/?term=673
BRAP	protein_coding	chr12:112079950-112123800	-	440.463	497.249	1.12892	0.174948	BRCA1 associated protein	http://www.ncbi.nlm.nih.gov/gene/?term=8315
BRAT1	protein_coding	chr7:2577444-2595392	-	1182.69	900.597	0.761482	-0.393118	BRCA1 associated ATM activator 1	http://www.ncbi.nlm.nih.gov/gene/?term=221927
BRCA1	protein_coding	chr17:41196312-41277500	-	1337.32	876.055	0.655082	-0.610253	BRCA1, DNA repair associated	http://www.ncbi.nlm.nih.gov/gene/?term=672
BRCA2	protein_coding	chr13:32889617-32973809	+	972.768	804.562	0.827086	-0.273891	BRCA2, DNA repair associated	http://www.ncbi.nlm.nih.gov/gene/?term=675
BRCAT54	lncRNA	chr5:44744430-44808895	-	6.56009	6.40235	0.975955	-0.0351139	MRPS30 divergent transcript	http://www.ncbi.nlm.nih.gov/gene/?term=100506674
BRCC3	protein_coding	chrX:154299695-154351349	+	384.234	411.885	1.07196	0.100256	BRCA1/BRCA2-containing complex subunit 3	http://www.ncbi.nlm.nih.gov/gene/?term=79184
BRCC3P1	pseudogene	chr5:175735058-175736213	+	3.74862	5.33529	1.42327	0.509207	BRCA1/BRCA2-containing complex subunit 3 pseudogene 1	http://www.ncbi.nlm.nih.gov/gene/?term=100421311
BRD1	protein_coding	chr22:50166926-50221196	-	823.76	755.477	0.917109	-0.124835	bromodomain containing 1	http://www.ncbi.nlm.nih.gov/gene/?term=23774
BRD2	protein_coding	chr6:32936437-32949282	+	3836.72	3940.65	1.02709	0.0385607	bromodomain containing 2	http://www.ncbi.nlm.nih.gov/gene/?term=6046
BRD3	protein_coding	chr9:136895427-136933141	-	1535.06	1490.68	0.971089	-0.0423248	bromodomain containing 3	http://www.ncbi.nlm.nih.gov/gene/?term=8019
BRD4	protein_coding	chr19:15348301-15443354	-	2341.02	2486.25	1.06204	0.086835	bromodomain containing 4	http://www.ncbi.nlm.nih.gov/gene/?term=23476
BRD7	protein_coding	chr16:50352929-50402845	-	1664.39	1747.84	1.05014	0.0705823	bromodomain containing 7	http://www.ncbi.nlm.nih.gov/gene/?term=29117
BRD7P2	pseudogene	chr3:159818478-159820699	+	1.87431	2.13412	1.13861	0.187279	bromodomain containing 7 pseudogene 2	http://www.ncbi.nlm.nih.gov/gene/?term=647076
BRD7P3	misc_RNA	chr6:118822536-118825009	+	0.937156	1.06706	1.13861	0.187279	bromodomain containing 7 pseudogene 3	http://www.ncbi.nlm.nih.gov/gene/?term=23629
BRD8	protein_coding	chr5:137475459-137514358	-	1413.23	1774.52	1.25565	0.32843	bromodomain containing 8	http://www.ncbi.nlm.nih.gov/gene/?term=10902
BRD9	protein_coding	chr5:863850-892939	-	783.462	729.868	0.931593	-0.102228	bromodomain containing 9	http://www.ncbi.nlm.nih.gov/gene/?term=65980
BRE	protein_coding	chr2:28111576-28561768	+	950.276	915.536	0.963442	-0.0537295	BRISC and BRCA1 A complex member 2	http://www.ncbi.nlm.nih.gov/gene/?term=9577
BRE-AS1	lncRNA	chr2:28112323-28113981	-	27.1775	37.347	1.37419	0.458581	BRE antisense RNA 1	http://www.ncbi.nlm.nih.gov/gene/?term=100302650
BREA2	lncRNA	chr8:144779285-144780583	+	0.937156	1.06706	1.13861	0.187279	breast cancer estrogen-induced apoptosis 2	http://www.ncbi.nlm.nih.gov/gene/?term=286076
BRF1	protein_coding	chr14:105675623-105781914	-	744.102	640.235	0.860413	-0.216898	BRF1, RNA polymerase III transcription initiation factor subunit	http://www.ncbi.nlm.nih.gov/gene/?term=2972
BRF2	protein_coding	chr8:37701398-37707431	-	306.45	278.502	0.908802	-0.137962	BRF2, RNA polymerase III transcription initiation factor subunit	http://www.ncbi.nlm.nih.gov/gene/?term=55290
BRI3	protein_coding	chr7:97910979-97922275	+	1463.84	1229.25	0.839746	-0.251975	brain protein I3	http://www.ncbi.nlm.nih.gov/gene/?term=25798
BRI3BP	protein_coding	chr12:125478194-125510349	+	204.3	114.175	0.558861	-0.839439	BRI3 binding protein	http://www.ncbi.nlm.nih.gov/gene/?term=140707
BRI3P1	pseudogene	chr1:100678760-100679506	+	3.74862	5.33529	1.42327	0.509207	brain protein I3 pseudogene 1	http://www.ncbi.nlm.nih.gov/gene/?term=730010
BRICD5	protein_coding	chr16:2259254-2261069	-	89.0298	97.1023	1.09067	0.125218	BRICHOS domain containing 5	http://www.ncbi.nlm.nih.gov/gene/?term=283870
BRINP2	protein_coding	chr1:177140524-177251558	+	1.87431	0	0	#NAME?	BMP/retinoic acid inducible neural specific 2	http://www.ncbi.nlm.nih.gov/gene/?term=57795
BRINP3	protein_coding	chr1:190066797-190447012	-	15.9316	9.60353	0.602796	-0.730259	BMP/retinoic acid inducible neural specific 3	http://www.ncbi.nlm.nih.gov/gene/?term=339479
BRIP1	protein_coding	chr17:59756547-59940920	-	715.987	567.675	0.792857	-0.334868	BRCA1 interacting protein C-terminal helicase 1	http://www.ncbi.nlm.nih.gov/gene/?term=83990
BRIX1	protein_coding	chr5:34915820-34925787	+	594.157	518.59	0.872818	-0.196248	BRX1, biogenesis of ribosomes	http://www.ncbi.nlm.nih.gov/gene/?term=55299
BRK1	protein_coding	chr3:10157333-10168874	+	1724.37	1814	1.05198	0.0731075	BRICK1, SCAR/WAVE actin nucleating complex subunit	http://www.ncbi.nlm.nih.gov/gene/?term=55845
BRMS1	protein_coding	chr11:66104804-66112582	-	1061.8	867.519	0.817028	-0.291542	breast cancer metastasis suppressor 1	http://www.ncbi.nlm.nih.gov/gene/?term=25855
BRMS1L	protein_coding	chr14:36295597-36341169	+	217.42	169.662	0.780343	-0.357819	breast cancer metastasis-suppressor 1 like	http://www.ncbi.nlm.nih.gov/gene/?term=84312
BROX	protein_coding	chr1:222885895-222908538	+	751.599	1021.17	1.35867	0.442195	BRO1 domain and CAAX motif containing	http://www.ncbi.nlm.nih.gov/gene/?term=148362
BRPF1	protein_coding	chr3:9773413-9789699	+	733.793	640.235	0.872501	-0.196771	bromodomain and PHD finger containing 1	http://www.ncbi.nlm.nih.gov/gene/?term=7862
BRPF3	protein_coding	chr6:36164550-36200567	+	993.385	948.615	0.954932	-0.0665304	bromodomain and PHD finger containing 3	http://www.ncbi.nlm.nih.gov/gene/?term=27154
BRSK1	protein_coding	chr19:55795534-55823930	+	273.649	221.948	0.811067	-0.302106	BR serine/threonine kinase 1	http://www.ncbi.nlm.nih.gov/gene/?term=84446
BRSK2	protein_coding	chr11:1411129-1483919	+	12.183	19.2071	1.57654	0.656764	BR serine/threonine kinase 2	http://www.ncbi.nlm.nih.gov/gene/?term=9024
BRWD1	protein_coding	chr21:40557404-40685712	-	1252.04	1388.24	1.10878	0.14898	bromodomain and WD repeat domain containing 1	http://www.ncbi.nlm.nih.gov/gene/?term=54014
BRWD1-IT2	lncRNA	chr21:40685833-40686841	+	6.56009	7.46941	1.13861	0.187279	BRWD1 intronic transcript 2 (non-protein coding)	http://www.ncbi.nlm.nih.gov/gene/?term=103091865
BRWD3	protein_coding	chrX:79924987-80065233	-	426.406	472.707	1.10858	0.148719	bromodomain and WD repeat domain containing 3	http://www.ncbi.nlm.nih.gov/gene/?term=254065
BSCL2	protein_coding	chr11:62457734-62477091	-	49.6693	45.8835	0.923781	-0.114377	BSCL2, seipin lipid droplet biogenesis associated	http://www.ncbi.nlm.nih.gov/gene/?term=26580
BSDC1	protein_coding	chr1:32830234-32860062	-	1340.13	1480.01	1.10438	0.143231	BSD domain containing 1	http://www.ncbi.nlm.nih.gov/gene/?term=55108
BSG	protein_coding	chr19:571277-583493	+	12800.6	12290.4	0.96014	-0.0586831	basigin (Ok blood group)	http://www.ncbi.nlm.nih.gov/gene/?term=682
BSN	protein_coding	chr3:49591922-49708982	+	13.1202	13.8718	1.05728	0.0803634	bassoon presynaptic cytomatrix protein	http://www.ncbi.nlm.nih.gov/gene/?term=8927
BST1	protein_coding	chr4:15704573-15733796	+	5.62293	5.33529	0.948845	-0.0757558	bone marrow stromal cell antigen 1	http://www.ncbi.nlm.nih.gov/gene/?term=683
BST2	protein_coding	chr19:17513748-17516457	-	33.7376	12.8047	0.379538	-1.39768	bone marrow stromal cell antigen 2	http://www.ncbi.nlm.nih.gov/gene/?term=684
BTAF1	protein_coding	chr10:93683736-93790082	+	1138.64	1127.88	0.990547	-0.0137024	B-TFIID TATA-box binding protein associated factor 1	http://www.ncbi.nlm.nih.gov/gene/?term=9044
BTBD1	protein_coding	chr15:83685175-83736106	-	1262.35	1151.36	0.912075	-0.132776	BTB domain containing 1	http://www.ncbi.nlm.nih.gov/gene/?term=53339
BTBD10	protein_coding	chr11:13409543-13484844	-	486.384	582.614	1.19785	0.260445	BTB domain containing 10	http://www.ncbi.nlm.nih.gov/gene/?term=84280
BTBD11	protein_coding	chr12:107712197-108053419	+	94.6527	57.6212	0.608764	-0.716045	BTB domain containing 11	http://www.ncbi.nlm.nih.gov/gene/?term=121551
BTBD16	protein_coding	chr10:124030811-124097695	+	10.3087	1.06706	0.10351	-3.27215	BTB domain containing 16	http://www.ncbi.nlm.nih.gov/gene/?term=118663
BTBD18	protein_coding	chr11:57510986-57519253	-	1.87431	8.53647	4.55446	2.18728	BTB domain containing 18	http://www.ncbi.nlm.nih.gov/gene/?term=643376
BTBD19	protein_coding	chr1:45274154-45279801	+	114.333	217.68	1.90391	0.928967	BTB domain containing 19	http://www.ncbi.nlm.nih.gov/gene/?term=149478
BTBD2	protein_coding	chr19:1985447-2015702	-	2609.04	2438.23	0.93453	-0.0976865	BTB domain containing 2	http://www.ncbi.nlm.nih.gov/gene/?term=55643
BTBD3	protein_coding	chr20:11871371-11907243	+	642.889	645.57	1.00417	0.00600513	BTB domain containing 3	http://www.ncbi.nlm.nih.gov/gene/?term=22903
BTBD6	protein_coding	chr14:105714879-105717430	+	1133.96	897.396	0.791384	-0.337551	BTB domain containing 6	http://www.ncbi.nlm.nih.gov/gene/?term=90135
BTBD7	protein_coding	chr14:93703896-93799438	-	1080.54	1372.24	1.26995	0.344777	BTB domain containing 7	http://www.ncbi.nlm.nih.gov/gene/?term=55727
BTBD7P1	pseudogene	chr10:13198683-13200243	-	0	1.06706	Inf	Inf	BTB domain containing 7 pseudogene 1	http://www.ncbi.nlm.nih.gov/gene/?term=441548
BTBD8	protein_coding	chr1:92545862-92613397	+	34.6748	30.9447	0.892427	-0.164194	BTB domain containing 8	http://www.ncbi.nlm.nih.gov/gene/?term=284697
BTBD9	protein_coding	chr6:38136227-38607924	-	349.559	448.165	1.28209	0.358492	BTB domain containing 9	http://www.ncbi.nlm.nih.gov/gene/?term=114781
BTBD9-AS1	lncRNA	chr6:38449372-38450303	+	0	4.26823	Inf	Inf	BTBD9 antisense RNA 1	http://www.ncbi.nlm.nih.gov/gene/?term=101929425
BTC	protein_coding	chr4:75669969-75719896	-	8.4344	7.46941	0.885589	-0.175292	betacellulin	http://www.ncbi.nlm.nih.gov/gene/?term=685
BTD	protein_coding	chr3:15642859-15689145	+	715.987	778.953	1.08794	0.121602	biotinidase	http://www.ncbi.nlm.nih.gov/gene/?term=686
BTF3	protein_coding	chr5:72794250-72801448	+	5546.09	5192.31	0.936211	-0.0950948	basic transcription factor 3	http://www.ncbi.nlm.nih.gov/gene/?term=689
BTF3L4	protein_coding	chr1:52521857-52556388	+	660.695	711.728	1.07724	0.107342	basic transcription factor 3 like 4	http://www.ncbi.nlm.nih.gov/gene/?term=91408
BTF3L4P1	pseudogene	chr21:18889252-18891379	-	0	1.06706	Inf	Inf	basic transcription factor 3 like 4 pseudogene 1	http://www.ncbi.nlm.nih.gov/gene/?term=100505945
BTF3L4P2	pseudogene	chr2:159860162-159861230	+	0.937156	0	0	#NAME?	basic transcription factor 3 like 4 pseudogene 2	http://www.ncbi.nlm.nih.gov/gene/?term=653189
BTF3P10	pseudogene	chr6:150298962-150299825	+	0.937156	0	0	#NAME?	basic transcription factor 3 pseudogene 10	http://www.ncbi.nlm.nih.gov/gene/?term=345829
BTF3P3	pseudogene	chr8:22350013-22350888	+	0	1.06706	Inf	Inf	basic transcription factor 3, pseudogene 3	http://www.ncbi.nlm.nih.gov/gene/?term=652964
BTF3P5	pseudogene	chr2:55662032-55662855	-	0	2.13412	Inf	Inf	basic transcription factor 3 pseudogene 5	http://www.ncbi.nlm.nih.gov/gene/?term=652959
BTG1	protein_coding	chr12:92534054-92539673	-	2325.08	2461.7	1.05876	0.0823748	BTG anti-proliferation factor 1	http://www.ncbi.nlm.nih.gov/gene/?term=694
BTG2	protein_coding	chr1:203274664-203278730	+	7.49725	8.53647	1.13861	0.187279	BTG anti-proliferation factor 2	http://www.ncbi.nlm.nih.gov/gene/?term=7832
BTG3	protein_coding	chr21:18965968-18985268	-	635.392	323.319	0.50885	-0.974689	BTG anti-proliferation factor 3	http://www.ncbi.nlm.nih.gov/gene/?term=10950
BTG4	protein_coding	chr11:111338255-111383079	-	0.937156	0	0	#NAME?	BTG anti-proliferation factor 4	http://www.ncbi.nlm.nih.gov/gene/?term=54766
BTK	protein_coding	chrX:100604435-100645784	-	7.49725	0	0	#NAME?	Bruton tyrosine kinase	http://www.ncbi.nlm.nih.gov/gene/?term=695
BTN2A1	protein_coding	chr6:26458132-26476849	+	1100.22	867.519	0.788495	-0.342827	butyrophilin subfamily 2 member A1	http://www.ncbi.nlm.nih.gov/gene/?term=11120
BTN2A2	protein_coding	chr6:26383324-26395102	+	535.116	506.853	0.947183	-0.0782847	butyrophilin subfamily 2 member A2	http://www.ncbi.nlm.nih.gov/gene/?term=10385
BTN2A3P	misc_RNA	chr6:26421619-26430816	+	99.3385	94.9682	0.956006	-0.0649085	butyrophilin subfamily 2 member A3, pseudogene	http://www.ncbi.nlm.nih.gov/gene/?term=54718
BTN3A1	protein_coding	chr6:26402465-26415444	+	880.926	880.323	0.999315	-0.000988069	butyrophilin subfamily 3 member A1	http://www.ncbi.nlm.nih.gov/gene/?term=11119
BTN3A2	protein_coding	chr6:26365387-26378548	+	1908.05	2130.92	1.1168	0.159375	butyrophilin subfamily 3 member A2	http://www.ncbi.nlm.nih.gov/gene/?term=11118
BTN3A3	protein_coding	chr6:26440700-26453643	+	633.517	706.393	1.11503	0.157087	butyrophilin subfamily 3 member A3	http://www.ncbi.nlm.nih.gov/gene/?term=10384
BTRC	protein_coding	chr10:103113790-103317078	+	344.873	386.275	1.12005	0.163562	beta-transducin repeat containing E3 ubiquitin protein ligase	http://www.ncbi.nlm.nih.gov/gene/?term=8945
BUB1	protein_coding	chr2:111395275-111435684	-	2475.03	2312.32	0.934258	-0.0981066	BUB1 mitotic checkpoint serine/threonine kinase	http://www.ncbi.nlm.nih.gov/gene/?term=699
BUB1B	protein_coding	chr15:40453210-40513337	+	1707.5	1608.06	0.941762	-0.086565	BUB1 mitotic checkpoint serine/threonine kinase B	http://www.ncbi.nlm.nih.gov/gene/?term=701
BUB1B-PAK6	protein_coding	chr15:40509629-40569688	+	3.74862	2.13412	0.569307	-0.812721	BUB1B-PAK6 readthrough	http://www.ncbi.nlm.nih.gov/gene/?term=106821730
BUB3	protein_coding	chr10:124913760-124924886	+	4242.5	3625.86	0.854652	-0.226591	BUB3, mitotic checkpoint protein	http://www.ncbi.nlm.nih.gov/gene/?term=9184
BUD13	protein_coding	chr11:116618886-116643714	-	262.404	293.441	1.11828	0.161283	BUD13 homolog	http://www.ncbi.nlm.nih.gov/gene/?term=84811
BUD31	protein_coding	chr7:99006601-99017239	+	1066.48	1089.47	1.02155	0.0307609	BUD31 homolog	http://www.ncbi.nlm.nih.gov/gene/?term=8896
BUD31P2	pseudogene	chrX:74421305-74421810	+	0	1.06706	Inf	Inf	BUD31 homolog pseudogene 2	http://www.ncbi.nlm.nih.gov/gene/?term=106480332
BVES	protein_coding	chr6:105544697-105585049	-	419.846	194.205	0.462562	-1.11228	blood vessel epicardial substance	http://www.ncbi.nlm.nih.gov/gene/?term=11149
BVES-AS1	lncRNA	chr6:105585562-105617820	+	9.37156	9.60353	1.02475	0.0352755	BVES antisense RNA 1	http://www.ncbi.nlm.nih.gov/gene/?term=154442
BYSL	protein_coding	chr6:41888965-41900784	+	632.58	482.31	0.76245	-0.391286	bystin like	http://www.ncbi.nlm.nih.gov/gene/?term=705
BZW1	protein_coding	chr2:201676269-201688574	+	4356.84	4112.44	0.943906	-0.0832853	basic leucine zipper and W2 domains 1	http://www.ncbi.nlm.nih.gov/gene/?term=9689
BZW1P2	pseudogene	chr3:116363085-116365571	-	359.868	317.983	0.883612	-0.178515	basic leucine zipper and W2 domains 1 pseudogene 2	http://www.ncbi.nlm.nih.gov/gene/?term=151579
BZW2	protein_coding	chr7:16685759-16746148	+	820.011	978.493	1.19327	0.254917	basic leucine zipper and W2 domains 2	http://www.ncbi.nlm.nih.gov/gene/?term=28969
C10orf10	protein_coding	chr10:45471709-45474330	-	432.966	683.985	1.57977	0.65971	chromosome 10 open reading frame 10	http://www.ncbi.nlm.nih.gov/gene/?term=11067
C10orf11	protein_coding	chr10:77191404-78317133	+	2.81147	4.26823	1.51815	0.602316	leucine rich melanocyte differentiation associated	http://www.ncbi.nlm.nih.gov/gene/?term=83938
C10orf111	protein_coding	chr10:15137384-15139318	-	10.3087	17.0729	1.65617	0.727847	chromosome 10 open reading frame 111	http://www.ncbi.nlm.nih.gov/gene/?term=221060
C10orf128	protein_coding	chr10:50362769-50396445	-	77.7839	39.4812	0.507575	-0.978307	chromosome 10 open reading frame 128	http://www.ncbi.nlm.nih.gov/gene/?term=170371
C10orf131	protein_coding	chr10:97667722-97698415	+	6.56009	2.13412	0.325318	-1.62008	coiled-coil and C2 domain containing 2B	http://www.ncbi.nlm.nih.gov/gene/?term=387707
C10orf142	protein_coding	chr10:44788198-44790097	+	0.937156	17.0729	18.2178	4.18728	chromosome 10 open reading frame 142	http://www.ncbi.nlm.nih.gov/gene/?term=100130539
C10orf25	protein_coding	chr10:45489380-45496358	-	45.9206	46.9506	1.02243	0.0320003	chromosome 10 open reading frame 25	http://www.ncbi.nlm.nih.gov/gene/?term=220979
C10orf35	protein_coding	chr10:71390003-71393355	+	1.87431	1.06706	0.569307	-0.812721	family with sequence similarity 241 member B	http://www.ncbi.nlm.nih.gov/gene/?term=219738
C10orf55	protein_coding	chr10:75669727-75682535	-	2213.56	1409.58	0.636795	-0.6511	chromosome 10 open reading frame 55	http://www.ncbi.nlm.nih.gov/gene/?term=414236
C10orf67	protein_coding	chr10:23605520-23633772	-	0	1.06706	Inf	Inf	chromosome 10 open reading frame 67	http://www.ncbi.nlm.nih.gov/gene/?term=256815
C10orf76	protein_coding	chr10:103605356-103815932	-	534.179	539.932	1.01077	0.015454	chromosome 10 open reading frame 76	http://www.ncbi.nlm.nih.gov/gene/?term=79591
C10orf88	protein_coding	chr10:124690419-124713919	-	177.122	212.345	1.19886	0.261661	chromosome 10 open reading frame 88	http://www.ncbi.nlm.nih.gov/gene/?term=80007
C10orf90	protein_coding	chr10:128113571-128210010	-	75.9096	52.2859	0.688791	-0.537862	chromosome 10 open reading frame 90	http://www.ncbi.nlm.nih.gov/gene/?term=118611
C10orf95	protein_coding	chr10:104209594-104211300	-	14.9945	14.9388	0.996287	-0.00536651	chromosome 10 open reading frame 95	http://www.ncbi.nlm.nih.gov/gene/?term=79946
C11orf1	protein_coding	chr11:111749948-111754798	+	109.647	81.0964	0.739612	-0.435159	chromosome 11 open reading frame 1	http://www.ncbi.nlm.nih.gov/gene/?term=64776
C11orf16	protein_coding	chr11:8941623-8954553	-	1.87431	5.33529	2.84653	1.50921	chromosome 11 open reading frame 16	http://www.ncbi.nlm.nih.gov/gene/?term=56673
C11orf24	protein_coding	chr11:68028803-68039469	-	1822.77	1679.55	0.921428	-0.118056	chromosome 11 open reading frame 24	http://www.ncbi.nlm.nih.gov/gene/?term=53838
C11orf42	protein_coding	chr11:6226798-6232365	+	0	13.8718	Inf	Inf	chromosome 11 open reading frame 42	http://www.ncbi.nlm.nih.gov/gene/?term=160298
C11orf44	protein_coding	chr11:130542851-130587247	+	11.2459	10.6706	0.948845	-0.0757558	chromosome 11 open reading frame 44	http://www.ncbi.nlm.nih.gov/gene/?term=283171
C11orf45	protein_coding	chr11:128769460-128776126	-	20.6174	8.53647	0.414041	-1.27215	chromosome 11 open reading frame 45	http://www.ncbi.nlm.nih.gov/gene/?term=219833
C11orf49	protein_coding	chr11:46958240-47185932	+	201.488	225.149	1.11743	0.160185	chromosome 11 open reading frame 49	http://www.ncbi.nlm.nih.gov/gene/?term=79096
C11orf54	protein_coding	chr11:93474760-93496268	+	189.305	194.205	1.02588	0.0368617	chromosome 11 open reading frame 54	http://www.ncbi.nlm.nih.gov/gene/?term=28970
C11orf57	misc_RNA	chr11:111944968-111955874	+	548.236	640.235	1.16781	0.223804	chromosome 11 open reading frame 57	http://www.ncbi.nlm.nih.gov/gene/?term=55216
C11orf58	protein_coding	chr11:16760148-16779901	+	2562.18	2280.3	0.889985	-0.168148	chromosome 11 open reading frame 58	http://www.ncbi.nlm.nih.gov/gene/?term=10944
C11orf63	protein_coding	chr11:122753236-122830430	+	64.6637	55.487	0.858086	-0.220806	chromosome 11 open reading frame 63	http://www.ncbi.nlm.nih.gov/gene/?term=79864
C11orf65	protein_coding	chr11:108179246-108338258	-	0	1.06706	Inf	Inf	chromosome 11 open reading frame 65	http://www.ncbi.nlm.nih.gov/gene/?term=160140
C11orf68	protein_coding	chr11:65684281-65686531	-	2164.83	1771.32	0.818225	-0.289431	chromosome 11 open reading frame 68	http://www.ncbi.nlm.nih.gov/gene/?term=83638
C11orf70	protein_coding	chr11:101918169-101955291	+	59.978	59.7553	0.996287	-0.00536651	chromosome 11 open reading frame 70	http://www.ncbi.nlm.nih.gov/gene/?term=85016
C11orf71	protein_coding	chr11:114262170-114271272	-	68.4124	35.2129	0.514716	-0.958152	chromosome 11 open reading frame 71	http://www.ncbi.nlm.nih.gov/gene/?term=54494
C11orf72	lncRNA	chr11:67370351-67374177	-	0.937156	0	0	#NAME?	chromosome 11 open reading frame 72	http://www.ncbi.nlm.nih.gov/gene/?term=100505621
C11orf74	protein_coding	chr11:36616043-36680841	+	60.9151	70.4259	1.15613	0.209305	chromosome 11 open reading frame 74	http://www.ncbi.nlm.nih.gov/gene/?term=119710
C11orf80	protein_coding	chr11:66512207-66610987	+	201.488	156.858	0.778494	-0.361242	chromosome 11 open reading frame 80	http://www.ncbi.nlm.nih.gov/gene/?term=79703
C11orf84	protein_coding	chr11:63580846-63595190	+	646.637	531.395	0.821782	-0.283172	chromosome 11 open reading frame 84	http://www.ncbi.nlm.nih.gov/gene/?term=144097
C11orf87	protein_coding	chr11:109292846-109299893	+	4.68578	29.8776	6.37624	2.67271	chromosome 11 open reading frame 87	http://www.ncbi.nlm.nih.gov/gene/?term=399947
C11orf91	protein_coding	chr11:33719654-33722286	-	1.87431	5.33529	2.84653	1.50921	chromosome 11 open reading frame 91	http://www.ncbi.nlm.nih.gov/gene/?term=100131378
C11orf94	protein_coding	chr11:45928085-45928833	-	0.937156	0	0	#NAME?	chromosome 11 open reading frame 94	http://www.ncbi.nlm.nih.gov/gene/?term=143678
C11orf95	protein_coding	chr11:63527364-63536113	-	645.7	495.115	0.766788	-0.383101	chromosome 11 open reading frame 95	http://www.ncbi.nlm.nih.gov/gene/?term=65998
C11orf96	protein_coding	chr11:43964106-43965433	+	148.071	152.589	1.03052	0.0433692	chromosome 11 open reading frame 96	http://www.ncbi.nlm.nih.gov/gene/?term=387763
C11orf98	protein_coding	chr11:62430289-62432688	-	82.4697	69.3588	0.841022	-0.249785	chromosome 11 open reading frame 98	http://www.ncbi.nlm.nih.gov/gene/?term=102288414
C12orf10	protein_coding	chr12:53693470-53700965	+	1017.75	775.752	0.762221	-0.391718	chromosome 12 open reading frame 10	http://www.ncbi.nlm.nih.gov/gene/?term=60314
C12orf29	protein_coding	chr12:88429268-88443937	+	402.04	417.22	1.03776	0.0534695	chromosome 12 open reading frame 29	http://www.ncbi.nlm.nih.gov/gene/?term=91298
C12orf4	protein_coding	chr12:4596896-4647674	-	328.942	322.252	0.979662	-0.0296439	chromosome 12 open reading frame 4	http://www.ncbi.nlm.nih.gov/gene/?term=57102
C12orf40	protein_coding	chr12:40019969-40302102	+	1.87431	3.20118	1.70792	0.772241	chromosome 12 open reading frame 40	http://www.ncbi.nlm.nih.gov/gene/?term=283461
C12orf43	protein_coding	chr12:121440225-121454305	-	402.04	366.001	0.91036	-0.135491	chromosome 12 open reading frame 43	http://www.ncbi.nlm.nih.gov/gene/?term=64897
C12orf45	protein_coding	chr12:105380098-105388505	+	95.5899	37.347	0.390701	-1.35586	chromosome 12 open reading frame 45	http://www.ncbi.nlm.nih.gov/gene/?term=121053
C12orf49	protein_coding	chr12:117151125-117175875	-	785.337	808.83	1.02992	0.0425262	chromosome 12 open reading frame 49	http://www.ncbi.nlm.nih.gov/gene/?term=79794
C12orf56	protein_coding	chr12:64660763-64784345	-	4.68578	1.06706	0.227723	-2.13465	chromosome 12 open reading frame 56	http://www.ncbi.nlm.nih.gov/gene/?term=115749
C12orf57	protein_coding	chr12:7052601-7055166	+	881.864	1079.86	1.22452	0.292221	chromosome 12 open reading frame 57	http://www.ncbi.nlm.nih.gov/gene/?term=113246
C12orf60	protein_coding	chr12:14956506-14976792	+	8.4344	11.7376	1.39164	0.476785	chromosome 12 open reading frame 60	http://www.ncbi.nlm.nih.gov/gene/?term=144608
C12orf65	protein_coding	chr12:123717844-123742506	+	416.097	289.173	0.694965	-0.524988	chromosome 12 open reading frame 65	http://www.ncbi.nlm.nih.gov/gene/?term=91574
C12orf66	protein_coding	chr12:64580092-64616076	-	124.642	117.376	0.941711	-0.0866442	chromosome 12 open reading frame 66	http://www.ncbi.nlm.nih.gov/gene/?term=144577
C12orf71	protein_coding	chr12:27233990-27235455	-	0.937156	0	0	#NAME?	chromosome 12 open reading frame 71	http://www.ncbi.nlm.nih.gov/gene/?term=728858
C12orf73	protein_coding	chr12:104343980-104350993	-	107.773	68.2917	0.633663	-0.658211	chromosome 12 open reading frame 73	http://www.ncbi.nlm.nih.gov/gene/?term=728568
C12orf75	protein_coding	chr12:105724414-105765296	+	1609.1	1501.35	0.93304	-0.0999891	chromosome 12 open reading frame 75	http://www.ncbi.nlm.nih.gov/gene/?term=387882
C12orf76	protein_coding	chr12:110478982-110505500	-	64.6637	34.1459	0.528053	-0.921246	chromosome 12 open reading frame 76	http://www.ncbi.nlm.nih.gov/gene/?term=400073
C14orf1	protein_coding	chr14:76117233-76127538	-	449.835	538.865	1.19792	0.260528	ergosterol biosynthesis 28 homolog	http://www.ncbi.nlm.nih.gov/gene/?term=11161
C14orf119	protein_coding	chr14:23564683-23569665	+	779.714	941.146	1.20704	0.271474	chromosome 14 open reading frame 119	http://www.ncbi.nlm.nih.gov/gene/?term=55017
C14orf132	protein_coding	chr14:96505661-96560308	+	1965.22	2290.97	1.16576	0.221274	chromosome 14 open reading frame 132	http://www.ncbi.nlm.nih.gov/gene/?term=56967
C14orf159	protein_coding	chr14:91580357-91691740	+	578.225	538.865	0.931929	-0.101709	D-glutamate cyclase	http://www.ncbi.nlm.nih.gov/gene/?term=80017
C14orf166	protein_coding	chr14:52456228-52471420	+	1816.21	1846.01	1.01641	0.023482	chromosome 14 open reading frame 166	http://www.ncbi.nlm.nih.gov/gene/?term=51637
C14orf178	protein_coding	chr14:78227173-78236085	+	42.172	54.42	1.29043	0.367851	chromosome 14 open reading frame 178	http://www.ncbi.nlm.nih.gov/gene/?term=283579
C14orf2	protein_coding	chr14:104378625-104387903	-	670.066	625.296	0.933186	-0.099764	chromosome 14 open reading frame 2	http://www.ncbi.nlm.nih.gov/gene/?term=9556
C14orf28	protein_coding	chr14:45366507-45376460	+	36.5491	73.627	2.01447	1.0104	chromosome 14 open reading frame 28	http://www.ncbi.nlm.nih.gov/gene/?term=122525
C14orf37	protein_coding	chr14:58470774-58618957	-	13.1202	34.1459	2.60255	1.37992	chromosome 14 open reading frame 37	http://www.ncbi.nlm.nih.gov/gene/?term=145407
C14orf79	protein_coding	chr14:105452616-105461855	+	128.39	119.511	0.930838	-0.103399	clathrin binding box of aftiphilin containing 1	http://www.ncbi.nlm.nih.gov/gene/?term=122616
C14orf80	protein_coding	chr14:105956192-105965585	+	709.427	530.328	0.747544	-0.419769	tubulin epsilon and delta complex 1	http://www.ncbi.nlm.nih.gov/gene/?term=283643
C14orf93	protein_coding	chr14:23456110-23479410	-	211.797	200.607	0.947166	-0.0783115	chromosome 14 open reading frame 93	http://www.ncbi.nlm.nih.gov/gene/?term=60686
C15orf38-AP3S2	protein_coding	chr15:90373831-90456222	-	8.4344	5.33529	0.632563	-0.660718	C15orf38-AP3S2 readthrough	http://www.ncbi.nlm.nih.gov/gene/?term=100526783
C15orf39	protein_coding	chr15:75494221-75504510	+	917.475	928.341	1.01184	0.0169851	chromosome 15 open reading frame 39	http://www.ncbi.nlm.nih.gov/gene/?term=56905
C15orf40	protein_coding	chr15:83657715-83680393	-	330.816	309.447	0.935405	-0.0963367	chromosome 15 open reading frame 40	http://www.ncbi.nlm.nih.gov/gene/?term=123207
C15orf41	protein_coding	chr15:36871804-37102461	+	159.316	160.059	1.00466	0.00670632	chromosome 15 open reading frame 41	http://www.ncbi.nlm.nih.gov/gene/?term=84529
C15orf48	protein_coding	chr15:45722727-45725647	+	4.68578	4.26823	0.910891	-0.13465	chromosome 15 open reading frame 48	http://www.ncbi.nlm.nih.gov/gene/?term=84419
C15orf52	protein_coding	chr15:40623653-40633168	-	1256.73	1245.26	0.990874	-0.0132261	chromosome 15 open reading frame 52	http://www.ncbi.nlm.nih.gov/gene/?term=388115
C15orf54	lncRNA	chr15:39542870-39547046	+	0	6.40235	Inf	Inf	chromosome 15 open reading frame 54	http://www.ncbi.nlm.nih.gov/gene/?term=400360
C15orf57	protein_coding	chr15:40823540-40857256	-	170.562	213.412	1.25122	0.32334	coiled-coil domain containing 32	http://www.ncbi.nlm.nih.gov/gene/?term=90416
C15orf59-AS1	lncRNA	chr15:74060427-74062143	+	3.74862	0	0	#NAME?	C15orf59 antisense RNA 1	http://www.ncbi.nlm.nih.gov/gene/?term=101929221
C15orf61	protein_coding	chr15:67813522-67819641	+	150.882	150.455	0.997171	-0.00408696	chromosome 15 open reading frame 61	http://www.ncbi.nlm.nih.gov/gene/?term=145853
C15orf62	protein_coding	chr15:41062159-41064647	+	37.4862	56.5541	1.50866	0.593271	chromosome 15 open reading frame 62	http://www.ncbi.nlm.nih.gov/gene/?term=643338
C15orf65	protein_coding	chr15:55700723-55710910	+	17.806	23.4753	1.31839	0.398783	chromosome 15 open reading frame 65	http://www.ncbi.nlm.nih.gov/gene/?term=145788
C16orf45	protein_coding	chr16:15528325-15682116	+	764.719	871.787	1.14001	0.189045	chromosome 16 open reading frame 45	http://www.ncbi.nlm.nih.gov/gene/?term=89927
C16orf46	protein_coding	chr16:81087102-81110872	-	15.9316	45.8835	2.88002	1.52608	chromosome 16 open reading frame 46	http://www.ncbi.nlm.nih.gov/gene/?term=123775
C16orf47	protein_coding	chr16:73160537-73178346	-	0.937156	0	0	#NAME?	chromosome 16 open reading frame 47	http://www.ncbi.nlm.nih.gov/gene/?term=388289
C16orf52	protein_coding	chr16:22019456-22095975	+	165.877	228.351	1.37663	0.46114	chromosome 16 open reading frame 52	http://www.ncbi.nlm.nih.gov/gene/?term=730094
C16orf54	protein_coding	chr16:29753784-29757340	-	1.87431	2.13412	1.13861	0.187279	chromosome 16 open reading frame 54	http://www.ncbi.nlm.nih.gov/gene/?term=283897
C16orf58	protein_coding	chr16:31500796-31519740	-	2151.71	1823.6	0.847514	-0.238692	chromosome 16 open reading frame 58	http://www.ncbi.nlm.nih.gov/gene/?term=64755
C16orf59	protein_coding	chr16:2510115-2514964	+	313.947	223.015	0.710359	-0.49338	tubulin epsilon and delta complex 2	http://www.ncbi.nlm.nih.gov/gene/?term=80178
C16orf62	protein_coding	chr16:19566737-19712485	+	1200.5	1142.82	0.951956	-0.0710334	chromosome 16 open reading frame 62	http://www.ncbi.nlm.nih.gov/gene/?term=57020
C16orf70	protein_coding	chr16:67143796-67182447	+	777.839	997.7	1.28266	0.359134	chromosome 16 open reading frame 70	http://www.ncbi.nlm.nih.gov/gene/?term=80262
C16orf71	protein_coding	chr16:4784289-4799397	+	16.8688	19.2071	1.13861	0.187279	chromosome 16 open reading frame 71	http://www.ncbi.nlm.nih.gov/gene/?term=146562
C16orf72	protein_coding	chr16:9185537-9213555	+	914.664	1094.8	1.19694	0.259356	chromosome 16 open reading frame 72	http://www.ncbi.nlm.nih.gov/gene/?term=29035
C16orf74	protein_coding	chr16:85741123-85784689	-	179.934	68.2917	0.379538	-1.39768	chromosome 16 open reading frame 74	http://www.ncbi.nlm.nih.gov/gene/?term=404550
C16orf86	protein_coding	chr16:67700717-67702661	+	31.8633	28.8106	0.904193	-0.145297	chromosome 16 open reading frame 86	http://www.ncbi.nlm.nih.gov/gene/?term=388284
C16orf87	protein_coding	chr16:46835959-46865074	-	151.819	178.199	1.17376	0.231133	chromosome 16 open reading frame 87	http://www.ncbi.nlm.nih.gov/gene/?term=388272
C16orf89	protein_coding	chr16:5094123-5116146	-	0.937156	0	0	#NAME?	chromosome 16 open reading frame 89	http://www.ncbi.nlm.nih.gov/gene/?term=146556
C16orf90	protein_coding	chr16:3543484-3545421	-	0	2.13412	Inf	Inf	chromosome 16 open reading frame 90	http://www.ncbi.nlm.nih.gov/gene/?term=646174
C16orf91	protein_coding	chr16:1469745-1470801	-	169.625	150.455	0.886986	-0.173016	chromosome 16 open reading frame 91	http://www.ncbi.nlm.nih.gov/gene/?term=283951
C16orf92	protein_coding	chr16:30034655-30036023	+	4.68578	8.53647	1.82178	0.86535	chromosome 16 open reading frame 92	http://www.ncbi.nlm.nih.gov/gene/?term=146378
C16orf95	protein_coding	chr16:87336404-87351026	-	154.631	73.627	0.476148	-1.07052	chromosome 16 open reading frame 95	http://www.ncbi.nlm.nih.gov/gene/?term=100506581
C17orf100	protein_coding	chr17:6555059-6556617	+	91.8413	105.639	1.15023	0.201925	chromosome 17 open reading frame 100	http://www.ncbi.nlm.nih.gov/gene/?term=388327
C17orf107	protein_coding	chr17:4802948-4806227	+	13.1202	8.53647	0.650636	-0.620076	chromosome 17 open reading frame 107	http://www.ncbi.nlm.nih.gov/gene/?term=100130311
C17orf47	protein_coding	chr17:56618948-56621733	-	0.937156	3.20118	3.41584	1.77224	chromosome 17 open reading frame 47	http://www.ncbi.nlm.nih.gov/gene/?term=284083
C17orf49	protein_coding	chr17:6918056-6920843	+	72.161	92.8341	1.28649	0.363436	chromosome 17 open reading frame 49	http://www.ncbi.nlm.nih.gov/gene/?term=124944
C17orf51	protein_coding	chr17:21431571-21454941	-	722.547	777.886	1.07659	0.106467	chromosome 17 open reading frame 51	http://www.ncbi.nlm.nih.gov/gene/?term=339263
C17orf53	protein_coding	chr17:42219270-42239844	+	377.674	301.978	0.799573	-0.322699	chromosome 17 open reading frame 53	http://www.ncbi.nlm.nih.gov/gene/?term=78995
C17orf58	protein_coding	chr17:65987215-65989765	-	217.42	151.522	0.69691	-0.520955	chromosome 17 open reading frame 58	http://www.ncbi.nlm.nih.gov/gene/?term=284018
C17orf62	protein_coding	chr17:80400462-80408707	-	790.022	965.688	1.22236	0.289664	chromosome 17 open reading frame 62	http://www.ncbi.nlm.nih.gov/gene/?term=79415
C17orf67	protein_coding	chr17:54869274-54911256	-	89.967	72.56	0.806518	-0.310221	chromosome 17 open reading frame 67	http://www.ncbi.nlm.nih.gov/gene/?term=339210
C17orf74	protein_coding	chr17:7328935-7330887	+	0	1.06706	Inf	Inf	SPEM family member 2	http://www.ncbi.nlm.nih.gov/gene/?term=201243
C17orf75	protein_coding	chr17:30655460-30669228	-	318.633	321.185	1.00801	0.0115073	chromosome 17 open reading frame 75	http://www.ncbi.nlm.nih.gov/gene/?term=64149
C17orf78	protein_coding	chr17:35732928-35749662	+	0.937156	4.26823	4.55446	2.18728	chromosome 17 open reading frame 78	http://www.ncbi.nlm.nih.gov/gene/?term=284099
C17orf80	protein_coding	chr17:71228372-71245098	+	818.137	484.445	0.592131	-0.756011	chromosome 17 open reading frame 80	http://www.ncbi.nlm.nih.gov/gene/?term=55028
C17orf97	protein_coding	chr17:260118-264457	+	115.27	91.767	0.796104	-0.328971	chromosome 17 open reading frame 97	http://www.ncbi.nlm.nih.gov/gene/?term=400566
C18orf21	protein_coding	chr18:33552588-33559250	+	153.694	137.651	0.895617	-0.159046	chromosome 18 open reading frame 21	http://www.ncbi.nlm.nih.gov/gene/?term=83608
C18orf25	protein_coding	chr18:43753988-43846955	+	530.43	399.08	0.75237	-0.410485	chromosome 18 open reading frame 25	http://www.ncbi.nlm.nih.gov/gene/?term=147339
C18orf32	protein_coding	chr18:47007548-47013644	-	76.8468	61.8894	0.805361	-0.312292	chromosome 18 open reading frame 32	http://www.ncbi.nlm.nih.gov/gene/?term=497661
C18orf54	protein_coding	chr18:51884287-51908405	+	452.646	575.145	1.27063	0.345541	chromosome 18 open reading frame 54	http://www.ncbi.nlm.nih.gov/gene/?term=162681
C18orf65	protein_coding	chr18:74207477-74210045	+	3.74862	0	0	#NAME?	chromosome 18 open reading frame 65	http://www.ncbi.nlm.nih.gov/gene/?term=400658
C18orf8	protein_coding	chr18:21083434-21111771	+	492.944	597.553	1.21221	0.277643	chromosome 18 open reading frame 8	http://www.ncbi.nlm.nih.gov/gene/?term=29919
C19orf12	protein_coding	chr19:30189793-30206696	-	333.627	367.068	1.10023	0.13781	chromosome 19 open reading frame 12	http://www.ncbi.nlm.nih.gov/gene/?term=83636
C19orf18	protein_coding	chr19:58469805-58485902	-	3.74862	0	0	#NAME?	chromosome 19 open reading frame 18	http://www.ncbi.nlm.nih.gov/gene/?term=147685
C19orf24	protein_coding	chr19:1275520-1279243	+	551.985	496.182	0.898906	-0.153758	chromosome 19 open reading frame 24	http://www.ncbi.nlm.nih.gov/gene/?term=55009
C19orf25	protein_coding	chr19:1473200-1479228	-	395.48	400.147	1.0118	0.0169262	chromosome 19 open reading frame 25	http://www.ncbi.nlm.nih.gov/gene/?term=148223
C19orf33	protein_coding	chr19:38794801-38795646	+	19.6803	7.46941	0.379538	-1.39768	chromosome 19 open reading frame 33	http://www.ncbi.nlm.nih.gov/gene/?term=64073
C19orf35	protein_coding	chr19:2274631-2282181	-	3.74862	4.26823	1.13861	0.187279	PEAK family member 3	http://www.ncbi.nlm.nih.gov/gene/?term=374872
C19orf38	protein_coding	chr19:10959106-10980360	+	1.87431	4.26823	2.27723	1.18728	chromosome 19 open reading frame 38	http://www.ncbi.nlm.nih.gov/gene/?term=255809
C19orf43	protein_coding	chr19:12841454-12845589	-	3015.77	2531.06	0.839277	-0.252782	telomerase RNA component interacting RNase	http://www.ncbi.nlm.nih.gov/gene/?term=79002
C19orf44	protein_coding	chr19:16607122-16632180	+	566.979	586.882	1.0351	0.049775	chromosome 19 open reading frame 44	http://www.ncbi.nlm.nih.gov/gene/?term=84167
C19orf45	protein_coding	chr19:7562445-7573336	+	0.937156	4.26823	4.55446	2.18728	testis expressed 45	http://www.ncbi.nlm.nih.gov/gene/?term=374877
C19orf47	protein_coding	chr19:40826967-40854434	-	387.045	347.861	0.898761	-0.153991	chromosome 19 open reading frame 47	http://www.ncbi.nlm.nih.gov/gene/?term=126526
C19orf48	protein_coding	chr19:51300950-51308110	-	1198.62	1062.79	0.886677	-0.17352	chromosome 19 open reading frame 48	http://www.ncbi.nlm.nih.gov/gene/?term=84798
C19orf53	protein_coding	chr19:13885257-13889587	+	1347.63	1094.8	0.812391	-0.299754	chromosome 19 open reading frame 53	http://www.ncbi.nlm.nih.gov/gene/?term=28974
C19orf54	protein_coding	chr19:41246761-41255828	-	406.726	291.307	0.716225	-0.481516	chromosome 19 open reading frame 54	http://www.ncbi.nlm.nih.gov/gene/?term=284325
C19orf57	protein_coding	chr19:13993161-14016978	-	69.3495	66.1576	0.953974	-0.0679785	chromosome 19 open reading frame 57	http://www.ncbi.nlm.nih.gov/gene/?term=79173
C19orf60	protein_coding	chr19:18699495-18703147	+	635.392	532.462	0.838006	-0.254967	required for excision 1-B domain containing	http://www.ncbi.nlm.nih.gov/gene/?term=55049
C19orf66	protein_coding	chr19:10196795-10203928	+	342.999	443.896	1.29416	0.372018	chromosome 19 open reading frame 66	http://www.ncbi.nlm.nih.gov/gene/?term=55337
C19orf67	protein_coding	chr19:14192444-14196607	-	0	4.26823	Inf	Inf	chromosome 19 open reading frame 67	http://www.ncbi.nlm.nih.gov/gene/?term=646457
C19orf68	protein_coding	chr19:48673949-48700877	+	476.075	401.214	0.842754	-0.246817	zinc finger SWIM-type containing 9	http://www.ncbi.nlm.nih.gov/gene/?term=374920
C19orf70	protein_coding	chr19:5678425-5680907	-	603.528	506.853	0.839816	-0.251855	chromosome 19 open reading frame 70	http://www.ncbi.nlm.nih.gov/gene/?term=125988
C19orf71	protein_coding	chr19:3539155-3544028	+	99.3385	104.572	1.05268	0.074068	chromosome 19 open reading frame 71	http://www.ncbi.nlm.nih.gov/gene/?term=100128569
C19orf73	protein_coding	chr19:49621654-49622397	-	18.7431	5.33529	0.284653	-1.81272	chromosome 19 open reading frame 73	http://www.ncbi.nlm.nih.gov/gene/?term=55150
C1D	protein_coding	chr2:68269332-68290159	-	185.557	234.753	1.26513	0.339282	C1D nuclear receptor corepressor	http://www.ncbi.nlm.nih.gov/gene/?term=10438
C1DP1	pseudogene	chr10:32799556-32800747	-	3.74862	1.06706	0.284653	-1.81272	C1D nuclear receptor corepressor pseudogene 1	http://www.ncbi.nlm.nih.gov/gene/?term=554049
C1GALT1	protein_coding	chr7:7222246-7288282	+	885.612	720.264	0.813296	-0.298148	core 1 synthase, glycoprotein-N-acetylgalactosamine 3-beta-galactosyltransferase 1	http://www.ncbi.nlm.nih.gov/gene/?term=56913
C1GALT1C1	protein_coding	chrX:119759529-119764005	-	468.578	547.401	1.16822	0.224309	C1GALT1 specific chaperone 1	http://www.ncbi.nlm.nih.gov/gene/?term=29071
C1GALT1C1L	protein_coding	chr2:43902292-43903461	-	3.74862	7.46941	1.99257	0.994633	C1GALT1-specific chaperone 1 like	http://www.ncbi.nlm.nih.gov/gene/?term=728819
C1GALT1P2	pseudogene	chr5:55488195-55489662	+	0	1.06706	Inf	Inf	core 1 synthase, glycoprotein-N-acetylgalactosamine 3-beta-galactosyltransferase 1 pseudogene 2	http://www.ncbi.nlm.nih.gov/gene/?term=100128603
C1QBP	protein_coding	chr17:5336099-5342471	-	4995.04	3828.61	0.766482	-0.383677	complement C1q binding protein	http://www.ncbi.nlm.nih.gov/gene/?term=708
C1QBPP2	pseudogene	chr11:66528874-66529927	-	26.2404	9.60353	0.365983	-1.45015	complement C1q binding protein pseudogene 2	http://www.ncbi.nlm.nih.gov/gene/?term=100422299
C1QL1	protein_coding	chr17:43037061-43045644	-	70.2867	53.3529	0.759076	-0.397684	complement C1q like 1	http://www.ncbi.nlm.nih.gov/gene/?term=10882
C1QL3	protein_coding	chr10:16555742-16564004	-	1.87431	2.13412	1.13861	0.187279	complement C1q like 3	http://www.ncbi.nlm.nih.gov/gene/?term=389941
C1QL4	protein_coding	chr12:49726200-49730971	-	54.355	68.2917	1.2564	0.329298	complement C1q like 4	http://www.ncbi.nlm.nih.gov/gene/?term=338761
C1QTNF1	protein_coding	chr17:77019016-77045870	+	1029.93	629.565	0.611267	-0.710126	C1q and TNF related 1	http://www.ncbi.nlm.nih.gov/gene/?term=114897
C1QTNF1-AS1	lncRNA	chr17:77015291-77023737	-	6.56009	5.33529	0.813296	-0.298148	C1QTNF1 antisense RNA 1	http://www.ncbi.nlm.nih.gov/gene/?term=100507410
C1QTNF2	protein_coding	chr5:159774761-159797648	-	54.355	32.0118	0.588938	-0.763812	C1q and TNF related 2	http://www.ncbi.nlm.nih.gov/gene/?term=114898
C1QTNF3	protein_coding	chr5:34017963-34043371	-	4.68578	6.40235	1.36634	0.450313	C1q and TNF related 3	http://www.ncbi.nlm.nih.gov/gene/?term=114899
C1QTNF4	protein_coding	chr11:47611216-47615961	-	0.937156	0	0	#NAME?	C1q and TNF related 4	http://www.ncbi.nlm.nih.gov/gene/?term=114900
C1QTNF6	protein_coding	chr22:37576206-37584330	-	313.01	441.762	1.41134	0.497061	C1q and TNF related 6	http://www.ncbi.nlm.nih.gov/gene/?term=114904
C1QTNF9B	protein_coding	chr13:24465238-24471641	-	2.81147	19.2071	6.83168	2.77224	C1q and TNF related 9B	http://www.ncbi.nlm.nih.gov/gene/?term=387911
C1QTNF9B-AS1	protein_coding	chr13:24463026-24466243	+	24.366	29.8776	1.2262	0.294194	Pro-X-Gly collagen triple helix like repeat containing	http://www.ncbi.nlm.nih.gov/gene/?term=542767
C1R	protein_coding	chr12:7187513-7245043	-	1633.46	2197.07	1.34504	0.42765	complement C1r	http://www.ncbi.nlm.nih.gov/gene/?term=715
C1RL	protein_coding	chr12:7247146-7261874	-	45.9206	73.627	1.60335	0.681093	complement C1r subcomponent like	http://www.ncbi.nlm.nih.gov/gene/?term=51279
C1RL-AS1	lncRNA	chr12:7260904-7274447	+	7.49725	11.7376	1.56559	0.64671	C1RL antisense RNA 1	http://www.ncbi.nlm.nih.gov/gene/?term=283314
C1S	protein_coding	chr12:7167965-7178336	+	616.648	644.503	1.04517	0.0637395	complement C1s	http://www.ncbi.nlm.nih.gov/gene/?term=716
C1orf100	protein_coding	chr1:244515937-244552390	+	0	1.06706	Inf	Inf	chromosome 1 open reading frame 100	http://www.ncbi.nlm.nih.gov/gene/?term=200159
C1orf101	protein_coding	chr1:244624673-244803662	+	3.74862	2.13412	0.569307	-0.812721	catsper channel auxiliary subunit epsilon	http://www.ncbi.nlm.nih.gov/gene/?term=257044
C1orf106	protein_coding	chr1:200860627-200884864	+	4.68578	1.06706	0.227723	-2.13465	chromosome 1 open reading frame 106	http://www.ncbi.nlm.nih.gov/gene/?term=55765
C1orf109	protein_coding	chr1:38147242-38156267	-	401.103	335.056	0.835338	-0.259568	chromosome 1 open reading frame 109	http://www.ncbi.nlm.nih.gov/gene/?term=54955
C1orf112	protein_coding	chr1:169763871-169822229	+	401.103	323.319	0.806075	-0.311014	chromosome 1 open reading frame 112	http://www.ncbi.nlm.nih.gov/gene/?term=55732
C1orf116	protein_coding	chr1:207191866-207206101	-	3.74862	0	0	#NAME?	chromosome 1 open reading frame 116	http://www.ncbi.nlm.nih.gov/gene/?term=79098
C1orf122	protein_coding	chr1:38273473-38275126	+	893.109	687.186	0.769431	-0.378137	chromosome 1 open reading frame 122	http://www.ncbi.nlm.nih.gov/gene/?term=127687
C1orf123	protein_coding	chr1:53679771-53686311	-	494.818	553.803	1.11921	0.162475	chromosome 1 open reading frame 123	http://www.ncbi.nlm.nih.gov/gene/?term=54987
C1orf127	protein_coding	chr1:11006530-11042094	-	0	4.26823	Inf	Inf	chromosome 1 open reading frame 127	http://www.ncbi.nlm.nih.gov/gene/?term=148345
C1orf131	protein_coding	chr1:231359509-231376933	-	121.83	199.54	1.63785	0.711805	chromosome 1 open reading frame 131	http://www.ncbi.nlm.nih.gov/gene/?term=128061
C1orf132	lncRNA	chr1:207974863-207996048	-	5.62293	6.40235	1.13861	0.187279	chromosome 1 open reading frame 132	http://www.ncbi.nlm.nih.gov/gene/?term=100128537
C1orf140	lncRNA	chr1:221503270-221509638	-	4.68578	2.13412	0.455446	-1.13465	uncharacterized LOC400804	http://www.ncbi.nlm.nih.gov/gene/?term=400804
C1orf159	protein_coding	chr1:1017198-1051736	-	429.217	261.429	0.609084	-0.715287	chromosome 1 open reading frame 159	http://www.ncbi.nlm.nih.gov/gene/?term=54991
C1orf162	protein_coding	chr1:112016491-112021134	+	8.4344	12.8047	1.51815	0.602316	chromosome 1 open reading frame 162	http://www.ncbi.nlm.nih.gov/gene/?term=128346
C1orf167	protein_coding	chr1:11822250-11849642	+	41.2349	73.627	1.78555	0.836371	chromosome 1 open reading frame 167	http://www.ncbi.nlm.nih.gov/gene/?term=284498
C1orf174	protein_coding	chr1:3805697-3816857	-	462.018	416.153	0.900729	-0.150835	chromosome 1 open reading frame 174	http://www.ncbi.nlm.nih.gov/gene/?term=339448
C1orf189	protein_coding	chr1:154171561-154178841	-	3.74862	0	0	#NAME?	chromosome 1 open reading frame 189	http://www.ncbi.nlm.nih.gov/gene/?term=388701
C1orf194	protein_coding	chr1:109648573-109656479	-	0	3.20118	Inf	Inf	chromosome 1 open reading frame 194	http://www.ncbi.nlm.nih.gov/gene/?term=127003
C1orf198	protein_coding	chr1:230972865-231005335	-	462.018	359.599	0.778322	-0.36156	chromosome 1 open reading frame 198	http://www.ncbi.nlm.nih.gov/gene/?term=84886
C1orf204	protein_coding	chr1:159804264-159825137	-	36.5491	22.4082	0.6131	-0.705806	small nucleolar RNA host gene 28	http://www.ncbi.nlm.nih.gov/gene/?term=284677
C1orf21	protein_coding	chr1:184356150-184598155	+	344.873	440.695	1.27785	0.353715	chromosome 1 open reading frame 21	http://www.ncbi.nlm.nih.gov/gene/?term=81563
C1orf216	protein_coding	chr1:36179477-36184790	-	600.717	576.212	0.959207	-0.0600864	chromosome 1 open reading frame 216	http://www.ncbi.nlm.nih.gov/gene/?term=127703
C1orf220	lncRNA	chr1:178511931-178518024	+	21.5546	23.4753	1.08911	0.123148	chromosome 1 open reading frame 220	http://www.ncbi.nlm.nih.gov/gene/?term=400798
C1orf226	protein_coding	chr1:162348696-162356608	+	23.4289	13.8718	0.592079	-0.756138	chromosome 1 open reading frame 226	http://www.ncbi.nlm.nih.gov/gene/?term=400793
C1orf228	protein_coding	chr1:45140394-45191263	+	4.68578	0	0	#NAME?	chromosome 1 open reading frame 228	http://www.ncbi.nlm.nih.gov/gene/?term=339541
C1orf234	protein_coding	chr1:23337327-23342343	-	0	1.06706	Inf	Inf	testis expressed 46	http://www.ncbi.nlm.nih.gov/gene/?term=729059
C1orf27	protein_coding	chr1:186344890-186390503	+	300.827	295.575	0.982542	-0.0254088	chromosome 1 open reading frame 27	http://www.ncbi.nlm.nih.gov/gene/?term=54953
C1orf35	protein_coding	chr1:228288428-228291163	-	372.988	287.039	0.769566	-0.377884	chromosome 1 open reading frame 35	http://www.ncbi.nlm.nih.gov/gene/?term=79169
C1orf43	protein_coding	chr1:154179177-154193273	-	2602.48	2224.82	0.854883	-0.226201	chromosome 1 open reading frame 43	http://www.ncbi.nlm.nih.gov/gene/?term=25912
C1orf50	protein_coding	chr1:43232916-43241413	+	119.019	69.3588	0.582755	-0.779038	chromosome 1 open reading frame 50	http://www.ncbi.nlm.nih.gov/gene/?term=79078
C1orf52	protein_coding	chr1:85715636-85725355	-	439.526	367.068	0.835145	-0.259901	chromosome 1 open reading frame 52	http://www.ncbi.nlm.nih.gov/gene/?term=148423
C1orf53	protein_coding	chr1:197871682-197876497	+	20.6174	26.6765	1.29388	0.371703	chromosome 1 open reading frame 53	http://www.ncbi.nlm.nih.gov/gene/?term=388722
C1orf54	protein_coding	chr1:150244687-150253335	+	134.95	108.84	0.806518	-0.310221	chromosome 1 open reading frame 54	http://www.ncbi.nlm.nih.gov/gene/?term=79630
C1orf56	protein_coding	chr1:151020216-151023272	+	109.647	106.706	0.973174	-0.03923	chromosome 1 open reading frame 56	http://www.ncbi.nlm.nih.gov/gene/?term=54964
C1orf74	protein_coding	chr1:209952553-209958075	-	198.677	172.863	0.870073	-0.200792	chromosome 1 open reading frame 74	http://www.ncbi.nlm.nih.gov/gene/?term=148304
C1orf94	protein_coding	chr1:34632484-34684732	+	2.81147	1.06706	0.379538	-1.39768	chromosome 1 open reading frame 94	http://www.ncbi.nlm.nih.gov/gene/?term=84970
C2	protein_coding	chr6:31865562-31913451	+	38.4234	66.1576	1.72181	0.783923	complement C2	http://www.ncbi.nlm.nih.gov/gene/?term=717
C2-AS1	lncRNA	chr6:31902251-31909501	-	0	1.06706	Inf	Inf	C2 antisense RNA 1	http://www.ncbi.nlm.nih.gov/gene/?term=102060414
C20orf144	protein_coding	chr20:32250092-32251721	+	14.9945	8.53647	0.569307	-0.812721	chromosome 20 open reading frame 144	http://www.ncbi.nlm.nih.gov/gene/?term=128864
C20orf194	protein_coding	chr20:3229948-3388309	-	573.539	568.742	0.991636	-0.0121176	chromosome 20 open reading frame 194	http://www.ncbi.nlm.nih.gov/gene/?term=25943
C20orf196	protein_coding	chr20:5731033-5845053	+	23.4289	10.6706	0.455446	-1.13465	chromosome 20 open reading frame 196	http://www.ncbi.nlm.nih.gov/gene/?term=149840
C20orf202	protein_coding	chr20:1184098-1188918	+	0	1.06706	Inf	Inf	chromosome 20 open reading frame 202	http://www.ncbi.nlm.nih.gov/gene/?term=400831
C20orf24	protein_coding	chr20:35234137-35240960	+	1005.57	661.576	0.657913	-0.604031	chromosome 20 open reading frame 24	http://www.ncbi.nlm.nih.gov/gene/?term=55969
C20orf27	protein_coding	chr20:3734146-3749035	-	991.511	765.081	0.771632	-0.374016	chromosome 20 open reading frame 27	http://www.ncbi.nlm.nih.gov/gene/?term=54976
C20orf96	protein_coding	chr20:251504-271419	-	176.185	242.222	1.37482	0.459238	chromosome 20 open reading frame 96	http://www.ncbi.nlm.nih.gov/gene/?term=140680
C21orf140	protein_coding	chr21:35772410-35773370	-	11.2459	1.06706	0.0948845	-3.39768	chromosome 21 open reading frame 140	http://www.ncbi.nlm.nih.gov/gene/?term=101928147
C21orf2	protein_coding	chr21:45748827-45759285	-	318.633	285.972	0.897496	-0.156023	chromosome 21 open reading frame 2	http://www.ncbi.nlm.nih.gov/gene/?term=755
C21orf33	protein_coding	chr21:45553494-45565605	+	829.383	702.124	0.846563	-0.240311	chromosome 21 open reading frame 33	http://www.ncbi.nlm.nih.gov/gene/?term=8209
C21orf58	protein_coding	chr21:47720344-47743813	-	667.255	511.121	0.766006	-0.384573	chromosome 21 open reading frame 58	http://www.ncbi.nlm.nih.gov/gene/?term=54058
C21orf59	protein_coding	chr21:33973984-33984918	-	794.708	666.912	0.839191	-0.25293	chromosome 21 open reading frame 59	http://www.ncbi.nlm.nih.gov/gene/?term=56683
C21orf62	protein_coding	chr21:34162984-34186053	-	1.87431	0	0	#NAME?	chromosome 21 open reading frame 62	http://www.ncbi.nlm.nih.gov/gene/?term=56245
C21orf62-AS1	lncRNA	chr21:34144411-34170017	+	1.87431	3.20118	1.70792	0.772241	C21orf62 antisense RNA 1	http://www.ncbi.nlm.nih.gov/gene/?term=54067
C21orf91	protein_coding	chr21:19161284-19191703	-	190.243	128.047	0.673072	-0.571167	chromosome 21 open reading frame 91	http://www.ncbi.nlm.nih.gov/gene/?term=54149
C22orf15	protein_coding	chr22:24105201-24108050	+	6.56009	6.40235	0.975955	-0.0351139	chromosome 22 open reading frame 15	http://www.ncbi.nlm.nih.gov/gene/?term=150248
C22orf23	protein_coding	chr22:38339057-38349676	-	204.3	192.071	0.94014	-0.0890527	chromosome 22 open reading frame 23	http://www.ncbi.nlm.nih.gov/gene/?term=84645
C22orf24	protein_coding	chr22:32329507-32341348	-	4.68578	6.40235	1.36634	0.450313	chromosome 22 open reading frame 24	http://www.ncbi.nlm.nih.gov/gene/?term=25775
C22orf29	protein_coding	chr22:19833661-19842371	-	413.286	492.981	1.19283	0.254393	retrotransposon Gag like 10	http://www.ncbi.nlm.nih.gov/gene/?term=79680
C22orf34	protein_coding	chr22:49808173-50051190	-	1.87431	8.53647	4.55446	2.18728	chromosome 22 open reading frame 34	http://www.ncbi.nlm.nih.gov/gene/?term=348645
C22orf39	protein_coding	chr22:19428409-19435755	-	249.283	204.875	0.821857	-0.283041	chromosome 22 open reading frame 39	http://www.ncbi.nlm.nih.gov/gene/?term=128977
C22orf46	protein_coding	chr22:42086547-42094140	+	615.711	520.725	0.845728	-0.241734	chromosome 22 open reading frame 46	http://www.ncbi.nlm.nih.gov/gene/?term=79640
C2CD2	protein_coding	chr21:43305219-43373999	-	1812.46	1786.26	0.985543	-0.0210097	C2 calcium dependent domain containing 2	http://www.ncbi.nlm.nih.gov/gene/?term=25966
C2CD2L	protein_coding	chr11:118978060-118987834	+	541.676	324.386	0.598856	-0.73972	C2CD2 like	http://www.ncbi.nlm.nih.gov/gene/?term=9854
C2CD3	protein_coding	chr11:73723759-73882064	-	613.837	667.979	1.0882	0.121946	C2 calcium dependent domain containing 3	http://www.ncbi.nlm.nih.gov/gene/?term=26005
C2CD4D	protein_coding	chr1:151810339-151813033	-	3.74862	0	0	#NAME?	C2 calcium dependent domain containing 4D	http://www.ncbi.nlm.nih.gov/gene/?term=100191040
C2CD5	protein_coding	chr12:22601480-22697480	-	669.129	790.69	1.18167	0.240828	C2 calcium dependent domain containing 5	http://www.ncbi.nlm.nih.gov/gene/?term=9847
C2orf15	protein_coding	chr2:99758076-99767950	+	0.937156	7.46941	7.9703	2.99463	chromosome 2 open reading frame 15	http://www.ncbi.nlm.nih.gov/gene/?term=150590
C2orf16	protein_coding	chr2:27799389-27805589	+	35.6119	11.7376	0.329599	-1.60122	chromosome 2 open reading frame 16	http://www.ncbi.nlm.nih.gov/gene/?term=84226
C2orf27A	protein_coding	chr2:132480064-132524977	+	7.49725	7.46941	0.996287	-0.00536651	chromosome 2 open reading frame 27A	http://www.ncbi.nlm.nih.gov/gene/?term=29798
C2orf27B	protein_coding	chr2:132552534-132559234	-	0.937156	0	0	#NAME?	chromosome 2 open reading frame 27B	http://www.ncbi.nlm.nih.gov/gene/?term=408029
C2orf42	protein_coding	chr2:70377017-70418151	-	119.019	187.802	1.57792	0.658026	chromosome 2 open reading frame 42	http://www.ncbi.nlm.nih.gov/gene/?term=54980
C2orf48	protein_coding	chr2:10281509-10351856	+	43.1092	40.5482	0.940594	-0.0883559	chromosome 2 open reading frame 48	http://www.ncbi.nlm.nih.gov/gene/?term=348738
C2orf49	protein_coding	chr2:105953816-105965271	+	316.759	427.89	1.35084	0.433858	chromosome 2 open reading frame 49	http://www.ncbi.nlm.nih.gov/gene/?term=79074
C2orf61	protein_coding	chr2:47314130-47382517	-	1.87431	3.20118	1.70792	0.772241	sperm-tail PG-rich repeat containing 4	http://www.ncbi.nlm.nih.gov/gene/?term=285051
C2orf66	protein_coding	chr2:197669139-197675000	-	0.937156	7.46941	7.9703	2.99463	chromosome 2 open reading frame 66	http://www.ncbi.nlm.nih.gov/gene/?term=401027
C2orf68	protein_coding	chr2:85832376-85839179	-	316.759	414.019	1.30705	0.386312	chromosome 2 open reading frame 68	http://www.ncbi.nlm.nih.gov/gene/?term=388969
C2orf69	protein_coding	chr2:200775979-200792996	+	447.023	394.812	0.883202	-0.179185	chromosome 2 open reading frame 69	http://www.ncbi.nlm.nih.gov/gene/?term=205327
C2orf72	protein_coding	chr2:231902281-231914429	+	5.62293	1.06706	0.189769	-2.39768	chromosome 2 open reading frame 72	http://www.ncbi.nlm.nih.gov/gene/?term=257407
C2orf73	protein_coding	chr2:54558071-54588714	+	0.937156	0	0	#NAME?	chromosome 2 open reading frame 73	http://www.ncbi.nlm.nih.gov/gene/?term=129852
C2orf74	protein_coding	chr2:61372203-61391964	+	127.453	188.869	1.48187	0.567421	chromosome 2 open reading frame 74	http://www.ncbi.nlm.nih.gov/gene/?term=339804
C2orf76	protein_coding	chr2:120059793-120124404	-	37.4862	50.1517	1.33787	0.419939	chromosome 2 open reading frame 76	http://www.ncbi.nlm.nih.gov/gene/?term=130355
C2orf78	protein_coding	chr2:74011316-74044274	+	1.87431	2.13412	1.13861	0.187279	chromosome 2 open reading frame 78	http://www.ncbi.nlm.nih.gov/gene/?term=388960
C2orf81	protein_coding	chr2:74641303-74648757	-	81.5325	107.773	1.32184	0.402547	chromosome 2 open reading frame 81	http://www.ncbi.nlm.nih.gov/gene/?term=388963
C2orf82	protein_coding	chr2:233733724-233743414	+	14.9945	18.14	1.20978	0.274741	chromosome 2 open reading frame 82	http://www.ncbi.nlm.nih.gov/gene/?term=389084
C2orf83	protein_coding	chr2:228474806-228498036	-	0	1.06706	Inf	Inf	chromosome 2 open reading frame 83	http://www.ncbi.nlm.nih.gov/gene/?term=56918
C2orf88	protein_coding	chr2:191002486-191068210	+	6.56009	6.40235	0.975955	-0.0351139	chromosome 2 open reading frame 88	http://www.ncbi.nlm.nih.gov/gene/?term=84281
C3	protein_coding	chr19:6677846-6720693	-	9520.57	1199.37	0.125977	-2.98877	complement C3	http://www.ncbi.nlm.nih.gov/gene/?term=718
C3AR1	protein_coding	chr12:8209440-8219067	-	80.5954	32.0118	0.397191	-1.3321	complement C3a receptor 1	http://www.ncbi.nlm.nih.gov/gene/?term=719
C3orf14	protein_coding	chr3:62304648-62321888	+	45.9206	16.0059	0.348555	-1.52054	chromosome 3 open reading frame 14	http://www.ncbi.nlm.nih.gov/gene/?term=57415
C3orf18	protein_coding	chr3:50595456-50608458	-	221.169	201.674	0.911856	-0.133122	chromosome 3 open reading frame 18	http://www.ncbi.nlm.nih.gov/gene/?term=51161
C3orf20	protein_coding	chr3:14716606-14814543	+	1.87431	0	0	#NAME?	chromosome 3 open reading frame 20	http://www.ncbi.nlm.nih.gov/gene/?term=84077
C3orf33	protein_coding	chr3:155480401-155524076	-	23.4289	16.0059	0.683168	-0.549687	chromosome 3 open reading frame 33	http://www.ncbi.nlm.nih.gov/gene/?term=285315
C3orf35	protein_coding	chr3:37427760-37476988	+	0	9.60353	Inf	Inf	chromosome 3 open reading frame 35	http://www.ncbi.nlm.nih.gov/gene/?term=339883
C3orf38	protein_coding	chr3:88198893-88207115	+	227.729	329.721	1.44787	0.533929	chromosome 3 open reading frame 38	http://www.ncbi.nlm.nih.gov/gene/?term=285237
C3orf49	lncRNA	chr3:63805041-63834312	+	0	6.40235	Inf	Inf	chromosome 3 open reading frame 49	http://www.ncbi.nlm.nih.gov/gene/?term=132200
C3orf52	protein_coding	chr3:111805182-111837073	+	92.7784	52.2859	0.563556	-0.827368	chromosome 3 open reading frame 52	http://www.ncbi.nlm.nih.gov/gene/?term=79669
C3orf58	protein_coding	chr3:143690640-143711210	+	488.258	462.036	0.946295	-0.0796378	chromosome 3 open reading frame 58	http://www.ncbi.nlm.nih.gov/gene/?term=205428
C3orf62	protein_coding	chr3:49306030-49314508	-	73.0981	112.041	1.53275	0.616122	chromosome 3 open reading frame 62	http://www.ncbi.nlm.nih.gov/gene/?term=375341
C3orf67	protein_coding	chr3:58727737-59035715	-	57.1665	48.0176	0.839961	-0.251606	chromosome 3 open reading frame 67	http://www.ncbi.nlm.nih.gov/gene/?term=200844
C3orf80	protein_coding	chr3:159943423-159946000	+	27.1775	16.0059	0.588938	-0.763812	chromosome 3 open reading frame 80	http://www.ncbi.nlm.nih.gov/gene/?term=401097
C4A	protein_coding	chr6:31949834-31970457	+	0.937156	17.0729	18.2178	4.18728	complement C4A (Rodgers blood group)	http://www.ncbi.nlm.nih.gov/gene/?term=720
C4B	protein_coding	chr6:31982572-32003195	+	1.87431	6.40235	3.41584	1.77224	complement C4B (Chido blood group)	http://www.ncbi.nlm.nih.gov/gene/?term=721
C4BPB	protein_coding	chr1:207262187-207273338	+	0.937156	0	0	#NAME?	complement component 4 binding protein beta	http://www.ncbi.nlm.nih.gov/gene/?term=725
C4orf19	protein_coding	chr4:37455552-37595132	+	5.62293	3.20118	0.569307	-0.812721	chromosome 4 open reading frame 19	http://www.ncbi.nlm.nih.gov/gene/?term=55286
C4orf22	protein_coding	chr4:81256874-81884910	+	5.62293	3.20118	0.569307	-0.812721	chromosome 4 open reading frame 22	http://www.ncbi.nlm.nih.gov/gene/?term=255119
C4orf26	protein_coding	chr4:76481258-76491103	+	0.937156	2.13412	2.27723	1.18728	odontogenesis associated phosphoprotein	http://www.ncbi.nlm.nih.gov/gene/?term=152816
C4orf3	protein_coding	chr4:120217574-120225600	-	1289.53	1771.32	1.37362	0.457981	chromosome 4 open reading frame 3	http://www.ncbi.nlm.nih.gov/gene/?term=401152
C4orf32	protein_coding	chr4:113066553-113110237	+	128.39	119.511	0.930838	-0.103399	family with sequence similarity 241 member A	http://www.ncbi.nlm.nih.gov/gene/?term=132720
C4orf33	protein_coding	chr4:130014829-130033843	+	117.144	125.913	1.07485	0.104137	chromosome 4 open reading frame 33	http://www.ncbi.nlm.nih.gov/gene/?term=132321
C4orf36	protein_coding	chr4:87797358-87813575	-	2.81147	2.13412	0.759076	-0.397684	chromosome 4 open reading frame 36	http://www.ncbi.nlm.nih.gov/gene/?term=132989
C4orf46	protein_coding	chr4:159587827-159593407	-	586.659	622.095	1.0604	0.0846118	chromosome 4 open reading frame 46	http://www.ncbi.nlm.nih.gov/gene/?term=201725
C4orf47	protein_coding	chr4:186350488-186370982	+	27.1775	37.347	1.37419	0.458581	chromosome 4 open reading frame 47	http://www.ncbi.nlm.nih.gov/gene/?term=441054
C4orf48	protein_coding	chr4:2043720-2045697	+	202.426	148.321	0.732719	-0.448668	chromosome 4 open reading frame 48	http://www.ncbi.nlm.nih.gov/gene/?term=401115
C5	protein_coding	chr9:123714613-123837452	-	167.751	87.4988	0.5216	-0.938985	complement C5	http://www.ncbi.nlm.nih.gov/gene/?term=727
C5AR1	protein_coding	chr19:47813104-47825327	+	42.172	13.8718	0.328933	-1.60413	complement C5a receptor 1	http://www.ncbi.nlm.nih.gov/gene/?term=728
C5AR2	protein_coding	chr19:47835404-47845272	+	6.56009	12.8047	1.95191	0.964886	complement component 5a receptor 2	http://www.ncbi.nlm.nih.gov/gene/?term=27202
C5orf15	protein_coding	chr5:133291198-133304406	-	1229.55	1332.76	1.08394	0.116284	chromosome 5 open reading frame 15	http://www.ncbi.nlm.nih.gov/gene/?term=56951
C5orf22	protein_coding	chr5:31532373-31555165	+	417.034	349.995	0.839248	-0.252831	chromosome 5 open reading frame 22	http://www.ncbi.nlm.nih.gov/gene/?term=55322
C5orf24	protein_coding	chr5:134181370-134195425	+	1088.04	1215.38	1.11704	0.159678	chromosome 5 open reading frame 24	http://www.ncbi.nlm.nih.gov/gene/?term=134553
C5orf30	protein_coding	chr5:102594403-102614361	+	474.201	300.91	0.634563	-0.656164	chromosome 5 open reading frame 30	http://www.ncbi.nlm.nih.gov/gene/?term=90355
C5orf34	protein_coding	chr5:43486803-43515273	-	213.672	227.283	1.06371	0.0890982	chromosome 5 open reading frame 34	http://www.ncbi.nlm.nih.gov/gene/?term=375444
C5orf38	protein_coding	chr5:2752245-2755511	+	3.74862	1.06706	0.284653	-1.81272	chromosome 5 open reading frame 38	http://www.ncbi.nlm.nih.gov/gene/?term=153571
C5orf42	protein_coding	chr5:37106330-37249530	-	458.269	595.419	1.29928	0.377709	chromosome 5 open reading frame 42	http://www.ncbi.nlm.nih.gov/gene/?term=65250
C5orf46	protein_coding	chr5:147272271-147286101	-	33.7376	140.852	4.17492	2.06175	chromosome 5 open reading frame 46	http://www.ncbi.nlm.nih.gov/gene/?term=389336
C5orf51	protein_coding	chr5:41904446-41921738	+	494.818	602.888	1.2184	0.284992	chromosome 5 open reading frame 51	http://www.ncbi.nlm.nih.gov/gene/?term=285636
C5orf56	lncRNA	chr5:131746465-131811736	+	33.7376	34.1459	1.0121	0.0173536	chromosome 5 open reading frame 56	http://www.ncbi.nlm.nih.gov/gene/?term=441108
C5orf63	protein_coding	chr5:126378250-126409184	-	2.81147	1.06706	0.379538	-1.39768	chromosome 5 open reading frame 63	http://www.ncbi.nlm.nih.gov/gene/?term=401207
C5orf66	protein_coding	chr5:134368970-134680370	+	701.93	746.941	1.06413	0.0896678	chromosome 5 open reading frame 66	http://www.ncbi.nlm.nih.gov/gene/?term=100996485
C5orf66-AS1	lncRNA	chr5:134374521-134375737	-	0.937156	0	0	#NAME?	C5orf66 antisense RNA 1	http://www.ncbi.nlm.nih.gov/gene/?term=101927953
C6orf1	protein_coding	chr6:34214157-34216885	-	683.187	552.736	0.809056	-0.305688	small integral membrane protein 29	http://www.ncbi.nlm.nih.gov/gene/?term=221491
C6orf106	protein_coding	chr6:34555057-34664627	-	1979.27	2096.77	1.05936	0.083198	chromosome 6 open reading frame 106	http://www.ncbi.nlm.nih.gov/gene/?term=64771
C6orf120	protein_coding	chr6:170102208-170106454	+	911.853	701.057	0.768828	-0.379268	chromosome 6 open reading frame 120	http://www.ncbi.nlm.nih.gov/gene/?term=387263
C6orf132	protein_coding	chr6:42068857-42110715	-	15.9316	26.6765	1.67443	0.743672	chromosome 6 open reading frame 132	http://www.ncbi.nlm.nih.gov/gene/?term=647024
C6orf136	protein_coding	chr6:30614816-30620987	+	224.917	212.345	0.944101	-0.0829874	chromosome 6 open reading frame 136	http://www.ncbi.nlm.nih.gov/gene/?term=221545
C6orf141	protein_coding	chr6:49518113-49519808	+	79.6582	11.7376	0.14735	-2.76268	chromosome 6 open reading frame 141	http://www.ncbi.nlm.nih.gov/gene/?term=135398
C6orf163	protein_coding	chr6:88054571-88075181	+	7.49725	3.20118	0.42698	-1.22776	chromosome 6 open reading frame 163	http://www.ncbi.nlm.nih.gov/gene/?term=206412
C6orf201	protein_coding	chr6:4079440-4130999	+	500.441	394.812	0.788927	-0.342036	chromosome 6 open reading frame 201	http://www.ncbi.nlm.nih.gov/gene/?term=404220
C6orf203	protein_coding	chr6:107349376-107372790	+	149.008	163.26	1.09565	0.131783	chromosome 6 open reading frame 203	http://www.ncbi.nlm.nih.gov/gene/?term=51250
C6orf223	protein_coding	chr6:43968337-43975352	+	14.0573	9.60353	0.683168	-0.549687	chromosome 6 open reading frame 223	http://www.ncbi.nlm.nih.gov/gene/?term=221416
C6orf226	protein_coding	chr6:42858003-42858554	-	114.333	97.1023	0.849294	-0.235664	chromosome 6 open reading frame 226	http://www.ncbi.nlm.nih.gov/gene/?term=441150
C6orf47	protein_coding	chr6:31626075-31628549	-	507.938	473.774	0.932739	-0.100455	chromosome 6 open reading frame 47	http://www.ncbi.nlm.nih.gov/gene/?term=57827
C6orf48	protein_coding	chr6:31802692-31807543	+	2109.54	1878.02	0.890253	-0.167712	chromosome 6 open reading frame 48	http://www.ncbi.nlm.nih.gov/gene/?term=50854
C6orf52	protein_coding	chr6:10671651-10695030	-	21.5546	17.0729	0.792079	-0.336283	chromosome 6 open reading frame 52	http://www.ncbi.nlm.nih.gov/gene/?term=347744
C6orf58	protein_coding	chr6:127898319-127912963	+	14.0573	1.06706	0.0759076	-3.71961	chromosome 6 open reading frame 58	http://www.ncbi.nlm.nih.gov/gene/?term=352999
C6orf62	protein_coding	chr6:24705089-24719403	-	1946.47	2168.26	1.11394	0.155678	chromosome 6 open reading frame 62	http://www.ncbi.nlm.nih.gov/gene/?term=81688
C6orf89	protein_coding	chr6:36839646-36896740	+	2268.85	2647.37	1.16683	0.222597	chromosome 6 open reading frame 89	http://www.ncbi.nlm.nih.gov/gene/?term=221477
C7orf13	lncRNA	chr7:156431060-156433348	-	13.1202	5.33529	0.406648	-1.29815	chromosome 7 open reading frame 13	http://www.ncbi.nlm.nih.gov/gene/?term=129790
C7orf25	protein_coding	chr7:42948872-42951689	-	297.078	257.161	0.865634	-0.208171	chromosome 7 open reading frame 25	http://www.ncbi.nlm.nih.gov/gene/?term=79020
C7orf26	protein_coding	chr7:6629652-6648357	+	361.742	269.966	0.746294	-0.422185	chromosome 7 open reading frame 26	http://www.ncbi.nlm.nih.gov/gene/?term=79034
C7orf31	protein_coding	chr7:25174316-25219817	-	2.81147	4.26823	1.51815	0.602316	chromosome 7 open reading frame 31	http://www.ncbi.nlm.nih.gov/gene/?term=136895
C7orf43	protein_coding	chr7:99752043-99756344	-	350.496	263.563	0.751972	-0.411249	chromosome 7 open reading frame 43	http://www.ncbi.nlm.nih.gov/gene/?term=55262
C7orf49	protein_coding	chr7:134777061-134855578	-	916.538	557.005	0.607726	-0.718506	chromosome 7 open reading frame 49	http://www.ncbi.nlm.nih.gov/gene/?term=78996
C7orf50	protein_coding	chr7:1036622-1177893	-	2335.39	1747.84	0.748415	-0.41809	chromosome 7 open reading frame 50	http://www.ncbi.nlm.nih.gov/gene/?term=84310
C7orf55-LUC7L2	protein_coding	chr7:139025878-139108203	+	0.937156	0	0	#NAME?	C7orf55-LUC7L2 readthrough	http://www.ncbi.nlm.nih.gov/gene/?term=100996928
C7orf57	protein_coding	chr7:48075108-48100894	+	12.183	8.53647	0.700685	-0.513161	chromosome 7 open reading frame 57	http://www.ncbi.nlm.nih.gov/gene/?term=136288
C7orf61	protein_coding	chr7:100054238-100061894	-	0.937156	2.13412	2.27723	1.18728	chromosome 7 open reading frame 61	http://www.ncbi.nlm.nih.gov/gene/?term=402573
C7orf65	protein_coding	chr7:47694842-47701246	+	1.87431	1.06706	0.569307	-0.812721	chromosome 7 open reading frame 65	http://www.ncbi.nlm.nih.gov/gene/?term=401335
C7orf69	protein_coding	chr7:47834889-47859445	+	1.87431	9.60353	5.12376	2.3572	chromosome 7 open reading frame 69	http://www.ncbi.nlm.nih.gov/gene/?term=80099
C7orf71	protein_coding	chr7:26677490-26686889	+	0.937156	0	0	#NAME?	chromosome 7 open reading frame 71	http://www.ncbi.nlm.nih.gov/gene/?term=285941
C7orf73	protein_coding	chr7:135347221-135361160	+	1364.5	1589.92	1.1652	0.220581	short transmembrane mitochondrial protein 1	http://www.ncbi.nlm.nih.gov/gene/?term=647087
C8G	protein_coding	chr9:139839698-139841426	+	0	5.33529	Inf	Inf	complement C8 gamma chain	http://www.ncbi.nlm.nih.gov/gene/?term=733
C8orf31	protein_coding	chr8:144120626-144135720	+	12.183	5.33529	0.437928	-1.19123	chromosome 8 open reading frame 31	http://www.ncbi.nlm.nih.gov/gene/?term=286122
C8orf33	protein_coding	chr8:146277824-146281416	+	791.897	734.136	0.927061	-0.109264	chromosome 8 open reading frame 33	http://www.ncbi.nlm.nih.gov/gene/?term=65265
C8orf34	protein_coding	chr8:69242957-69731258	+	0.937156	16.0059	17.0792	4.09417	chromosome 8 open reading frame 34	http://www.ncbi.nlm.nih.gov/gene/?term=116328
C8orf37	protein_coding	chr8:96257141-96281462	-	63.7266	50.1517	0.786983	-0.345595	chromosome 8 open reading frame 37	http://www.ncbi.nlm.nih.gov/gene/?term=157657
C8orf4	protein_coding	chr8:40010987-40012827	+	15.9316	3.20118	0.200932	-2.31522	transcriptional and immune response regulator	http://www.ncbi.nlm.nih.gov/gene/?term=56892
C8orf44	protein_coding	chr8:67579787-67593384	+	34.6748	64.0235	1.8464	0.884716	chromosome 8 open reading frame 44	http://www.ncbi.nlm.nih.gov/gene/?term=56260
C8orf46	protein_coding	chr8:67405491-67430759	+	16.8688	8.53647	0.506051	-0.982646	chromosome 8 open reading frame 46	http://www.ncbi.nlm.nih.gov/gene/?term=254778
C8orf48	protein_coding	chr8:13424352-13425797	+	24.366	65.0906	2.67136	1.41758	chromosome 8 open reading frame 48	http://www.ncbi.nlm.nih.gov/gene/?term=157773
C8orf58	protein_coding	chr8:22457114-22461663	+	192.117	185.668	0.966433	-0.049258	chromosome 8 open reading frame 58	http://www.ncbi.nlm.nih.gov/gene/?term=541565
C8orf59	protein_coding	chr8:86126288-86132651	-	226.792	259.295	1.14332	0.193228	chromosome 8 open reading frame 59	http://www.ncbi.nlm.nih.gov/gene/?term=401466
C8orf76	protein_coding	chr8:124232196-124253638	-	70.2867	66.1576	0.941254	-0.0873438	chromosome 8 open reading frame 76	http://www.ncbi.nlm.nih.gov/gene/?term=84933
C8orf82	protein_coding	chr8:145751603-145754458	-	376.737	377.739	1.00266	0.00383243	chromosome 8 open reading frame 82	http://www.ncbi.nlm.nih.gov/gene/?term=414919
C8orf88	protein_coding	chr8:91970706-91997485	-	142.448	113.108	0.794033	-0.332728	chromosome 8 open reading frame 88	http://www.ncbi.nlm.nih.gov/gene/?term=100127983
C9orf106	protein_coding	chr9:132083295-132084882	+	3.74862	0	0	#NAME?	chromosome 9 open reading frame 106	http://www.ncbi.nlm.nih.gov/gene/?term=414318
C9orf116	protein_coding	chr9:138387026-138391761	-	46.8578	21.3412	0.455446	-1.13465	chromosome 9 open reading frame 116	http://www.ncbi.nlm.nih.gov/gene/?term=138162
C9orf129	protein_coding	chr9:96080481-96108696	-	14.0573	5.33529	0.379538	-1.39768	chromosome 9 open reading frame 129	http://www.ncbi.nlm.nih.gov/gene/?term=445577
C9orf131	protein_coding	chr9:35041092-35045988	+	0.937156	3.20118	3.41584	1.77224	chromosome 9 open reading frame 131	http://www.ncbi.nlm.nih.gov/gene/?term=138724
C9orf142	protein_coding	chr9:139886870-139888440	+	270.838	243.289	0.898284	-0.154757	PAXX, non-homologous end joining factor	http://www.ncbi.nlm.nih.gov/gene/?term=286257
C9orf152	protein_coding	chr9:112961841-112970413	-	1.87431	4.26823	2.27723	1.18728	chromosome 9 open reading frame 152	http://www.ncbi.nlm.nih.gov/gene/?term=401546
C9orf153	protein_coding	chr9:88835180-88874572	-	1.87431	3.20118	1.70792	0.772241	chromosome 9 open reading frame 153	http://www.ncbi.nlm.nih.gov/gene/?term=389766
C9orf16	protein_coding	chr9:130922539-130926207	+	452.646	394.812	0.87223	-0.197219	chromosome 9 open reading frame 16	http://www.ncbi.nlm.nih.gov/gene/?term=79095
C9orf163	protein_coding	chr9:139377947-139380519	+	7.49725	20.2741	2.70421	1.43521	chromosome 9 open reading frame 163	http://www.ncbi.nlm.nih.gov/gene/?term=158055
C9orf172	protein_coding	chr9:139738867-139741797	+	224.917	248.625	1.1054	0.144574	chromosome 9 open reading frame 172	http://www.ncbi.nlm.nih.gov/gene/?term=389813
C9orf3	protein_coding	chr9:97488951-97849500	+	195.866	443.896	2.26633	1.18036	chromosome 9 open reading frame 3	http://www.ncbi.nlm.nih.gov/gene/?term=84909
C9orf40	protein_coding	chr9:77561499-77567802	-	298.016	280.636	0.941684	-0.0866854	chromosome 9 open reading frame 40	http://www.ncbi.nlm.nih.gov/gene/?term=55071
[truncated: 22,500 more rows]
