# Supplementary material for: Knockdown of HMGA2 regulates the level of autophagy via interactions between MSI2 and Beclin1 to inhibit NF1-associated malignant peripheral nerve sheath tumour growth
Source: J Exp Clin Cancer Res. 2019 May 3;38:185. doi: 10.1186/s13046-019-1183-2 (PMC6500071; doi:10.1186/s13046-019-1183-2)
Supplement: Supplementary file 5 — Table S3. KEGG data. (CSV 82 kb) [file 13046_2019_1183_MOESM5_ESM.csv]

	ID	Description	GeneRatio	BgRatio	pvalue	p.adjust	qvalue	geneID	Count
hsa03030	hsa03030	DNA replication	28/2586	36/7528	1.15E-07	3.75E-05	3.35E-05	54107/10535/4176/5982/5424/4171/246243/1763/4173/4172/5985/23649/5427/6119/29935/2237/4175/5111/79621/5557/5983/4174/3978/56655/6742/6118/84153/5425	28
hsa03010	hsa03010	Ribosome	78/2586	153/7528	1.42E-05	0.002317137	0.00207248	64979/6234/200916/6227/6158/6183/6142/6132/9553/6204/51121/6209/6150/219927/6168/6235/124995/6141/6187/2197/6167/7311/6155/51021/6224/6228/51116/6223/6173/23521/29074/51318/6169/6217/6203/51073/79590/64968/25873/6136/29093/55052/10573/51069/6143/6156/6166/64928/11224/64965/6231/6182/9045/65008/6206/6222/6144/55168/3921/6161/4736/6218/64981/6208/6171/6165/6159/6181/6137/6193/6205/6232/6202/6152/61…	78
hsa04512	hsa04512	ECM-receptor interaction	45/2586	82/7528	0.000101511	0.009800174	0.008765412	3909/284217/6696/6382/948/3914/3911/51206/1298/3691/3655/6385/1101/375790/3673/3676/3695/3908/960/3161/3675/3371/7059/3685/1288/1287/7060/2335/3915/7148/22801/1293/2811/7058/3918/1284/8515/1278/1282/1299/1277/7057/1286/5649/7448	45
hsa03430	hsa03430	Mismatch repair	17/2586	23/7528	0.000122488	0.009800174	0.008765412	4437/5982/9156/5424/5985/6119/29935/5111/5983/4292/3978/6742/27030/6118/2956/5395/5425	17
hsa03460	hsa03460	Fanconi anemia pathway	32/2586	54/7528	0.000150309	0.009800174	0.008765412	79008/91442/672/9894/2189/378708/79728/5889/6119/29935/116028/83990/197342/2177/4292/55120/545/55215/2188/675/353497/57697/2178/2067/29089/6118/84464/201254/5395/84126/8940/5980	32
hsa04064	hsa04064	NF-kappa B signaling pathway	48/2586	95/7528	0.00079289	0.037230442	0.033299427	115650/3576/2920/3553/958/3383/4049/5743/4792/3929/27040/929/7128/5971/4067/8792/353376/8740/597/114609/5328/10673/23643/331/7185/7186/8517/4055/3654/4791/330/7187/142/7706/1460/7329/8717/3554/472/8737/9020/79092/283106/7188/29775/6387/4050/5336	48
hsa04151	hsa04151	PI3K-Akt signaling pathway	150/2586	354/7528	0.000799427	0.037230442	0.033299427	2069/4602/374/5155/3909/284217/6696/3569/1942/4909/4915/7097/2261/2785/1946/3560/10161/3914/3570/2247/3911/7039/3791/1440/2786/898/5585/3574/3575/1298/5293/3691/23566/3655/896/4233/4804/1101/5519/672/5618/3716/5228/1978/1435/595/3673/5586/6199/8517/3320/3676/5594/9170/3326/92579/2791/3695/3908/2057/64223/284/57521/117145/1026/1436/2787/23035/4893/5595/3675/2783/1950/1019/1021/3667/148327/3371/104…	150
hsa03050	hsa03050	Proteasome	26/2586	45/7528	0.001055923	0.03966178	0.035474049	10213/5698/5702/5708/5696/11047/5688/5705/5695/9861/5691/5700/5704/5707/5709/5692/5687/5689/51371/5717/5682/5684/5718/5719/5714/5693	26
hsa05165	hsa05165	Human papillomavirus infection	140/2586	330/7528	0.001114103	0.03966178	0.035474049	8326/3909/284217/6696/8900/7473/5743/3993/3955/7976/3914/3911/4855/8638/898/7477/51384/90423/1298/5293/3691/3134/1869/3655/896/5933/84612/8325/7480/1101/5519/5925/7474/3716/1978/4854/595/527/3673/6199/8517/3676/84667/533/5594/57801/23493/3695/3908/9641/10134/1856/3133/23513/5700/3107/529/1026/7283/528/3105/7855/3661/545/51606/4893/7187/8312/5595/3675/1950/1019/2308/1021/27175/1855/148327/3371/559…	140
hsa00532	hsa00532	Glycosaminoglycan biosynthesis - chondroitin sulfate / dermatan sulfate	14/2586	20/7528	0.001216619	0.03966178	0.035474049	51363/56548/26229/64132/126792/64131/55501/11285/113189/9469/55790/22856/10090/337876	14
hsa05166	hsa05166	Human T-cell leukemia virus 1 infection	96/2586	219/7528	0.001966821	0.058289423	0.052134873	3111/1437/115650/3118/958/3569/8900/3122/3383/3689/4049/4316/3127/3123/3115/4792/3560/3113/898/5971/3109/4487/2114/5293/107/3134/1869/896/5925/1870/291/3716/331/595/8061/8517/821/5594/4055/991/7048/5533/109/4488/4791/4088/3133/5423/3107/1026/4085/3105/5902/9232/545/4893/5901/3108/5595/1019/7538/292/7043/148327/890/64682/10488/5605/64764/9184/293/4773/7157/3265/6722/1739/1387/2005/3554/5728/90993/…	96
hsa04068	hsa04068	FoxO signaling pathway	61/2586	132/7528	0.002952062	0.079153208	0.070795733	1901/5896/9455/100132074/8743/2290/3569/6648/9140/8660/3575/5293/80854/1454/6300/891/595/1032/116986/9454/5594/92579/1647/7048/5347/3276/4088/1026/4893/5595/1950/2308/3667/7043/5605/6655/9456/1956/3265/3643/1387/6789/5728/10000/472/6654/10018/5565/1030/6774/4303/6446/3480/10769/85417/5897/23678/2911/6517/10365/3479	61
hsa05219	hsa05219	Bladder cancer	23/2586	41/7528	0.003427801	0.079153208	0.070795733	3576/4312/2261/999/23604/1890/1869/5925/1870/595/1839/5594/1026/4893/5595/1950/1019/5605/7157/1956/3265/4313/7057	23
hsa05323	hsa05323	Rheumatoid arthritis	44/2586	91/7528	0.003850743	0.079153208	0.070795733	6374/3111/4314/1437/2919/3576/3118/3553/3589/3552/3569/4312/3122/3383/7097/3689/3127/3123/3115/8741/54/3113/51561/8792/3109/90423/10673/1435/527/533/284/529/528/51606/3108/7043/8992/534/155066/7010/1513/6387/3112/4050	44
hsa01521	hsa01521	EGFR tyrosine kinase inhibitor resistance	39/2586	79/7528	0.004020093	0.079153208	0.070795733	5155/3569/2261/3570/2247/7039/3791/5293/4233/3716/3084/1978/6199/5594/53358/4893/5595/1950/3082/5605/6655/1956/3265/5156/5728/10000/6654/10018/399694/9542/5159/2065/6774/581/3480/2549/80310/5336/3479	39
hsa04610	hsa04610	Complement and coagulation cascades	39/2586	79/7528	0.004020093	0.079153208	0.070795733	3053/718/3687/5055/5265/3689/7056/728/5345/623/629/719/3818/727/10544/5054/2152/5328/5329/2161/624/2160/3075/4179/715/5627/5327/2149/2157/717/1191/5104/10747/2151/5624/1675/721/7448/720	39
hsa00790	hsa00790	Folate biosynthesis	16/2586	26/7528	0.004127621	0.079153208	0.070795733	231/10243/2643/6697/55034/84105/5092/5860/2356/873/4338/5805/4337/7166/249/200895	16
hsa05034	hsa05034	Alcoholism	79/2586	180/7528	0.004537644	0.082181781	0.073504531	8332/440689/121504/128312/8359/8350/8370/4915/2785/5569/814/3012/8355/2786/8970/723790/8336/8337/2354/1813/333932/8362/8347/8348/8294/8340/8290/3014/2770/3021/8334/3017/85236/5594/79885/2791/53358/3015/8329/2906/8358/2787/2775/4893/5595/2783/8520/4128/148327/5499/10488/64764/6655/8357/3265/2030/90993/8341/6654/554313/55970/399694/59345/111/2905/8969/1812/2784/8343/8365/8353/8339/51764/116443/6536…	79
hsa05215	hsa05215	Prostate cancer	46/2586	97/7528	0.00504996	0.086646674	0.077497994	6692/4314/5155/4792/367/7039/898/4824/5293/1869/5925/5328/1870/595/8517/3320/5594/3326/1026/4893/5595/1950/2308/148327/2950/10488/5605/64764/6655/7157/1956/3265/1387/5156/5728/90993/10000/5327/9134/6654/5159/3480/83439/84699/80310/3479	46
hsa04350	hsa04350	TGF-beta signaling pathway	43/2586	90/7528	0.005572201	0.090826873	0.081236822	658/9241/1875/650/652/130399/3399/3625/3397/5933/5519/10468/3624/6199/3398/5594/9978/7048/93/4088/4093/91/5595/7043/8454/4756/90/4681/1387/4092/659/92/4091/1634/25805/3400/1030/656/4838/8200/10637/7057/392255	43
hsa04514	hsa04514	Cell adhesion molecules (CAMs)	64/2586	144/7528	0.007153559	0.105838793	0.094663693	3111/3118/958/3122/933/3383/3689/1002/5010/3127/3123/3115/4684/6382/947/9075/4359/10666/1364/4685/50848/58494/3113/999/3109/9672/9076/1272/9369/22854/3134/3655/6385/29126/3384/100506658/3897/9019/3676/6404/90952/3695/64101/22871/3133/3107/3105/3108/5819/4897/4756/3385/3685/214/965/1000/1462/24146/6402/23705/23562/3112/8174/920	64
hsa04550	hsa04550	Signaling pathways regulating pluripotency of stem cells	62/2586	139/7528	0.007308958	0.105838793	0.094663693	658/8326/3976/2261/7473/6927/7976/2247/652/6657/130399/7477/3399/51384/3625/5293/3397/8325/7480/5460/648/7474/3624/3716/6300/5080/84759/3398/5594/93/4088/1856/3572/7855/4093/4893/8312/91/5595/1855/3977/7483/5605/90/3265/10000/5013/463/659/92/3400/81029/6774/4838/3480/9314/8820/8322/1749/7482/2264/3479	62
hsa04110	hsa04110	Cell cycle	56/2586	124/7528	0.007717677	0.105838793	0.094663693	8900/1875/2810/898/990/1869/896/8318/23594/5933/9088/5925/1870/4176/993/891/4171/595/902/1032/4173/4172/9978/1647/51343/991/5347/4175/4088/5111/1026/4085/4174/9232/545/8243/23595/1019/1021/7043/5591/4998/890/64682/9184/10459/8454/7157/7532/1387/472/9134/5000/1030/85417/494551	56
hsa05202	hsa05202	Transcriptional misregulation in cancer	80/2586	186/7528	0.008018348	0.105838793	0.094663693	6692/4314/1437/2892/3576/958/3569/8900/8350/3207/5077/3560/64332/929/8355/4094/6756/8013/3728/3205/7849/8091/3087/333932/51384/597/8864/1051/4233/4804/648/5328/2313/8290/7185/3021/85414/3398/2530/1647/7048/3695/2521/8358/8938/2118/1026/1436/1848/330/2308/8148/2138/5090/7157/5966/8357/2130/8861/4221/9611/466/2005/7403/2120/5468/472/5327/860/26471/581/4005/3480/3486/8353/653604/2209/9915/3479/8352	80
hsa04360	hsa04360	Axon guidance	78/2586	181/7528	0.008289051	0.105838793	0.094663693	658/9723/1949/223117/2043/1942/5880/10507/10501/1946/7976/6405/7869/64221/106821730/22854/5293/10509/4233/84612/10505/1630/7474/10512/57715/3897/2770/3983/6091/5594/64101/5727/5533/6237/5781/4636/3984/9901/4893/5595/10298/5590/4773/10371/1020/4756/5365/3265/10500/5163/659/2044/4690/91584/2049/55558/5063/7223/81029/6608/10154/10398/6387/219699/5364/6586/80031/2041/56920/6585/2051/9423/4917/91653/5…	78
hsa03440	hsa03440	Homologous recombination	22/2586	41/7528	0.008441131	0.105838793	0.094663693	25788/672/5424/79728/50511/5889/7516/6119/29935/4361/580/83990/8438/29086/675/10111/6742/7517/6118/5425/472/8940	22
hsa05214	hsa05214	Glioma	36/2586	75/7528	0.009751303	0.116881669	0.104540595	5155/814/7039/5293/1869/5925/1870/595/5594/1647/53358/1026/57172/4893/5595/1950/1019/1021/5605/6655/7157/1956/3265/8536/5156/5728/10000/6654/399694/5159/581/3480/5336/57118/163688/3479	36
hsa04933	hsa04933	AGE-RAGE signaling pathway in diabetic complications	46/2586	100/7528	0.010038916	0.116881669	0.104540595	185/3576/3553/3552/3569/3383/183/7056/23236/5293/5580/5054/2152/6300/595/5594/7048/4088/4893/5595/1019/2308/7043/5590/7423/3265/5292/4313/10000/1288/1287/2335/50507/51196/1284/6774/581/1958/1281/1278/1282/177/1277/1286/4772/5336	46
hsa05222	hsa05222	Small cell lung cancer	43/2586	93/7528	0.011280867	0.126812505	0.113422874	3909/284217/5743/4792/3914/3911/898/5293/1869/3655/5925/1870/331/7185/595/3673/7186/8517/1647/3908/1026/330/7187/3675/1019/1021/1164/7157/3685/5728/10000/1288/1287/9134/2335/3915/3918/1284/7188/1030/581/1282/1286	43
hsa04218	hsa04218	Cellular senescence	69/2586	160/7528	0.012260882	0.133234922	0.119167172	3576/3552/3569/8900/59341/1875/147746/28996/898/5293/3134/1869/896/5933/5054/5925/1870/291/3710/993/1978/6300/83593/891/595/5594/1647/7048/5606/5533/4361/6237/4088/3133/3107/1026/3105/545/4893/5595/1019/2308/1021/10111/292/7043/5499/890/5605/293/823/4773/7157/824/3265/5728/204851/3364/10000/472/9134/7248/8878/678/1030/3486/85417/4772/163688	69
hsa00230	hsa00230	Purine metabolism	57/2586	130/7528	0.014747676	0.150486113	0.134596878	5148/5143/158067/2977/5313/8622/6241/4832/56953/5144/5141/5471/107/30833/5136/7498/272/4831/5142/6240/471/4907/353/4830/2987/122622/109/5147/8833/4860/3251/115024/5138/10606/124583/5198/158/654364/55276/3704/84284/1633/4833/11164/5167/58497/5139/100/221264/111/5137/2766/10846/115/26289/205/8654	57
hsa00240	hsa00240	Pyrimidine metabolism	28/2586	57/7528	0.014771643	0.150486113	0.134596878	6241/79077/4832/56953/1723/1890/978/30833/4831/6240/7378/4907/4830/1503/4860/115024/124583/7298/56474/654364/1841/1854/1633/4833/83549/5167/139596/221264	28
hsa05322	hsa05322	Systemic lupus erythematosus	58/2586	133/7528	0.015864629	0.155196121	0.138809575	3111/8332/440689/121504/718/128312/3118/8359/958/8350/8370/3122/3127/3123/3115/3012/8355/3113/8970/723790/8336/8337/727/3109/333932/8362/8347/8348/8294/8340/8290/3014/3021/8334/3017/85236/3015/8329/8358/3108/8357/715/8341/554313/8969/717/8343/8365/8353/8339/3112/721/653604/8367/2209/8352/2212/720	58
hsa00670	hsa00670	One carbon pool by folate	12/2586	20/7528	0.01662444	0.155196121	0.138809575	10588/441024/4522/123263/10841/100528021/471/4548/7298/6470/160428/200895	12
hsa05134	hsa05134	Legionellosis	27/2586	55/7528	0.01666216	0.155196121	0.138809575	2921/718/2919/3576/2920/3553/3569/3305/7097/3689/4792/1917/929/3304/3303/3312/29108/1195/23786/3329/3306/4791/7415/81876/4671/58484/7100	27
hsa04510	hsa04510	Focal adhesion	83/2586	199/7528	0.017153179	0.155331561	0.138930715	5155/3909/284217/6696/5880/29780/3914/10451/3911/3791/106821730/1298/5293/3691/3655/896/4233/1101/331/5228/595/3673/3676/5594/2318/53358/3695/3908/5923/4636/330/5595/3675/1950/10298/3371/5499/3082/54776/6655/7059/824/1956/7423/3265/857/3685/5156/4659/5728/4660/10000/1288/1287/7060/2335/3915/6654/55742/399694/7148/5063/22801/1293/5159/7058/3918/1284/10398/3480/85366/8515/1278/1282/1299/91807/1277/…	83
hsa04145	hsa04145	Phagosome	65/2586	152/7528	0.018097446	0.159453171	0.14261714	3111/113457/718/4688/3118/1535/3122/7097/3689/3127/3123/3115/948/929/3113/3109/10382/90423/83547/3134/7037/6890/527/3673/533/821/5878/84790/6891/3133/4074/3107/529/51143/528/3105/51606/203068/3108/1520/10376/10383/8992/9146/534/10952/7059/155066/7879/3685/8417/715/10381/7060/1783/81027/7846/7058/81035/347733/51807/7057/3112/2209/2212	65
hsa00740	hsa00740	Riboflavin metabolism	6/2586	8/7528	0.022927601	0.196694684	0.175926469	55312/54/53/645/80308/5167	6
hsa04672	hsa04672	Intestinal immune network for IgA production	24/2586	49/7528	0.023985195	0.200491628	0.179322509	3111/115650/3118/958/3569/3122/3127/3123/3115/8741/3113/56477/2826/3109/10673/3676/4055/3695/3108/9020/6387/3112/3601/8174	24
hsa03410	hsa03410	Base excision repair	17/2586	33/7528	0.031252901	0.245653957	0.219716325	54107/7374/5424/5427/328/2237/5423/5111/10038/10039/3978/142/56655/27301/7515/5425/6996	17
hsa05169	hsa05169	Epstein-Barr virus infection	82/2586	201/7528	0.031539425	0.245653957	0.219716325	3111/3118/958/3569/8900/3122/3383/7097/3127/3123/3115/4792/864/3113/7128/898/5971/4067/3109/637/5293/10213/3134/1869/896/5925/6890/1870/3716/4793/5702/6300/595/5708/7186/8517/11047/1647/6891/5705/4794/5606/9641/3654/9861/960/4791/3133/5700/5704/3107/1026/5707/5709/3105/3661/7187/3108/5717/1019/1021/890/5718/5719/8717/7157/5714/9541/10000/8737/9134/6773/9020/965/10018/4938/7188/6774/581/3665/3112/…	82
hsa05016	hsa05016	Huntington disease	79/2586	193/7528	0.031648669	0.245653957	0.219716325	125965/6648/146754/127602/29796/23236/2876/10105/5438/7052/1212/291/5439/1346/5434/4696/4701/374291/1537/51079/4728/4713/4698/56171/126328/5441/4723/1767/1211/4695/55081/1742/1351/1768/4899/4715/6647/4700/9377/7388/292/160/3064/148327/5437/1347/27089/4710/10488/4720/1345/4712/64764/5440/4718/293/4716/7157/5435/4708/1175/4722/4711/4729/1387/196385/90993/5468/4509/8701/4508/246721/7802/4514/581/259…	79
hsa04940	hsa04940	Type I diabetes mellitus	21/2586	43/7528	0.034715822	0.25747583	0.230289974	3111/2571/3118/3553/3552/3122/4049/3127/3123/3115/3113/5798/3109/3134/5799/3329/3133/3107/3105/3108/3112	21
hsa04926	hsa04926	Relaxin signaling pathway	55/2586	130/7528	0.034751339	0.25747583	0.230289974	1910/4312/2785/4792/2786/23236/339403/5293/107/6300/2770/5594/2791/7048/53358/109/4088/2787/2775/4893/5595/2783/148327/5590/10488/5605/64764/6655/1956/7423/3265/90993/4313/10000/1288/1287/6654/55970/399694/59345/111/1284/2784/115/59350/1281/1278/1282/6019/1277/1286/51764/84699/4322/59	55
hsa04640	hsa04640	Hematopoietic cell lineage	42/2586	97/7528	0.040821513	0.286317589	0.256086445	3111/1437/3118/3553/3589/3552/3569/3122/933/3127/3123/3115/947/948/3570/929/1440/3113/3109/3574/3575/3655/7037/4311/1435/3673/3676/945/2057/960/1436/3108/3675/3554/2323/4254/3815/2811/924/3112/2209/920	42
hsa05224	hsa05224	Breast cancer	61/2586	147/7528	0.041021727	0.286317589	0.256086445	8326/3714/7473/7976/2247/4855/7477/51384/5293/1869/8325/7480/5925/672/7474/1870/4854/595/6199/5594/28514/1647/53358/23493/10683/4791/1856/1026/7855/4893/8312/5595/1950/1019/1021/1855/675/7483/5605/6655/7157/1956/3265/8648/5728/2252/10000/6654/399694/8202/3815/81029/2100/581/2099/3480/8322/83439/2246/7482/3479	61
hsa03450	hsa03450	Non-homologous end-joining	8/2586	13/7528	0.041278916	0.286317589	0.256086445	7518/2237/4361/27434/7520/10111/5591/2547	8
hsa04136	hsa04136	Autophagy - other	12/2586	32/7528	0.043498456	0.295427016	0.264234044	10533/9140/84971/55054/64223/9706/57521/23130/79065/115201/84938/9776	12
hsa05218	hsa05218	Melanoma	32/2586	72/7528	0.047609525	0.316749086	0.283304801	5155/2247/999/5293/1869/4233/5925/1870/595/5594/1647/1026/4893/5595/1950/1019/1021/3082/5605/7157/1956/3265/5156/5728/2252/10000/5159/581/3480/2246/80310/3479	32
hsa04010	hsa04010	MAPK signaling pathway	115/2586	295/7528	0.050807308	0.331263648	0.296286828	2069/4137/374/5155/3553/8605/3552/1942/4909/4915/3305/5880/2261/93589/1946/5801/1847/2247/777/929/7039/3791/3304/5971/3303/8913/1850/23542/6195/4233/4804/5228/3312/6300/1435/4296/7186/8517/1846/1843/5594/1647/2318/7048/5606/11184/5924/5923/5533/3306/6237/284/3654/4791/7867/1436/9254/1848/4893/5536/5595/1950/2872/781/7043/6197/100506012/2122/3082/5605/8717/6655/7157/1616/3315/1956/5321/7423/3265/6…	115
hsa04540	hsa04540	Gap junction	38/2586	88/7528	0.052012696	0.332473313	0.297368769	113457/5155/2977/23236/1813/10382/107/3710/2770/5594/84790/109/4893/203068/5595/1950/10376/10383/5605/6655/1956/3265/5156/10381/6654/81027/111/2697/7846/5159/7082/1812/115/3357/347733/2911/51807/80310	38
hsa05230	hsa05230	Central carbon metabolism in cancer	29/2586	65/7528	0.054631556	0.342497833	0.306334839	27165/2261/5293/4233/5594/441531/9997/4893/5595/5214/5223/5605/7157/3091/1956/3265/5211/23410/5156/8140/5163/5728/10000/57103/3815/5159/6513/4916/5224	29
hsa04144	hsa04144	Endocytosis	96/2586	244/7528	0.055732623	0.342808208	0.306612443	3798/23550/3305/2261/3560/5662/5867/3304/3303/55040/3134/7037/93343/1759/84612/1212/64744/5337/80223/867/51652/27128/3312/3482/51324/64411/116986/84249/27131/10095/9230/5878/81873/7048/3306/30011/27243/4088/3133/3107/1211/10254/22905/3105/138429/23327/118813/160/23096/10093/3799/8027/5590/2870/9146/147179/116987/9829/8976/11267/1175/1785/7456/7879/30844/1956/3265/23527/10938/84364/22841/26119/511…	96
hsa00250	hsa00250	Alanine, aspartate and glutamate metabolism	17/2586	35/7528	0.057494702	0.346464545	0.309882722	27165/2571/2747/259307/7915/9945/5471/2875/122622/2806/158/57494/2805/8659/18/1373/445	17
hsa05203	hsa05203	Viral carcinogenesis	80/2586	201/7528	0.05890275	0.346464545	0.309882722	440689/121504/718/128312/8359/8900/8370/4792/898/8970/4067/8362/8347/5293/3134/896/8348/5933/8294/5925/28973/3716/8340/7185/2957/595/7186/8517/3017/85236/2967/5594/79885/4055/991/4791/3133/23513/5423/5700/3107/1026/3572/3105/5902/3661/4893/7187/5595/1019/1021/148327/890/5366/9093/10488/64764/8717/7157/2958/5966/3265/7532/6722/1739/1387/90993/9134/8341/554313/7188/1030/6774/581/8343/3665/8365/8339…	80
hsa04060	hsa04060	Cytokine-cytokine receptor interaction	114/2586	294/7528	0.059515382	0.346464545	0.309882722	6374/9518/1437/2921/658/2919/27178/8794/8743/115650/3576/2920/9966/3553/3589/958/3552/53833/3569/9235/3976/4049/3598/650/3557/943/8797/7292/3560/8741/3570/64109/7133/652/1230/130399/1440/1896/56477/51561/643/8792/2826/163702/3574/9173/26525/8740/3625/3575/23765/970/90865/27190/4804/53342/5618/10673/3604/3624/1435/8795/51330/1236/4055/7048/8771/2057/939/2661/93/3953/84957/8718/3572/1436/27242/3597…	114
hsa05217	hsa05217	Basal cell carcinoma	28/2586	63/7528	0.061159496	0.349789396	0.312856515	8326/7473/650/7976/652/7477/51384/8325/7480/7474/1647/5727/374654/1856/1026/7855/8312/1855/8643/7483/7157/81029/6608/581/2735/8322/83439/7482	28
hsa05145	hsa05145	Toxoplasmosis	47/2586	113/7528	0.064023019	0.359853523	0.321858011	3111/3118/3909/284217/958/3122/3305/7097/3127/3123/3115/4792/3914/3911/3113/3304/3303/3109/10105/3655/23643/3716/331/3312/4793/6300/2770/8517/5594/5606/3908/3306/3654/2775/330/3108/5595/7043/3460/5294/10000/3949/3915/3918/6774/345611/3112	47
hsa01522	hsa01522	Endocrine resistance	41/2586	98/7528	0.073100342	0.403910366	0.361263066	3714/4855/5293/107/1869/5925/1870/6300/4854/595/1839/2852/6199/5594/28514/53358/10683/109/1026/4893/5595/1019/5605/6655/7157/1956/3265/9611/4313/10000/6654/1565/399694/8202/111/2100/581/2099/3480/115/3479	41
hsa05225	hsa05225	Hepatocellular carcinoma	67/2586	168/7528	0.07545613	0.409978305	0.366690314	8326/4257/2944/7473/2947/653689/7976/7039/7477/8193/2946/51384/5293/1869/4233/8325/7480/5925/7474/1870/119391/595/6199/5594/1647/7048/9446/53358/4088/1856/1026/9817/7855/4893/8312/5595/10587/1019/1021/1855/7043/2950/3082/7483/5605/6655/7157/196528/1956/3265/7296/1728/86/4258/5728/10000/6654/114112/399694/81029/581/3480/2549/8322/83439/5336/7482	67
hsa04213	hsa04213	Longevity regulating pathway - multiple species	27/2586	62/7528	0.082820124	0.442612467	0.395878764	3305/6648/3304/3303/8660/5293/107/1410/3312/6199/109/3306/57521/81570/4893/2308/3667/6647/84335/3265/3643/10000/111/5565/3480/115/3479	27
hsa01524	hsa01524	Platinum drug resistance	31/2586	73/7528	0.090975796	0.473272104	0.423301172	4257/2944/2947/653689/2946/637/5293/4437/672/331/119391/332/5594/9446/1026/4292/330/5595/7153/2067/5366/2950/7157/2956/7155/4258/10000/472/7507/5980/581	31
hsa03420	hsa03420	Nucleotide excision repair	21/2586	47/7528	0.09146056	0.473272104	0.423301172	54107/1161/5982/5424/902/5886/2967/5985/5427/9978/6119/29935/2068/5111/5983/3978/56655/2067/6118/5425/7507	21
hsa05150	hsa05150	Staphylococcus aureus infection	29/2586	68/7528	0.094961431	0.48177793	0.430908901	3111/718/3118/3122/3383/3689/728/3127/3123/3115/629/719/3113/727/3109/5724/6404/3075/3108/715/717/10747/2359/1675/3112/721/2209/2212/720	29
hsa05130	hsa05130	Pathogenic Escherichia coli infection	24/2586	55/7528	0.096060017	0.48177793	0.430908901	113457/3875/929/999/9076/10382/23643/100506658/10095/84790/81873/203068/10376/10093/10383/8976/10381/4690/81027/7846/3059/347733/51807/7100	24
hsa04714	hsa04714	Thermogenesis	89/2586	231/7528	0.09970701	0.4924922	0.440491893	125965/126129/29796/1374/8193/9658/107/6195/79133/10063/51241/6300/285521/1346/6199/4696/4701/374291/1537/51079/65260/4728/5606/109/4713/64223/4541/4698/126328/57521/51103/4723/388753/4695/1351/4893/4715/51287/123096/57104/4700/9377/7388/6197/3991/1355/148327/1347/27089/28958/4710/10488/4720/1345/91942/4712/64764/1376/84335/4718/25915/6655/29078/4716/4708/2182/4722/3265/4711/86/4729/1352/4537/909…	89
hsa00603	hsa00603	Glycosphingolipid biosynthesis - globo and isoglobo series	8/2586	15/7528	0.102797065	0.492935514	0.4408884	10317/8706/2523/2717/6482/53947/4668/2524	8
hsa05140	hsa05140	Leishmaniasis	31/2586	74/7528	0.106783574	0.492935514	0.4408884	3111/718/4688/3118/1535/3553/3552/3122/7097/3689/3127/5743/3123/3115/4792/3113/3109/65108/3716/4793/6300/3676/5594/3654/3108/5595/7043/3460/3112/2209/2212	31
hsa04974	hsa04974	Protein digestion and absorption	37/2586	90/7528	0.107203456	0.492935514	0.4408884	10008/1359/7373/255631/1308/8645/1298/4311/5646/476/1803/6520/1305/483/5547/6505/206358/1288/1287/6519/1303/1306/54407/1293/1284/2006/1290/1281/1278/1282/1289/1299/1277/50509/1286/117247/1300	37
hsa04014	hsa04014	Ras signaling pathway	89/2586	232/7528	0.108769562	0.492935514	0.4408884	5155/8605/1942/283455/4909/4915/5880/2261/2785/1946/27040/2247/7039/3791/2786/106821730/2114/5293/9771/4233/4804/5337/5228/83593/1435/9610/11145/8517/5594/5878/2791/53358/5924/5923/6237/284/5781/1436/2787/4893/5595/2783/1950/10298/3082/5605/6655/5966/1956/5321/7423/3265/3643/6789/5156/9462/2252/8844/10000/2323/8831/23179/4254/6654/55970/399694/59345/3815/5063/5159/7010/51196/4303/100137049/10156/…	89
hsa04210	hsa04210	Apoptosis	54/2586	136/7528	0.109052479	0.492935514	0.4408884	113457/8743/4792/8797/1521/637/2081/597/5293/331/3710/7185/7186/8517/332/5594/8795/1647/84790/1676/10038/84823/10039/330/4893/5595/142/1677/1075/1520/10376/5366/1515/5605/8717/823/7157/1616/824/3265/4001/10000/472/8737/9020/10018/5783/843/7846/581/1513/1439/1512/51807	54
hsa00062	hsa00062	Fatty acid elongation	14/2586	30/7528	0.110650316	0.492935514	0.4408884	122970/3033/401494/11332/79993/117145/64834/10449/10965/9200/51495/51104/5538/6785	14
hsa04916	hsa04916	Melanogenesis	41/2586	101/7528	0.111231307	0.492935514	0.4408884	1910/8326/7473/7976/7477/23236/51384/107/8325/7480/7474/2770/5594/109/1856/7855/2775/4893/5595/1855/148327/10488/7483/5605/64764/3265/1387/90993/7306/4254/111/3815/81029/4157/115/1638/8322/83439/84699/7482/163688	41
hsa05211	hsa05211	Renal cell carcinoma	29/2586	69/7528	0.111893338	0.492935514	0.4408884	5155/112399/7039/106821730/5293/112398/4233/2034/5594/9978/5781/1026/6921/4893/5595/7043/10298/3082/5605/6655/3091/3265/1387/10000/6654/5063/6513/2549/9915	29
hsa00480	hsa00480	Glutathione metabolism	24/2586	56/7528	0.115282875	0.499908325	0.447124979	4257/2944/2947/653689/26873/2878/6241/2876/2946/494143/5226/119391/2687/6240/2678/9446/2729/2936/4953/2879/2950/4258/2877/79094	24
hsa04142	hsa04142	Lysosome	49/2586	123/7528	0.116543045	0.499908325	0.447124979	7805/10053/130340/54/1521/968/411/4891/2717/22901/1212/53/3482/2581/527/57192/533/4669/9516/162/4074/1201/1211/26985/51606/2760/285362/4758/1075/4668/967/2548/1174/1520/6448/950/2799/1515/4125/175/26088/5538/3373/26503/6272/1513/8218/1512/6556	49
hsa04115	hsa04115	p53 signaling pathway	30/2586	72/7528	0.118134137	0.50015232	0.447343212	64065/7161/2810/84883/898/6241/637/896/5054/891/595/8795/1647/51512/25898/1026/545/1019/1021/5366/10572/7157/5728/472/9134/4194/581/3486/7057/3479	30
hsa04390	hsa04390	Hippo signaling pathway	60/2586	154/7528	0.129400791	0.539378409	0.482427573	23418/658/374/8326/7161/3689/7473/650/3993/7976/652/6657/999/7477/51384/896/3397/84612/8325/7480/5054/5519/7474/1454/595/4771/3398/332/7048/154796/4088/1856/23513/7855/1742/8312/1855/7043/7159/5499/5590/7483/174/286204/7532/1739/4092/659/81029/1490/656/8200/5521/8322/1740/83439/2246/7482/84552/392255	60
hsa05332	hsa05332	Graft-versus-host disease	18/2586	41/7528	0.130708265	0.539378409	0.482427573	3111/3118/3553/3552/3569/3122/3127/3123/3115/3113/3109/3134/3133/3107/3105/3108/3821/3112	18
hsa05321	hsa05321	Inflammatory bowel disease (IBD)	27/2586	65/7528	0.137364764	0.55158392	0.493344352	3111/3118/3553/3552/3569/3122/7097/2625/3127/3123/3115/3113/51561/4094/3109/6775/4088/3108/7043/3460/3595/6774/8809/50615/3112/4772/7100	27
hsa00130	hsa00130	Ubiquinone and other terpenoid-quinone biosynthesis	6/2586	11/7528	0.137799549	0.55158392	0.493344352	27235/51805/84274/10229/1728/3242	6
hsa00512	hsa00512	Mucin type O-glycan biosynthesis	14/2586	31/7528	0.140433943	0.55158392	0.493344352	11226/79695/2591/374378/6482/63917/9334/56913/2590/8693/55568/2589/11227/57452	14
hsa03020	hsa03020	RNA polymerase	14/2586	31/7528	0.140433943	0.55158392	0.493344352	10622/5438/51728/5439/5434/5441/171568/55718/5437/55703/5440/5435/246721/84265	14
hsa05220	hsa05220	Chronic myeloid leukemia	31/2586	76/7528	0.143394937	0.554416544	0.49587789	4792/5293/1869/5925/1870/867/595/8517/5594/1647/7048/53358/613/4088/5781/1026/4893/5595/1019/1021/7043/1487/2122/5605/6655/7157/3265/10000/6654/399694/581	31
hsa04724	hsa04724	Glutamatergic synapse	45/2586	114/7528	0.144556461	0.554416544	0.49587789	27165/9455/2892/8605/50944/2785/85358/2786/23236/107/5337/3710/2770/57030/9454/5594/2791/5533/109/2906/2787/2775/1742/5595/2783/9456/5321/6505/6507/55970/59345/111/2905/54407/100137049/157/2784/115/2911/775/51764/116443/2898/6506/2897	45
hsa00600	hsa00600	Sphingolipid metabolism	20/2586	47/7528	0.150775675	0.571545001	0.511197821	7368/9331/8612/130367/340485/2717/2581/8879/10825/8877/56848/4758/64781/55512/55627/8560/55331/55304/166929/56624	20
hsa05221	hsa05221	Acute myeloid leukemia	27/2586	66/7528	0.159400036	0.577365051	0.516403355	1437/8900/929/3728/597/5293/8864/1978/595/6199/8517/5594/11040/1436/1848/4893/5595/5605/6655/3265/5292/10000/6654/3815/6774/83439/2209	27
hsa05223	hsa05223	Non-small cell lung cancer	27/2586	66/7528	0.159400036	0.577365051	0.516403355	7039/5293/1869/5925/1870/83593/595/5594/1647/1026/4893/5595/1950/1019/1021/5605/6655/7157/1956/3265/6789/10000/6654/6774/581/238/5336	27
hsa00330	hsa00330	Arginine and proline metabolism	21/2586	50/7528	0.160165642	0.577365051	0.516403355	57571/2628/1160/2593/1152/54498/262/4953/55748/2806/4128/29920/112817/6303/217/2805/283208/8659/5033/113451/79814	21
hsa04072	hsa04072	Phospholipase D signaling pathway	57/2586	148/7528	0.161166318	0.577365051	0.516403355	185/3576/5155/8605/183/8612/10161/2185/23236/5293/23566/107/1759/5337/27128/8877/5594/9170/53358/10555/109/6237/5781/56848/4893/5595/1950/5294/5605/6655/1785/1956/5321/3265/3643/5156/10000/9266/9162/160851/7248/4254/6654/399694/111/3815/2149/5159/11069/100137049/115/2549/2911/80310/2846/5336/26052	57
hsa04723	hsa04723	Retrograde endocannabinoid signaling	57/2586	148/7528	0.161166318	0.577365051	0.516403355	2892/2785/5743/222236/2560/2786/23236/107/2166/3710/6300/2770/57030/4696/5594/4701/374291/51079/2791/221955/4728/2556/109/4713/4541/4698/126328/4723/4695/2787/2775/4715/5595/2783/4700/4710/4720/4712/4718/4716/4708/4722/747/4711/4729/4537/55970/59345/111/2564/2784/115/2570/2911/775/51764/3763	57
hsa04612	hsa04612	Antigen processing and presentation	31/2586	77/7528	0.164173588	0.581745542	0.520321327	3111/3118/3122/3305/3127/972/3123/3115/3113/3304/3303/3109/3134/6890/3312/3320/821/3326/6891/3306/3308/3133/3107/3105/3108/1520/3822/5994/3821/3112/920	31
hsa04141	hsa04141	Protein processing in endoplasmic reticulum	63/2586	165/7528	0.167195974	0.582127263	0.520662744	26232/3305/26270/258010/3304/3303/9695/2081/1410/3312/22824/9532/3337/10483/7186/55432/3320/821/5886/573/9978/3326/9601/5611/7466/10808/56605/51360/3306/55741/10134/10294/10273/6748/55968/29979/81567/7415/10525/55666/80267/80331/8454/10952/823/10960/7322/118424/10113/824/267/9373/64215/9709/23471/25956/10484/9871/22872/55768/4287/581/57134	63
hsa00100	hsa00100	Steroid biosynthesis	9/2586	19/7528	0.16926408	0.582127263	0.520662744	1594/6646/120227/2222/1717/1718/6309/6713/1056	9
hsa00533	hsa00533	Glycosaminoglycan biosynthesis - keratan sulfate	7/2586	14/7528	0.169638313	0.582127263	0.520662744	4166/8702/6482/2530/8534/6487/9435	7
hsa05416	hsa05416	Viral myocarditis	24/2586	59/7528	0.186040627	0.629709698	0.563221138	3111/3118/958/3122/3383/5880/3689/3127/3123/3115/3113/1756/3109/637/3134/595/6444/3908/3133/3107/3105/3108/857/3112	24
hsa05020	hsa05020	Prion diseases	15/2586	35/7528	0.187367609	0.629709698	0.563221138	3553/3552/3569/4684/4685/727/3303/5594/10963/5595/6647/5605/3915/581/1958	15
hsa04658	hsa04658	Th1 and Th2 cell differentiation	36/2586	92/7528	0.193920061	0.637291341	0.570002265	3111/3118/3714/3122/2625/3127/3123/3115/4792/3560/27040/864/3113/4094/3109/3716/4793/6300/4854/8517/5594/28514/4794/10683/5533/6775/3108/5595/3460/4773/84441/55534/3595/3112/4772/920	36
hsa00360	hsa00360	Phenylalanine metabolism	8/2586	17/7528	0.196053205	0.637291341	0.570002265	259307/220/221/4282/2806/4128/2805/3242	8
hsa00630	hsa00630	Glyoxylate and dicarboxylate metabolism	13/2586	30/7528	0.197443023	0.637291341	0.570002265	48/54363/9380/81888/283871/112817/50/4191/6470/132158/5095/84532/55902	13
hsa00760	hsa00760	Nicotinate and nicotinamide metabolism	13/2586	30/7528	0.197443023	0.637291341	0.570002265	23475/93100/56953/10135/83594/30833/54981/316/4907/4860/115024/5167/4837	13
hsa00563	hsa00563	Glycosylphosphatidylinositol (GPI)-anchor biosynthesis	11/2586	25/7528	0.207895442	0.664450138	0.594293472	2822/80235/9091/55650/8733/84720/128869/8818/51227/5279/9487	11
hsa00650	hsa00650	Butanoate metabolism	12/2586	28/7528	0.224064794	0.690823839	0.617882478	35/2571/1962/622/7915/3033/79944/56898/18/3157/341392/54988	12
hsa04668	hsa04668	TNF signaling pathway	42/2586	110/7528	0.2250338	0.690823839	0.617882478	6374/4314/1437/2921/2919/2920/3553/3569/3976/3383/4049/5743/4792/7133/7128/5293/1051/6300/7185/1435/7186/8517/5594/5606/192111/9530/330/7187/5595/4323/148327/10488/64764/8717/90993/10000/8737/9020/843/7188/8809/84699	42
hsa00232	hsa00232	Caffeine metabolism	3/2586	5/7528	0.225127701	0.690823839	0.617882478	7498/1548/9	3
hsa00400	hsa00400	Phenylalanine, tyrosine and tryptophan biosynthesis	3/2586	5/7528	0.225127701	0.690823839	0.617882478	259307/2806/2805	3
hsa04915	hsa04915	Estrogen signaling pathway	52/2586	138/7528	0.228209888	0.690823839	0.617882478	3880/3305/3875/7039/3304/3303/23236/5293/5580/107/3710/3312/2770/1839/2852/2289/3320/2288/5594/3326/3866/53358/3884/3885/109/3306/2775/4893/5595/148327/10488/5605/64764/6655/1956/3265/8648/90993/4313/10000/2550/6654/399694/8202/111/2100/2099/115/2911/84699/3763/163688	52
hsa04934	hsa04934	Cushing syndrome	58/2586	155/7528	0.232367946	0.690823839	0.617882478	185/1583/8326/183/7473/7976/8622/898/57552/7477/8913/23236/51384/107/1869/8325/7480/5925/7474/1870/3710/51655/595/2770/84876/5594/109/1856/1026/7855/8312/5595/1019/1021/1855/148327/10488/7483/5605/64764/1956/9049/4221/90993/3949/9134/111/54554/81029/1030/115/3776/1395/8322/775/83439/84699/7482	58
hsa05032	hsa05032	Morphine addiction	35/2586	91/7528	0.234295738	0.690823839	0.617882478	5143/2785/8622/2560/2786/5144/5141/107/5136/5142/2770/2791/2556/109/5138/2787/2775/2783/2870/5139/2550/55970/59345/111/2564/5137/1812/2869/157/2784/10846/115/2570/51764/3763	35
hsa05167	hsa05167	Kaposi sarcoma-associated herpesvirus infection	69/2586	186/7528	0.234622629	0.690823839	0.617882478	1437/2921/718/2919/3576/2920/5155/3569/3383/2785/5743/4792/57580/2247/1230/2786/4067/637/9976/5293/3134/1869/5925/1870/3716/3710/6300/595/7186/8517/4277/5594/2791/9641/5533/3133/3107/1026/3572/3105/2787/3661/4893/7187/5595/2783/1019/7538/1021/5294/5605/8717/4773/7157/3091/3265/1387/10000/6773/55970/59345/6774/581/2784/3665/51764/4772/5336/163688	69
hsa04710	hsa04710	Circadian rhythm	13/2586	31/7528	0.238616247	0.690823839	0.617882478	6096/8864/1454/4862/8863/9978/9575/9572/8454/26224/406/5565/8553	13
hsa04722	hsa04722	Neurotrophin signaling pathway	45/2586	119/7528	0.239033797	0.690823839	0.617882478	4909/4915/7161/4792/814/10603/3656/5293/5580/6195/10019/4804/4793/6300/11108/5594/4794/53358/3654/5781/27018/4893/5595/396/3667/8767/6197/5605/6655/7157/3265/9500/10000/397/6196/6654/399694/11213/6272/581/2549/4916/5336/163688/4908	45
hsa04015	hsa04015	Rap1 signaling pathway	76/2586	206/7528	0.239457343	0.690823839	0.617882478	5155/1942/5880/2261/3689/375189/1946/10636/27040/2247/3791/999/23236/1813/5293/23566/54518/107/3397/9771/4233/84612/4804/5228/6300/83593/1435/2770/6494/25865/64411/5594/9170/5606/109/6237/284/1436/2775/4893/5595/1950/5590/3082/5605/1500/1956/5217/7423/3265/3643/5156/2252/10000/4254/57568/9863/111/3815/2149/5159/7010/11069/51196/3480/115/25780/7057/2246/80310/2846/84552/2264/51378/163688/3479	76
hsa05210	hsa05210	Colorectal cancer	33/2586	86/7528	0.247783343	0.708573421	0.633757951	2069/374/5880/7039/5293/4437/1630/595/6199/332/5594/1647/7048/4088/1026/4292/4893/8312/5595/1950/7043/5366/5605/6655/7157/2956/1956/3265/10000/6654/10018/581/83439	33
hsa01212	hsa01212	Fatty acid metabolism	21/2586	53/7528	0.250275573	0.70860269	0.63378413	35/1962/126129/1374/3033/401494/37/79993/27349/64834/10449/9200/54995/1376/2182/51495/5538/9415/23205/6319/6785	21
hsa01210	hsa01210	2-Oxocarboxylic acid metabolism	8/2586	18/7528	0.252140834	0.70860269	0.63378413	95/162417/2875/48/2806/3419/2805/50	8
hsa05216	hsa05216	Thyroid cancer	15/2586	37/7528	0.263863046	0.730654286	0.653507385	999/7849/595/5594/1647/1026/4893/5595/5605/7157/3265/10342/5468/581/83439	15
hsa04371	hsa04371	Apelin signaling pathway	51/2586	137/7528	0.264469956	0.730654286	0.653507385	185/6696/4207/2785/814/2786/999/23236/107/5054/3710/4854/595/2770/6199/8877/5594/2791/109/6237/4088/56848/2787/4893/4899/5595/2783/3991/5294/5605/3265/6548/10000/5327/4205/55970/59345/111/5565/1490/2784/115/1958/85366/91807/6263/51764/10365/100271849/59/163688	51
hsa04020	hsa04020	Calcium signaling pathway	69/2586	188/7528	0.269544468	0.734657906	0.657088279	185/1910/4923/146/7125/814/623/154/777/5733/8913/2185/23236/5724/10105/147/487/107/5136/291/2925/3710/5260/3706/84876/624/8877/5533/109/2774/2906/1909/57172/56848/56413/6786/292/53373/80228/490/293/1956/8536/5156/2905/2149/5159/5137/1812/51196/2065/115/3357/3362/85366/5021/1139/91807/5731/2911/775/6263/6865/1133/5336/57118/163688/1129/2066	69
hsa00220	hsa00220	Arginine biosynthesis	9/2586	21/7528	0.272207282	0.734657906	0.657088279	27165/2747/95/162417/2875/2806/2805/1373/445	9
hsa00785	hsa00785	Lipoic acid metabolism	2/2586	3/7528	0.272911665	0.734657906	0.657088279	387787/51601	2
hsa04216	hsa04216	Ferroptosis	16/2586	40/7528	0.274933327	0.734657906	0.657088279	64116/10533/2495/4891/7037/23516/2512/2729/2879/10162/6303/6520/7157/2182/30061/84557	16
hsa04659	hsa04659	Th17 cell differentiation	40/2586	107/7528	0.284548066	0.749069653	0.669978346	3111/3118/3553/3569/3122/2625/3127/3123/3115/4792/3560/27040/3570/3113/51561/3109/53342/3716/4793/6300/8517/3320/5594/3326/7048/4794/5533/4088/3572/3108/5595/3460/4773/3091/3554/6774/50615/3112/4772/920	40
hsa04657	hsa04657	IL-17 signaling pathway	35/2586	93/7528	0.284922199	0.749069653	0.669978346	6374/4314/1437/2921/2919/3576/2920/3553/3569/4312/5743/4792/1440/7128/2354/1051/23765/27190/53342/6300/8061/7186/8517/3320/5594/3326/727897/9641/7187/5595/1994/8717/55540/7188/4322	35
hsa00730	hsa00730	Thiamine metabolism	7/2586	16/7528	0.292140194	0.753236736	0.673705444	158067/84284/249/79178/27010/26289/205	7
hsa04914	hsa04914	Progesterone-mediated oocyte maturation	37/2586	99/7528	0.295169326	0.753236736	0.673705444	8900/64506/5293/107/6195/9088/993/6300/891/2770/3320/441273/441272/5594/3326/51343/5347/109/4085/5595/729597/6197/6790/890/64682/3835/442590/10459/80315/10000/6196/111/3480/115/85417/285955/3479	37
hsa05231	hsa05231	Choline metabolism in cancer	37/2586	99/7528	0.295169326	0.753236736	0.673705444	9468/5155/8605/5880/8612/6583/6584/5293/1120/5337/1978/6199/10434/5594/4893/5595/1950/56994/5605/6655/8976/3091/1956/5321/3265/5156/10000/9162/160851/7248/1119/6654/5159/100137049/6582/80310/6580	37
hsa04012	hsa04012	ErbB signaling pathway	32/2586	85/7528	0.295749393	0.753236736	0.673705444	145957/2069/374/7039/106821730/5293/867/3084/1978/1839/6199/5594/53358/1026/4893/5595/1950/10298/5605/6655/1956/3265/10000/4690/6654/399694/5063/9542/2065/2549/5336/2066	32
hsa00190	hsa00190	Oxidative phosphorylation	49/2586	133/7528	0.299912277	0.75402741	0.674412634	125965/29796/90423/10063/64077/527/1346/533/4696/4701/374291/1537/51079/4728/4713/4541/4698/126328/4723/529/4695/528/1351/51606/4715/4700/9377/7388/1355/1347/27089/4710/8992/4720/1345/4712/534/4718/4716/4708/155066/4722/4711/4729/1352/4537/4509/4508/4514	49
hsa01040	hsa01040	Biosynthesis of unsaturated fatty acids	11/2586	27/7528	0.304243365	0.75402741	0.674412634	122970/401494/11332/79993/64834/10965/9200/51495/9415/6319/6785	11
hsa04150	hsa04150	mTOR signaling pathway	56/2586	153/7528	0.304252365	0.75402741	0.674412634	8326/7473/7976/7477/51384/90423/5293/6195/8325/7480/7474/9894/1978/6199/81617/5594/64223/9706/389541/1856/57521/529/79109/528/7855/51606/4893/5595/3667/1855/6197/7483/5605/6520/534/9681/84335/6655/3265/3643/8140/253260/23175/5728/10000/2887/7248/6196/6654/81029/6446/3480/8322/64798/7482/3479	56
hsa05330	hsa05330	Allograft rejection	15/2586	38/7528	0.305731784	0.75402741	0.674412634	3111/3118/958/3122/3127/3123/3115/3113/3109/3134/3133/3107/3105/3108/3112	15
hsa05418	hsa05418	Fluid shear stress and atherosclerosis	51/2586	139/7528	0.30762468	0.75402741	0.674412634	658/4688/1535/5155/3553/3552/4257/3383/5880/2944/59341/7056/2947/653689/6382/652/3791/2946/5293/6385/25828/6300/119391/8517/3320/1843/3326/6612/9446/93/7295/9817/5590/2950/7157/90/1728/857/3685/4258/3554/4313/10000/5327/659/4205/8878/92/445/10365/163688	51
hsa00430	hsa00430	Taurine and hypotaurine metabolism	5/2586	11/7528	0.314769985	0.755472959	0.675705553	2571/1036/2687/2678/84890	5
hsa00030	hsa00030	Pentose phosphate pathway	12/2586	30/7528	0.317379634	0.755472959	0.675705553	64080/25796/5226/9563/6888/5214/2821/55276/5211/414328/230/132158	12
hsa04146	hsa04146	Peroxisome	31/2586	83/7528	0.318794723	0.755472959	0.675705553	6648/1962/8309/390916/84769/728635/83594/215/7498/5190/10654/23600/1891/54677/5264/5827/10455/8800/8504/10901/54363/5192/55825/6647/5191/2182/5052/55711/4598/283927/51555	31
hsa04066	hsa04066	HIF-1 signaling pathway	37/2586	100/7528	0.321441767	0.755472959	0.675705553	3569/112399/3570/5293/7037/112398/5054/1978/6199/5594/9978/4055/284/1026/6921/5595/1950/2872/3460/5605/3091/2597/2023/1956/5211/3643/1387/5163/10000/7010/6513/6774/3480/5336/4878/51378/3479	37
hsa05132	hsa05132	Salmonella infection	32/2586	86/7528	0.324173719	0.755472959	0.675705553	1437/2921/2919/3576/2920/3553/3552/3569/375189/3929/929/5585/83547/64837/29108/6300/5586/5594/10095/2318/81873/51143/5595/10093/3460/8976/7879/5217/1783/7082/58484/7100	32
hsa04152	hsa04152	AMPK signaling pathway	44/2586	120/7528	0.326690725	0.755472959	0.675705553	8900/126129/948/1374/8660/5293/5519/1978/595/6199/81617/9230/92579/3953/57521/2308/3667/3991/148327/5214/1994/890/10488/64764/84335/1938/23216/5211/3643/5208/90993/10000/5523/5468/7248/3156/32/5565/3480/5521/6517/6319/84699/3479	44
hsa00051	hsa00051	Fructose and mannose metabolism	13/2586	33/7528	0.329101313	0.755472959	0.675705553	231/3795/6652/5372/55556/26007/5214/29925/5211/5208/230/5373/57103	13
hsa00900	hsa00900	Terpenoid backbone biosynthesis	9/2586	22/7528	0.329277613	0.755472959	0.675705553	10654/23463/23590/116150/3156/3422/3157/4598/2342	9
hsa04721	hsa04721	Synaptic vesicle cycle	29/2586	78/7528	0.337725731	0.755472959	0.675705553	90423/1759/1212/6616/6857/527/57030/5864/533/529/1211/528/51606/160/8992/534/6812/6844/1175/1785/155066/6505/6507/8218/23025/10815/26052/6506/6534	29
hsa04725	hsa04725	Cholinergic synapse	41/2586	112/7528	0.339285772	0.755472959	0.675705553	2785/43/814/2786/23236/5293/107/3770/3710/2770/5594/2791/109/2787/2775/4893/5595/2783/148327/10488/5294/64764/56479/3265/3759/90993/10000/55970/59345/111/1136/2784/115/3786/1139/775/51764/84699/1133/3763/1129	41
hsa00350	hsa00350	Tyrosine metabolism	14/2586	36/7528	0.339665771	0.755472959	0.675705553	259307/220/2184/2954/221/4282/316/1312/2806/4128/2805/7306/1638/3242	14
hsa00440	hsa00440	Phosphonate and phosphinate metabolism	3/2586	6/7528	0.339841068	0.755472959	0.675705553	9468/56994/5833	3
hsa00750	hsa00750	Vitamin B6 metabolism	3/2586	6/7528	0.339841068	0.755472959	0.675705553	55163/57026/316	3
hsa05226	hsa05226	Gastric cancer	54/2586	149/7528	0.340658052	0.755472959	0.675705553	8326/7473/7976/2247/898/999/3728/7477/51384/5293/1869/4233/8325/7480/5925/7474/1870/595/6199/5594/1647/7048/53358/4088/1856/1026/7855/4292/4893/8312/5595/1950/1855/7043/3082/7483/5605/6655/7157/1956/3265/2252/10000/9134/6654/399694/81029/1030/581/2549/8322/83439/2246/7482	54
hsa00450	hsa00450	Selenocompound metabolism	7/2586	17/7528	0.359401086	0.780704482	0.698272979	92935/51540/4548/10587/56267/7296/114112	7
hsa04370	hsa04370	VEGF signaling pathway	22/2586	59/7528	0.362659483	0.780704482	0.698272979	8605/9047/5880/5743/3791/5293/6300/8877/5594/5533/7867/56848/4893/5595/5605/4773/3315/5321/3265/10000/100137049/5336	22
hsa02010	hsa02010	ABC transporters	17/2586	45/7528	0.366164798	0.780704482	0.698272979	154664/10349/23461/10351/8714/10060/9429/340273/215/6890/6891/23456/19/10057/21/64137/9619	17
hsa01523	hsa01523	Antifolate resistance	12/2586	31/7528	0.367124931	0.780704482	0.698272979	3553/3569/8714/9429/8517/471/6573/7298/2356/6470/10057/200895	12
hsa05310	hsa05310	Asthma	12/2586	31/7528	0.367124931	0.780704482	0.698272979	3111/3118/958/3122/3127/3123/3115/3113/3109/5553/3108/3112	12
hsa05146	hsa05146	Amoebiasis	35/2586	96/7528	0.367356895	0.780704482	0.698272979	1437/2919/3576/3909/3553/284217/3569/7097/3689/5273/3914/3911/929/23236/6318/5293/107/5878/3908/2774/7043/3315/7879/3554/1288/1287/2335/3915/3918/1284/1281/1278/1282/1277/1286	35
hsa00983	hsa00983	Drug metabolism - other enzymes	29/2586	79/7528	0.36879905	0.780704482	0.698272979	4257/2944/2947/653689/1066/6241/4832/2946/1890/978/7498/4831/119391/6240/7378/4830/9446/1548/8833/3251/654364/2950/3704/1854/4833/83549/4258/7172/9	29
hsa05163	hsa05163	Human cytomegalovirus infection	80/2586	225/7528	0.374108765	0.786610369	0.703555287	3576/3553/3569/5880/2785/5743/4792/3570/1230/2786/5733/2185/23236/637/5293/107/3134/1869/5925/6890/1870/3716/3710/1978/6300/595/2770/6199/7186/8517/5594/2791/6891/5533/109/3133/3107/1026/3105/2787/2775/3661/4893/5595/2783/1019/1021/148327/10488/5605/64764/8717/6655/4773/7157/1956/3265/3685/5156/3554/90993/10000/8737/7248/6654/55970/59345/111/7188/6774/581/5734/2784/115/6387/5731/51764/84699/4772/…	80
hsa05012	hsa05012	Parkinson disease	51/2586	142/7528	0.376414778	0.786610369	0.703555287	125965/6622/29796/1813/10105/291/2770/1346/4696/4701/374291/1537/51079/4728/4713/4541/2774/9246/4698/126328/4723/4695/1351/4715/4700/9377/7388/292/1347/27089/4710/4720/1345/4712/4718/293/4716/4708/65018/118424/4722/4711/4729/120892/4537/4509/4508/111/1812/4514/7318	51
hsa05120	hsa05120	Epithelial cell signaling in Helicobacter pylori infection	25/2586	68/7528	0.380416901	0.789910254	0.706506749	2919/3576/4792/50848/58494/4067/90423/4233/6300/527/1839/8517/533/1445/5781/529/528/51606/8992/534/155066/1956/9020/7082/5336	25
hsa04662	hsa04662	B cell receptor signaling pathway	26/2586	71/7528	0.385761242	0.790895309	0.707387796	933/5880/4792/10451/4067/5293/4793/971/8517/5594/4794/5533/4893/5595/5605/6655/4773/3265/10000/6654/8519/25780/27071/4772/5336/11025	26
hsa00340	hsa00340	Histidine metabolism	9/2586	23/7528	0.388169477	0.790895309	0.707387796	144193/57571/220/221/10841/55748/4128/217/3176	9
hsa04614	hsa04614	Renin-angiotensin system	9/2586	23/7528	0.388169477	0.790895309	0.707387796	185/183/1359/4311/7064/4012/5547/2028/1636	9
hsa00380	hsa00380	Tryptophan metabolism	15/2586	40/7528	0.393869856	0.796869566	0.712731255	1962/259307/8942/6999/3033/316/1543/130013/4128/56267/2639/217/8564/7166/1545	15
hsa00564	hsa00564	Glycerophospholipid metabolism	35/2586	97/7528	0.395990398	0.796869566	0.712731255	9468/8605/8612/43/84803/11313/1120/5337/2820/79143/11145/23761/55500/10434/9489/10555/6901/9791/10162/56994/253558/5321/5833/375775/23171/23175/162466/9162/160851/3931/1119/100137049/55224/151056/150763	35
hsa04932	hsa04932	Non-alcoholic fatty liver disease (NAFLD)	53/2586	149/7528	0.40615252	0.810647597	0.725054519	125965/3576/3553/3552/3569/5313/3570/29796/8660/637/2081/5293/4296/1346/7186/4696/4701/374291/1537/51079/4728/4713/3953/4698/126328/4723/4695/1351/4715/3667/4700/9377/7388/1347/27089/4710/4720/1345/2931/4712/4718/4716/4708/4722/4711/4729/3643/10062/10000/10018/5565/4514/581	53
hsa05030	hsa05030	Cocaine addiction	18/2586	49/7528	0.414421788	0.810647597	0.725054519	8851/2354/1813/8787/2770/2906/1742/4128/148327/10488/64764/1020/90993/111/2905/1812/116443/84699	18
hsa05144	hsa05144	Malaria	18/2586	49/7528	0.414421788	0.810647597	0.725054519	3576/3553/958/3569/3383/7097/3689/6382/948/1440/4233/7043/3082/7059/7060/7058/54106/7057	18
hsa00604	hsa00604	Glycosphingolipid biosynthesis - ganglio series	6/2586	15/7528	0.414539376	0.810647597	0.725054519	256435/6482/27090/2583/81849/8869	6
hsa00640	hsa00640	Propanoate metabolism	12/2586	32/7528	0.417757044	0.810647597	0.725054519	1962/3945/8801/593/26275/1629/5095/84532/18/55902/32/160287	12
hsa05205	hsa05205	Proteoglycans in cancer	81/2586	201/7528	0.417757044	0.810647597	0.725054519	8326/7097/7473/6382/7976/2247/3791/7477/287/51384/5293/84309/6385/4233/8325/7480/7023/7474/5328/867/3710/5329/6300/595/3673/1839/6199/7291/5594/2318/5727/6237/960/5781/1026/7855/4893/5595/967/5499/3082/54776/7483/5605/6655/7157/3091/117581/1956/3265/6548/857/3685/8826/4659/286/4660/4313/10000/2335/6654/1634/7078/81029/3059/51196/6608/2065/6774/288/2099/3480/2549/4060/8322/7057/5336/7482/2066/3479…	81
hsa05212	hsa05212	Pancreatic cancer	27/2586	75/7528	0.423927103	0.817752873	0.731409576	5880/7039/5293/1869/5925/5337/1870/3716/595/6199/8517/5594/1647/7048/4088/1026/5595/1950/1019/1021/675/7043/7157/1956/10000/6774/581	27
hsa05213	hsa05213	Endometrial cancer	21/2586	58/7528	0.431076749	0.82665306	0.739370028	999/5293/595/5594/1647/1026/4292/4893/8312/5595/1950/5605/6655/7157/1956/3265/5728/10000/6654/581/83439	21
hsa05168	hsa05168	Herpes simplex infection	65/2586	185/7528	0.437876246	0.834438461	0.746333399	3111/718/3118/3553/3569/3122/7097/4049/3127/972/3123/3115/4792/3113/727/3109/6881/8740/8864/3134/6877/6890/3716/4793/7185/7186/8517/8863/6891/9641/708/3133/6427/3107/5781/54926/3105/3661/7187/9575/3108/5819/1460/5499/3460/8454/7157/997/1616/3150/8683/1387/10482/6773/406/4938/6041/283106/7188/56000/5199/3665/54106/3112/25833	65
hsa04217	hsa04217	Necroptosis	57/2586	162/7528	0.440255875	0.834438461	0.746333399	8332/8743/2747/3553/8605/3552/8797/3012/2495/7128/723790/8336/8337/353376/637/114548/90865/291/3716/331/51652/29108/3014/8334/7186/3320/5836/8795/3326/192111/3015/2512/27243/6775/8329/10038/10039/330/142/292/3460/8717/81858/293/823/55072/824/5321/8737/6773/8878/27005/8969/7188/6774/100137049/581	57
hsa00534	hsa00534	Glycosaminoglycan biosynthesis - heparan sulfate / heparin	9/2586	24/7528	0.447463631	0.838774725	0.750211814	9955/9953/26229/64132/126792/64131/9394/11285/9957	9
hsa05010	hsa05010	Alzheimer disease	60/2586	171/7528	0.447689577	0.838774725	0.750211814	125965/4137/3553/25825/6622/8851/29796/23236/637/2081/487/4311/3710/1346/4696/5594/4701/374291/1537/51079/4728/5533/4713/4698/126328/4723/2906/23621/4695/1351/348/4715/5595/4700/9377/7388/1347/27089/4710/4720/1345/4712/4718/823/4716/1020/4708/2597/4722/824/4711/4729/4509/4508/322/2905/4514/775/6263/163688	60
hsa04114	hsa04114	Oocyte meiosis	44/2586	125/7528	0.453886108	0.843362694	0.754315357	367/64506/898/286151/107/6195/9088/5519/3710/6300/891/441273/441272/151648/5594/9978/991/5347/5533/109/4085/9232/8243/5595/729597/6197/5499/6790/64682/442590/10459/8454/80315/7532/9134/6196/111/9985/3480/115/10734/285955/163688/3479	44
hsa00601	hsa00601	Glycosphingolipid biosynthesis - lacto and neolacto series	10/2586	27/7528	0.455312375	0.843362694	0.754315357	10317/8706/84002/2523/2651/8702/6484/6487/53947/2524	10
hsa03018	hsa03018	RNA degradation	28/2586	79/7528	0.460850464	0.847587353	0.758093952	10950/11157/54512/56915/25804/51010/5042/3313/3329/10140/87178/51690/23404/9125/118460/22803/5214/51013/23016/64282/11340/167227/2023/5073/170506/5211/196513/9924	28
hsa04931	hsa04931	Insulin resistance	38/2586	108/7528	0.463384778	0.847587353	0.758093952	3569/183/133522/4792/948/1374/8660/5293/9945/5580/6195/6199/5836/92579/5781/2308/3667/6197/148327/5499/5590/10488/64764/7376/3643/10062/5728/90993/10000/6196/10724/32/5565/5507/6513/6774/6517/84699	38
hsa04022	hsa04022	cGMP-PKG signaling pathway	58/2586	166/7528	0.465393056	0.847587353	0.758093952	185/1910/146/4207/2977/154/8660/23236/1258/27094/10105/147/487/107/291/3710/2770/624/5594/5533/109/5138/1909/476/5595/3667/292/148327/5499/10488/5294/5605/64764/490/293/4773/6722/483/3643/4659/5139/90993/10000/4205/111/10398/115/8654/85366/91807/775/84699/10335/4772/100271849/4878/163688/3779	58
hsa00620	hsa00620	Pyruvate metabolism	14/2586	39/7528	0.479135833	0.86039818	0.769552134	5313/4199/97/3029/3945/9380/2739/1737/217/4191/84532/55902/32/160287	14
hsa00061	hsa00061	Fatty acid biosynthesis	5/2586	13/7528	0.47952615	0.86039818	0.769552134	27349/54995/2182/32/23205	5
hsa00010	hsa00010	Glycolysis / Gluconeogenesis	24/2586	68/7528	0.480344996	0.86039818	0.769552134	5313/220/221/92579/441531/3945/83440/9562/1737/5214/5223/2821/217/55276/2597/2023/5211/26330/230/84532/55902/669/5224/160287	24
hsa00531	hsa00531	Glycosaminoglycan degradation	7/2586	19/7528	0.49488256	0.87505928	0.782665226	411/8372/8692/4669/6448/2799/3373	7
hsa04978	hsa04978	Mineral absorption	18/2586	51/7528	0.496152521	0.87505928	0.782665226	4494/55630/2495/4502/4501/4499/4891/26872/261729/4495/2512/4493/476/475/490/483/30061/79901	18
hsa04810	hsa04810	Regulation of actin cytoskeleton	74/2586	214/7528	0.497869669	0.87505928	0.782665226	3687/5155/5880/2261/3689/375189/623/10451/2247/3071/50649/106821730/3681/5293/3691/3655/10458/3673/624/3676/5594/10095/9170/2245/81873/3695/6237/4636/3984/4893/5595/3675/1950/10093/10298/5499/81624/54776/5605/6655/8976/79837/5305/1956/5217/3265/6548/3685/8874/5156/8826/4659/2252/4660/2335/6654/26999/55970/5063/2149/22801/5159/10788/10398/6387/85366/8515/91807/2246/80310/1133/2846/2264/1129	74
hsa00514	hsa00514	Other types of O-glycan biosynthesis	8/2586	22/7528	0.500744769	0.87505928	0.782665226	3955/23127/6487/283464/6480/23509/727936/84620	8
hsa04211	hsa04211	Longevity regulating pathway	31/2586	89/7528	0.501951182	0.87505928	0.782665226	6648/814/8660/5293/107/1978/6199/109/57521/4893/2308/3667/148327/10488/64764/84335/7157/3265/3643/90993/10000/5468/7248/111/5565/581/3480/115/9776/84699/3479	31
hsa04623	hsa04623	Cytosolic DNA-sensing pathway	22/2586	63/7528	0.509540061	0.879163631	0.786336215	3553/3569/4792/10622/90865/29108/51728/4793/8517/5434/9641/5441/3661/171568/55718/5437/55703/5440/5435/8737/84265/3665	22
hsa04925	hsa04925	Aldosterone synthesis and secretion	34/2586	98/7528	0.50969916	0.879163631	0.786336215	185/1583/183/814/4929/8913/23236/107/3710/84876/25865/221955/109/5138/476/57172/3991/148327/10488/64764/490/747/483/8536/466/90993/3949/111/115/775/84699/4878/57118/163688	34
hsa04520	hsa04520	Adherens junction	25/2586	72/7528	0.518060362	0.888605166	0.794780856	10580/5880/5787/999/4233/117178/10458/5594/7048/4088/5595/5819/1460/1500/8976/1956/3643/1387/8826/4008/7082/283106/3480/83439/81607	25
hsa05340	hsa05340	Primary immunodeficiency	13/2586	37/7528	0.521798304	0.888605166	0.794780856	5896/115650/958/3575/7374/6890/84876/8517/6891/100/5994/5897/920	13
hsa01200	hsa01200	Carbon metabolism	40/2586	116/7528	0.523350282	0.888605166	0.794780856	35/2747/1962/5313/113675/4199/25796/2875/5226/9563/48/26007/54363/441531/8801/83440/6888/2806/3419/1737/5214/283871/26275/5223/2821/2805/50/4191/2597/2023/5211/6470/414328/230/132158/5095/84532/1373/55902/5224	40
hsa04310	hsa04310	Wnt signaling pathway	54/2586	158/7528	0.548918868	0.927189384	0.829291118	8326/5880/147111/4316/7473/7976/144165/54894/7477/23236/51384/896/84133/8325/7480/7474/1454/595/8061/84870/6422/9978/5533/4088/1856/7855/27130/8312/1855/1460/1487/81839/7483/8454/4773/7157/1387/166336/25805/55366/8840/5176/81029/283106/29964/8322/6424/83439/23500/6423/4772/4919/7482/8549	54
hsa05133	hsa05133	Pertussis	26/2586	76/7528	0.553711811	0.930464178	0.832220139	6374/718/3576/3553/3552/3569/3689/929/51561/727/353376/114548/114609/23643/29108/6300/2770/5594/3654/3661/5595/715/717/721/163688/720	26
hsa00471	hsa00471	D-Glutamine and D-glutamate metabolism	2/2586	5/7528	0.559101641	0.932734109	0.834250398	27165/2747	2
hsa00515	hsa00515	Mannose type O-glycan biosynthesis	8/2586	23/7528	0.560784925	0.932734109	0.834250398	79147/729920/146664/55624/11041/9215/6487/84197	8
hsa04921	hsa04921	Oxytocin signaling pathway	52/2586	153/7528	0.568890205	0.93618091	0.837333265	7226/8605/5743/93589/2977/814/23236/107/3770/3710/595/2770/5594/5533/109/1026/57172/9254/2775/4893/5595/781/5499/54776/5294/5605/4773/1938/1956/5321/3265/140465/3759/8536/4659/4660/782/111/5565/100137049/10398/115/85366/5021/91807/775/6263/4772/4878/57118/3763/163688	52
hsa04630	hsa04630	JAK-STAT signaling pathway	55/2586	162/7528	0.573050152	0.93618091	0.837333265	1437/5155/3589/53833/3569/3976/3598/3560/3570/64109/1440/51561/163702/3574/3575/5293/896/53342/5618/3716/595/316/2057/3953/6775/5781/1026/10254/3572/3597/1950/3977/8835/8027/3460/85480/6655/1956/3265/1387/5156/1154/5292/10000/3595/6773/6654/5159/6774/50615/2670/1439/3601/58985/5617	55
hsa05110	hsa05110	Vibrio cholerae infection	17/2586	50/7528	0.574038435	0.93618091	0.837333265	90423/527/533/9601/109/6558/529/528/51606/8992/534/10952/155066/7082/11015/115/5336	17
hsa05170	hsa05170	Human immunodeficiency virus 1 infection	72/2586	212/7528	0.574344117	0.93618091	0.837333265	5880/7097/2785/4792/684/7133/10053/130340/2786/2185/200315/106821730/637/5293/3134/140564/6890/3710/6300/891/2770/60489/6199/7186/8517/5594/9978/2791/6891/5606/9582/5533/3654/162/3133/3107/3984/3105/2787/2775/3661/6921/545/4893/5595/2783/1174/10298/5605/8454/8717/4773/9616/3265/8065/10000/472/8737/55970/59345/5063/7188/581/2784/85417/200316/51764/494551/4772/5336/920/163688	72
hsa04927	hsa04927	Cortisol synthesis and secretion	22/2586	65/7528	0.580881828	0.942126745	0.842651303	185/1583/183/190/8622/57552/8913/23236/107/3710/84876/109/148327/10488/64764/90993/3949/111/115/3776/775/84699	22
hsa04621	hsa04621	NOD-like receptor signaling pathway	60/2586	178/7528	0.600794858	0.958510745	0.85730538	7226/2921/2919/3576/1535/2920/3553/3569/4792/7128/9140/23236/9051/10135/5580/114548/55054/25828/3716/331/3710/29108/4793/6300/24145/7186/8517/3320/5594/3326/64170/9641/115362/7295/118429/3661/330/7187/5595/7205/8767/51393/81858/10910/55072/7158/8737/6773/114769/140609/3428/4671/10628/22861/4938/6041/7188/115361/3665/58484	60
hsa00520	hsa00520	Amino sugar and nucleotide sugar metabolism	16/2586	48/7528	0.612759271	0.958510745	0.85730538	10007/2582/9945/55907/2584/80146/5372/51706/29925/2821/55276/606495/5373/64841/1118/80896	16
hsa04330	hsa04330	Notch signaling pathway	16/2586	48/7528	0.612759271	0.958510745	0.85730538	3714/3955/4855/4854/196403/28514/10683/1856/1855/1487/84441/9541/1387/55534/151636/23220	16
hsa04961	hsa04961	Endocrine and other factor-regulated calcium reabsorption	16/2586	48/7528	0.612759271	0.958510745	0.85730538	23236/1759/1212/624/476/1211/160/490/1175/1785/483/2099/115/8218/5745/26052	16
hsa05014	hsa05014	Amyotrophic lateral sclerosis (ALS)	17/2586	51/7528	0.612981392	0.958510745	0.85730538	7133/4741/2876/637/6300/4747/5606/5533/2906/10452/84134/6647/7157/1616/2905/581/6506	17
hsa04730	hsa04730	Long-term depression	20/2586	60/7528	0.614081983	0.958510745	0.85730538	2892/8605/2977/4067/23236/5519/3710/2770/5594/2775/4893/5595/5605/5321/3265/100137049/3480/2911/2781/3479	20
hsa04920	hsa04920	Adipocytokine signaling pathway	23/2586	69/7528	0.615622505	0.958510745	0.85730538	126129/4792/948/7133/1374/8660/4793/7186/8517/92579/4794/3953/5781/3667/8717/2182/10000/32/5565/6513/6774/23205/6517	23
hsa05412	hsa05412	Arrhythmogenic right ventricular cardiomyopathy (ARVC)	24/2586	72/7528	0.616201972	0.958510745	0.85730538	1829/93589/1824/1756/3728/3691/3655/3673/3676/6444/3695/3908/9254/3675/781/3685/782/1000/2697/1832/22801/8515/775/83439	24
hsa04977	hsa04977	Vitamin digestion and absorption	8/2586	24/7528	0.617445572	0.958510745	0.85730538	80704/158835/10560/6573/8884/9963/8029/151056	8
hsa00511	hsa00511	Other glycan degradation	6/2586	18/7528	0.62333954	0.96307436	0.861387141	10825/4758/284004/4125/64772/175	6
hsa05164	hsa05164	Influenza A	57/2586	171/7528	0.639792751	0.98383225	0.879953288	3111/8743/3576/3118/3553/3552/3569/3122/3305/3383/3127/3123/3115/4792/8797/3113/3304/3303/3109/5293/114548/90865/29107/3716/100529063/3312/29108/4793/6300/3337/5594/3838/8795/5611/5606/5646/9641/3306/10625/3661/3108/5595/7706/3460/5605/293/1387/10482/55916/10000/6773/4599/4938/6041/56000/3665/3112	57
hsa00920	hsa00920	Sulfur metabolism	3/2586	9/7528	0.647582688	0.985557024	0.88149595	23474/54928/10380	3
hsa04923	hsa04923	Regulation of lipolysis in adipocytes	18/2586	55/7528	0.649533887	0.985557024	0.88149595	5743/154/5733/8660/5293/107/2770/11145/109/57104/3667/3991/3643/10000/111/115/5742/4878	18
hsa04913	hsa04913	Ovarian steroidogenesis	16/2586	49/7528	0.651091545	0.985557024	0.88149595	1583/8605/5743/107/1543/109/10965/5321/3643/3949/111/100137049/3480/115/1545/3479	16
hsa00260	hsa00260	Glycine, serine and threonine metabolism	13/2586	40/7528	0.655005013	0.985557024	0.88149595	1757/2628/113675/2593/211/441531/9380/4128/5223/6470/132158/669/5224	13
hsa04130	hsa04130	SNARE interactions in vesicular transport	11/2586	34/7528	0.659233325	0.985557024	0.88149595	10791/9342/9482/8674/8675/6844/6845/8417/6811/51272/8676	11
hsa00052	hsa00052	Galactose metabolism	10/2586	31/7528	0.662076651	0.985557024	0.88149595	8972/231/2582/2717/2584/92579/2548/5214/55276/5211	10
hsa00410	hsa00410	beta-Alanine metabolism	10/2586	31/7528	0.662076651	0.985557024	0.88149595	2571/1962/57571/220/221/54498/55748/26275/217/18	10
hsa04919	hsa04919	Thyroid hormone signaling pathway	38/2586	116/7528	0.675265992	0.995605053	0.890483047	1733/90390/652/4855/23236/5293/4854/595/5594/10231/476/4893/5595/2308/5214/5605/10025/7157/3091/3265/6548/483/9611/1387/3685/5208/8648/10000/1734/8202/23389/51196/6513/7068/2099/116931/5336/117247	38
hsa04918	hsa04918	Thyroid hormone synthesis	24/2586	74/7528	0.677988717	0.995605053	0.890483047	2878/7849/23236/2876/107/3710/821/9601/5172/109/2936/476/148327/10488/64764/8458/483/90993/111/432/115/2877/84699/7038	24
hsa05100	hsa05100	Bacterial invasion of epithelial cells	24/2586	74/7528	0.677988717	0.995605053	0.890483047	26084/999/5293/4233/1759/1212/867/10095/81873/53358/1211/10093/10459/8976/1785/857/2335/79767/399694/3059/9844/2549/8218/26052	24
hsa00770	hsa00770	Pantothenate and CoA biosynthesis	6/2586	19/7528	0.682627376	0.997921635	0.89255503	55229/8875/60490/80347/5167/53354	6
hsa00270	hsa00270	Cysteine and methionine metabolism	15/2586	47/7528	0.689431273	0.997950263	0.892580636	1036/259307/113675/191/3945/2729/262/2806/4548/56267/2805/4507/4191/1786/160287	15
hsa00071	hsa00071	Fatty acid degradation	14/2586	44/7528	0.69183055	0.997950263	0.892580636	35/1962/126129/1374/3033/10455/1632/37/10449/2639/217/1376/2182/23205	14
hsa04962	hsa04962	Vasopressin-regulated water reabsorption	14/2586	44/7528	0.69183055	0.997950263	0.892580636	9230/5878/109/51143/396/148327/10488/64764/6844/90993/397/1783/115/84699	14
hsa05162	hsa05162	Measles	43/2586	132/7528	0.69809444	1	0.894413949	8743/3553/3552/3569/7161/3305/7097/4792/8797/3560/7128/898/3304/3303/5293/896/3716/3312/4793/595/8795/9641/3306/3654/25898/4179/3661/1019/1021/10399/1460/3460/7157/10000/9134/6773/4599/4938/283106/51209/6774/3665/54106	43
hsa04912	hsa04912	GnRH signaling pathway	30/2586	93/7528	0.701704441	1	0.894413949	8605/2185/23236/5580/107/5337/3710/6300/1839/2796/5594/5606/109/4893/5595/4323/5605/6655/1956/5321/3265/4313/6654/111/100137049/115/1958/775/2798/163688	30
hsa01230	hsa01230	Biosynthesis of amino acids	24/2586	75/7528	0.706780293	1	0.894413949	95/5313/162417/113675/2875/48/441531/6888/2806/3419/4548/5214/29920/5223/2805/50/2597/2023/5211/6470/230/1373/5224/445	24
hsa00780	hsa00780	Biotin metabolism	1/2586	3/7528	0.717135267	1	0.894413949	54995	1
hsa05161	hsa05161	Hepatitis B	53/2586	163/7528	0.717963502	1	0.894413949	3576/3569/8900/7097/4792/898/353376/2185/637/5293/114609/1869/5925/1870/3716/6300/8517/332/5594/7048/5606/9641/3654/6775/4088/5111/1026/3661/4893/7187/5595/7043/148327/890/10488/5605/64764/6655/4773/7157/3265/1387/90993/10000/9134/6773/6654/843/6774/581/3665/84699/4772	53
hsa04928	hsa04928	Parathyroid hormone synthesis, secretion and action	34/2586	106/7528	0.723397569	1	0.894413949	5143/2625/4929/23236/5144/5141/107/5337/5744/3710/5142/2770/1839/1594/5594/109/4326/1026/5595/4323/148327/10488/64764/1956/90993/4205/111/860/115/1958/632/84699/5745/4322	34
hsa00280	hsa00280	Valine, leucine and isoleucine degradation	15/2586	48/7528	0.724282183	1	0.894413949	35/1962/259307/3033/316/10449/593/64087/26275/217/1629/5095/18/197322/3157	15
hsa00072	hsa00072	Synthesis and degradation of ketone bodies	3/2586	10/7528	0.72431143	1	0.894413949	622/56898/3157	3
hsa04713	hsa04713	Circadian entrainment	31/2586	97/7528	0.725686796	1	0.894413949	2892/2785/2977/2786/8913/23236/8864/107/3710/51655/2770/8863/5594/2791/109/2906/2787/2775/5595/2783/55970/59345/111/2905/2784/115/775/6263/51764/3763/163688	31
hsa04666	hsa04666	Fc gamma R-mediated phagocytosis	29/2586	91/7528	0.727580481	1	0.894413949	5880/8612/27040/10451/4067/5293/5580/5337/65108/6199/8877/5594/10095/81873/3984/56848/5595/10093/8976/1785/5321/4082/10000/8853/100137049/55616/2209/5336/2212	29
hsa04024	hsa04024	cAMP signaling pathway	69/2586	212/7528	0.735696581	1	0.894413949	2892/51738/5143/5880/4792/814/154/3352/10451/5733/1813/2695/1258/5144/5293/5141/107/5337/5142/2770/84876/64411/5594/5727/109/6662/6237/2906/1909/476/5595/3991/148327/5499/10488/5605/64764/490/6751/6548/483/1387/4659/5139/90993/10000/2550/6752/111/2905/2149/2696/11069/1812/51196/10398/10846/115/2735/3362/5021/775/116443/84699/4772/4878/163688/1129/3351	69
hsa05152	hsa05152	Tuberculosis	58/2586	179/7528	0.735859238	1	0.894413949	3111/718/3687/3118/3553/3552/3569/3122/7097/3689/3127/972/3123/3115/3929/929/3113/4046/51561/3656/3109/637/114609/1051/3716/6300/527/1594/3313/533/8877/3329/5594/5878/64170/5533/3654/56848/51606/3108/5595/8767/7043/1520/3460/8717/7879/1387/8844/10000/843/581/5994/54106/3112/2209/163688/2212	58
hsa04728	hsa04728	Dopaminergic synapse	42/2586	131/7528	0.740242556	1	0.894413949	2892/3798/2785/2786/23236/1813/5519/3710/6300/2770/6323/1312/2791/5533/2774/2787/2775/9575/2783/4128/148327/3799/5499/10488/2931/64764/90993/10000/5523/406/55970/59345/111/1812/2784/5521/1815/775/51764/84699/3763/163688	42
hsa04625	hsa04625	C-type lectin receptor signaling pathway	33/2586	104/7528	0.746847272	1	0.894413949	3553/3569/5743/4792/4046/51561/5971/5293/5580/114548/53342/3710/29108/6300/8517/5594/64170/9641/5533/6237/4791/5781/4893/5595/4773/3265/8844/10000/6773/9020/4772/5336/163688	33
hsa00910	hsa00910	Nitrogen metabolism	5/2586	17/7528	0.74793103	1	0.894413949	2747/766/377677/768/1373	5
hsa04727	hsa04727	GABAergic synapse	28/2586	89/7528	0.752901878	1	0.894413949	27165/2571/2785/10243/2560/2786/107/2770/2791/2556/109/2787/2775/92745/2783/2550/18/55970/59345/111/54407/2564/2784/115/2570/775/51764/3763	28
hsa04930	hsa04930	Type II diabetes mellitus	14/2586	46/7528	0.760604867	1	0.894413949	5313/777/8913/8660/5293/5580/5594/5595/3667/8835/5590/3643/775/6517	14
hsa04966	hsa04966	Collecting duct acid secretion	8/2586	27/7528	0.76082595	1	0.894413949	10723/90423/527/529/528/8992/534/155066	8
hsa00562	hsa00562	Inositol phosphate metabolism	23/2586	74/7528	0.761723561	1	0.894413949	3613/23236/5288/23007/5293/3706/64419/253430/54928/9562/138429/3612/5294/56623/79837/5305/5728/4534/51196/5287/27124/55613/5336	23
hsa04664	hsa04664	Fc epsilon RI signaling pathway	21/2586	68/7528	0.766354442	1	0.894413949	1437/8605/5880/27040/10451/4067/241/5293/6300/5594/5606/4893/5595/5605/6655/5321/3265/10000/6654/100137049/5336	21
hsa05131	hsa05131	Shigellosis	20/2586	65/7528	0.768975296	1	0.894413949	3576/375189/4792/4793/6300/8517/5594/10095/81873/960/5595/8767/10093/10459/8976/7322/5217/79767/3059/9844	20
hsa00310	hsa00310	Lysine degradation	18/2586	59/7528	0.774949122	1	0.894413949	1962/56979/85007/3033/23127/80854/79723/2146/2639/217/58508/10157/7799/83852/51111/93166/79823/123688	18
hsa04960	hsa04960	Aldosterone-regulated sodium reabsorption	11/2586	37/7528	0.775987595	1	0.894413949	2810/5293/5594/476/23327/5595/3667/483/3643/6446/3479	11
hsa05320	hsa05320	Autoimmune thyroid disease	16/2586	53/7528	0.782110605	1	0.894413949	3111/3118/958/3122/3127/3123/3115/3113/3109/3134/3133/3107/3105/3108/3112/7038	16
hsa04979	hsa04979	Cholesterol metabolism	15/2586	50/7528	0.78623803	1	0.894413949	27329/51129/948/1593/57552/19/6646/348/26119/3949/3931/9388/29116/6272/55908	15
hsa00565	hsa00565	Ether lipid metabolism	14/2586	47/7528	0.790799725	1	0.894413949	7368/8605/8612/5337/11145/5050/284161/5051/56994/5321/5048/79153/100137049/151056	14
hsa04340	hsa04340	Hedgehog signaling pathway	14/2586	47/7528	0.790799725	1	0.894413949	50846/1454/595/5727/374654/8643/2619/8454/53944/6608/132884/157/2735/91653	14
hsa04924	hsa04924	Renin secretion	21/2586	69/7528	0.791300928	1	0.894413949	185/183/2977/154/23236/5136/3710/2770/84876/5533/1909/3759/5139/111/5137/5734/1636/775/4878/163688/358	21
hsa04750	hsa04750	Inflammatory mediator regulation of TRP channels	31/2586	100/7528	0.791813514	1	0.894413949	3553/8605/5029/59341/623/23236/5293/5580/107/5583/3710/6300/624/7442/5606/109/51393/5499/5321/3554/111/2150/41/100137049/5734/115/3357/5336/51802/163688/3479	31
hsa04380	hsa04380	Osteoclast differentiation	40/2586	128/7528	0.798495616	1	0.894413949	4688/126014/1535/3553/3552/4792/814/54/5971/8792/2354/5293/3716/6300/1435/8061/7186/8517/5594/7048/5533/4791/1436/5595/3460/4773/3554/10000/5468/140885/6773/9020/8878/1513/4772/2209/5336/10326/11025/2212	40
hsa04071	hsa04071	Sphingolipid signaling pathway	37/2586	119/7528	0.802103621	1	0.894413949	1901/5880/130367/340485/23236/637/5293/9294/53637/5519/5337/6300/8879/2770/624/7186/1903/8439/8877/5594/56848/4893/5595/5590/5605/8717/8560/7157/3265/5728/55304/10000/5523/166929/56624/581/5521	37
hsa00290	hsa00290	Valine, leucine and isoleucine biosynthesis	1/2586	4/7528	0.814343001	1	0.894413949	113675	1
hsa04917	hsa04917	Prolactin signaling pathway	21/2586	70/7528	0.814349592	1	0.894413949	8792/5293/5618/6300/595/5594/53358/4893/5595/8835/5605/6655/3265/1154/10000/6654/399694/6774/2100/2099/5617	21
hsa04720	hsa04720	Long-term potentiation	20/2586	67/7528	0.81754901	1	0.894413949	814/23236/107/6195/3710/5594/5533/2906/4893/5595/6197/5499/5605/3265/1387/6196/2905/2911/775/163688	20
hsa04122	hsa04122	Sulfur relay system	2/2586	8/7528	0.821235244	1	0.894413949	27304/4338	2
hsa04911	hsa04911	Insulin secretion	26/2586	86/7528	0.821594823	1	0.894413949	27445/3780/23236/2695/27094/107/6616/3710/5864/54795/109/476/148327/10488/3782/64764/6844/483/90993/111/11069/6513/115/775/84699/3779	26
hsa00561	hsa00561	Glycerolipid metabolism	18/2586	61/7528	0.824696713	1	0.894413949	231/8612/84649/84803/2717/26007/10555/8694/57104/253558/217/132158/23175/9162/160851/9388/1056/150763	18
hsa03008	hsa03008	Ribosome biogenesis in eukaryotes	32/2586	105/7528	0.827550969	1	0.894413949	54913/29107/55651/84135/138716/10248/27341/51096/92856/4931/10885/65083/10528/55226/2091/5901/10940/51367/10607/1460/22803/51602/5822/10556/84128/4809/166378/10482/55916/10171/283106/56000	32
hsa03320	hsa03320	PPAR signaling pathway	22/2586	74/7528	0.832373265	1	0.894413949	123/10580/4312/2171/51129/1962/8309/126129/948/1593/1374/729359/4199/2170/1376/2182/10062/5468/1622/9415/23205/6319	22
hsa04611	hsa04611	Platelet activation	38/2586	124/7528	0.834293149	1	0.894413949	8605/2977/4067/23236/51206/83706/5293/54518/107/3710/6300/3673/2770/84876/5594/109/5595/6786/5499/5590/5294/5321/4659/10000/111/2149/2811/100137049/115/1281/85366/5742/1278/91807/1277/10125/5336/2212	38
hsa05160	hsa05160	Hepatitis C	48/2586	155/7528	0.836868373	1	0.894413949	5010/4792/9075/1364/9076/637/5293/1869/5519/5925/1870/3716/100506658/595/7186/8517/5594/9641/1026/3661/4893/7187/5595/1950/1019/1021/5605/8717/6655/7157/1956/3265/7532/10062/10000/3949/8737/6773/4599/6654/24146/4938/6041/6774/581/3665/5521/23562	48
hsa03013	hsa03013	RNA transport	51/2586	165/7528	0.84732017	1	0.894413949	1917/23225/54913/79897/10762/29107/55706/5042/1978/5905/8892/8668/79902/8087/6612/138716/10248/728689/10289/10419/8664/5901/10940/51367/50628/23165/5976/79228/9775/23511/1974/8487/8891/129401/84305/7329/23636/10921/8662/10556/9972/10460/25929/79023/1964/10482/55916/26999/56000/91181/8637	51
hsa04140	hsa04140	Autophagy - animal	39/2586	128/7528	0.847933083	1	0.894413949	10533/9140/84971/8660/23604/2081/5293/5580/55054/6199/9342/5594/64419/64223/6237/9706/57521/23130/4893/5595/3667/5605/84335/3091/53349/7879/3265/7405/51100/5728/83452/10000/7248/79065/115201/3480/84938/9776/64798	39
hsa03060	hsa03060	Protein export	6/2586	23/7528	0.855299581	1	0.894413949	83943/5018/90701/10952/60559/196294	6
hsa04964	hsa04964	Proximal tubule bicarbonate reclamation	6/2586	23/7528	0.855299581	1	0.894413949	27165/2747/1468/476/483/358	6
hsa05410	hsa05410	Hypertrophic cardiomyopathy (HCM)	25/2586	85/7528	0.86031687	1	0.894413949	3569/183/93589/1756/3691/3655/3673/3676/6444/3695/3908/9254/3675/781/7043/3685/7273/782/5565/7168/22801/8515/1636/775/3479	25
hsa04270	hsa04270	Vascular smooth muscle contraction	40/2586	132/7528	0.860492574	1	0.894413949	185/8605/146/183/2977/10203/23236/27094/147/5580/107/5583/3710/133/5594/109/1909/10267/5595/5499/54776/5605/5321/140465/4659/4660/800/111/100137049/10398/115/72/85366/91807/775/10335/4878/59/163688/3779	40
hsa04660	hsa04660	T cell receptor signaling pathway	30/2586	101/7528	0.864013404	1	0.894413949	1437/4792/27040/10451/106821730/5293/9402/4793/6300/8517/5594/4794/5533/4893/5595/1019/10298/5605/6655/4773/3265/1739/10000/4690/6654/9020/5063/10125/4772/920	30
hsa00980	hsa00980	Metabolism of xenobiotics by cytochrome P450	22/2586	76/7528	0.869140032	1	0.894413949	4257/2944/3290/29785/2947/653689/1645/220/2946/221/119391/1543/9446/1548/2052/2950/873/4258/1577/1565/1545/22977	22
hsa04726	hsa04726	Serotonergic synapse	34/2586	115/7528	0.883559993	1	0.894413949	8605/2785/5743/3352/2560/2786/23236/3710/2770/1843/5594/2791/2787/2775/4893/5595/2783/4128/5321/3265/7166/1565/55970/59345/111/100137049/2784/3357/3362/5742/775/51764/3763/3351	34
hsa00120	hsa00120	Primary bile acid biosynthesis	4/2586	17/7528	0.887329035	1	0.894413949	9023/8309/1593/23600	4
hsa05031	hsa05031	Amphetamine addiction	19/2586	68/7528	0.895317035	1	0.894413949	23237/2892/814/2354/5533/2906/4128/148327/5499/10488/64764/90993/111/2905/1812/775/116443/84699/163688	19
hsa05414	hsa05414	Dilated cardiomyopathy (DCM)	26/2586	91/7528	0.90108819	1	0.894413949	183/93589/1756/3691/107/3655/3673/3676/6444/3695/3908/109/9254/3675/781/7043/3685/7273/782/111/7168/22801/115/8515/775/3479	26
hsa00860	hsa00860	Porphyrin and chlorophyll metabolism	11/2586	42/7528	0.902075266	1	0.894413949	7390/2395/645/124454/1371/7389/211/2235/1355/210/1352	11
hsa04620	hsa04620	Toll-like receptor signaling pathway	30/2586	104/7528	0.903691362	1	0.894413949	3576/3553/958/6696/3569/7097/4792/3929/929/353376/5293/114609/23643/6300/8517/5594/54472/5606/9641/3654/3661/7187/5595/5605/10000/8737/1513/3665/54106/7100	30
hsa00592	hsa00592	alpha-Linolenic acid metabolism	6/2586	25/7528	0.907158112	1	0.894413949	8605/11145/5321/100137049/9415/151056	6
hsa05204	hsa05204	Chemical carcinogenesis	23/2586	82/7528	0.90925664	1	0.894413949	4257/2944/3290/5743/2947/653689/220/1646/2946/221/119391/1543/9446/1548/56267/2052/2950/873/4258/1577/9/1139/1545	23
hsa00500	hsa00500	Starch and sucrose metabolism	9/2586	36/7528	0.916291698	1	0.894413949	8972/5836/92579/11181/2548/2821/55276/5167/280	9
hsa04910	hsa04910	Insulin signaling pathway	40/2586	137/7528	0.916560207	1	0.894413949	10580/5313/10603/5575/8660/89801/5293/867/5260/1978/6199/5836/5594/92579/53358/57521/4893/5595/2308/9322/3667/5576/2872/3991/8835/5499/5590/5605/6655/3265/3643/10000/7248/6654/399694/32/5565/5507/6517/163688	40
hsa04650	hsa04650	Natural killer cell mediated cytotoxicity	38/2586	131/7528	0.919589486	1	0.894413949	1437/8743/3383/5880/3689/8797/27040/10451/2185/637/5293/3384/135250/353091/80329/4277/5594/8795/53358/5533/3133/3107/5781/3105/6452/4893/5595/3460/3822/5605/6655/4773/3265/6654/399694/3821/4772/5336	38
hsa04670	hsa04670	Leukocyte transendothelial migration	32/2586	112/7528	0.920646369	1	0.894413949	4688/1535/3383/5880/3689/5010/9075/10451/1364/50848/58494/2185/9076/5293/6300/83593/100506658/2770/6494/3676/90952/5781/4636/1500/4313/7070/24146/11069/10398/6387/23562/5336	32
hsa04215	hsa04215	Apoptosis - multiple species	8/2586	33/7528	0.924256149	1	0.894413949	637/4804/331/332/330/5366/10018/581	8
hsa05033	hsa05033	Nicotine addiction	10/2586	40/7528	0.924818953	1	0.894413949	2892/2560/57030/2556/2906/2905/2564/2570/1139/116443	10
hsa00830	hsa00830	Retinol metabolism	18/2586	67/7528	0.925363159	1	0.894413949	145226/29785/6121/158835/728635/316/1543/157506/10901/1548/9249/8694/8608/56603/1577/5959/10170/339761	18
hsa04950	hsa04950	Maturity onset diabetes of the young	6/2586	26/7528	0.926434548	1	0.894413949	4825/2494/6927/5313/3087/5080	6
hsa05143	hsa05143	African trypanosomiasis	9/2586	37/7528	0.931631281	1	0.894413949	3553/3569/3383/23236/7064/8542/2150/54106/4878	9
hsa04062	hsa04062	Chemokine signaling pathway	56/2586	190/7528	0.936078829	1	0.894413949	6374/2921/2919/3576/2920/5880/2785/4792/57580/10451/1230/2786/56477/643/4067/2826/2185/23236/5293/5580/107/4793/2770/8517/5594/1236/2791/53358/109/2787/4893/5595/2783/5590/2870/2931/5294/6655/8976/3265/10000/58191/6773/6654/55970/399694/59345/111/2869/6774/9844/157/2784/115/6387/51764	56
hsa04137	hsa04137	Mitophagy - animal	17/2586	65/7528	0.939597656	1	0.894413949	1869/23786/192111/6237/139341/4893/1460/89941/7157/3091/65018/7879/3265/665/8878/283106/79065	17
hsa00982	hsa00982	Drug metabolism - cytochrome P450	19/2586	72/7528	0.94256368	1	0.894413949	4257/2328/2944/2947/653689/220/2946/221/119391/316/9446/1548/4128/2329/2950/4258/1577/1565/2330	19
hsa04976	hsa04976	Bile secretion	19/2586	72/7528	0.94256368	1	0.894413949	28234/8714/9429/57552/107/109/476/2052/6548/483/3949/3156/111/6513/115/6343/200931/358/6580	19
hsa03022	hsa03022	Basal transcription factors	11/2586	45/7528	0.94427011	1	0.894413949	6881/6877/2957/902/2967/2068/8148/2958/6883/6882/6879	11
hsa04080	hsa04080	Neuroactive ligand-receptor interaction	103/2586	338/7528	0.945691934	1	0.894413949	185/1910/1901/4923/718/165829/2892/51083/51738/146/1146/183/3001/9934/5029/728/623/154/719/3352/10161/1138/2560/5733/10203/727/1134/1813/2695/4829/5724/339403/147/23566/256933/9294/2587/53637/57053/5618/2925/133/624/1903/7442/2796/9170/5646/2556/10874/5540/3953/90226/2906/1909/56413/6751/1241/2550/6752/1136/1325/2905/2564/2149/1140/2696/2831/2150/1812/4157/2743/8620/5734/7068/3357/6343/3362/59350…	103
hsa00970	hsa00970	Aminoacyl-tRNA biosynthesis	17/2586	66/7528	0.948806478	1	0.894413949	92935/23395/123263/7407/2193/124454/5188/10352/3376/10667/25973/10056/55157/79587/55699/57038/123283	17
hsa00510	hsa00510	N-Glycan biosynthesis	12/2586	49/7528	0.949658438	1	0.894413949	144245/146664/11282/2530/56052/4249/79087/8818/10195/6480/57134/84620	12
hsa00590	hsa00590	Arachidonic acid metabolism	16/2586	63/7528	0.952070315	1	0.894413949	9536/8605/5743/2878/2876/2687/11145/2678/127281/873/80142/5321/100137049/5742/2877/151056	16
hsa04922	hsa04922	Glucagon signaling pathway	28/2586	103/7528	0.952402626	1	0.894413949	126129/1374/23236/55671/3710/5260/5836/92579/3276/441531/3945/5533/2308/148327/5223/10488/64764/5211/1387/90993/10000/32/5565/6513/5224/160287/84699/163688	28
hsa05142	hsa05142	Chagas disease (American trypanosomiasis)	28/2586	103/7528	0.952402626	1	0.894413949	718/3576/3553/3569/7097/4792/23236/5293/107/5054/5519/6300/2770/624/8517/5594/7048/2774/3654/4088/2775/5595/7043/3460/10000/1636/5521/54106	28
hsa04970	hsa04970	Salivary secretion	24/2586	90/7528	0.953554658	1	0.894413949	146/1755/2977/154/23236/5554/5555/147/107/3710/727897/109/6558/476/490/6844/6548/483/4589/111/115/1469/6263/163688	24
hsa04622	hsa04622	RIG-I-like receptor signaling pathway	18/2586	70/7528	0.953866154	1	0.894413949	3576/54941/4792/9140/4793/6300/7186/8517/5300/26007/9641/3661/7187/7706/8717/8737/843/3665	18
hsa04744	hsa04744	Phototransduction	6/2586	28/7528	0.954700133	1	0.894413949	5148/1258/8787/9187/2780/163688	6
hsa04120	hsa04120	Ubiquitin mediated proteolysis	38/2586	137/7528	0.960613219	1	0.894413949	26232/378884/27338/672/1161/9690/867/331/9978/51343/991/9246/25898/9040/54926/10273/9817/330/6921/55120/23327/65264/11065/22888/64682/55284/7329/8454/997/9616/7322/118424/8065/55070/7325/92912/7318/90293	38
hsa04260	hsa04260	Cardiac muscle contraction	20/2586	78/7528	0.962444796	1	0.894413949	125965/93589/29796/1346/1537/476/9254/1351/9377/7388/781/1347/27089/1345/6548/483/782/7168/4514/775	20
hsa04392	hsa04392	Hippo signaling pathway - multiple species	6/2586	29/7528	0.964768398	1	0.894413949	8642/1454/4771/79633/9770/54798	6
hsa04973	hsa04973	Carbohydrate digestion and absorption	10/2586	44/7528	0.966875949	1	0.894413949	8972/83756/5293/92579/6518/476/2542/483/10000/280	10
hsa04975	hsa04975	Fat digestion and absorption	9/2586	41/7528	0.971154507	1	0.894413949	4547/8612/84649/948/10555/19/8694/2806/1056	9
hsa04742	hsa04742	Taste transduction	21/2586	83/7528	0.971215938	1	0.894413949	54429/50840/3352/83756/8645/5136/3710/6335/2556/2550/5137/2784/50832/5030/50834/2911/775/51764/6328/50839/3351	21
hsa00020	hsa00020	Citrate cycle (TCA cycle)	6/2586	30/7528	0.972748619	1	0.894413949	48/8801/3419/1737/50/4191	6
hsa04530	hsa04530	Tight junction	47/2586	170/7528	0.975597769	1	0.894413949	113457/5010/3993/9075/1364/50848/58494/11149/22989/9076/84612/5519/100506658/595/4771/5872/84790/154796/3308/23513/5111/57180/23327/1019/8531/10376/5590/8976/23370/51421/140465/91862/1739/5565/7846/24146/7082/57644/3059/153562/10398/4621/5521/1740/51807/23562/84552	47
hsa04261	hsa04261	Adrenergic signaling in cardiomyocytes	38/2586	145/7528	0.98658441	1	0.894413949	185/146/183/93589/154/23236/147/107/5519/6300/2770/5594/109/476/9254/5595/781/148327/5499/10488/5294/64764/490/6548/483/90993/10000/5523/782/111/7168/11069/115/5521/6324/775/84699/163688	38
hsa00591	hsa00591	Linoleic acid metabolism	5/2586	29/7528	0.987954634	1	0.894413949	8605/11145/5321/100137049/151056	5
hsa04070	hsa04070	Phosphatidylinositol signaling system	23/2586	99/7528	0.99418143	1	0.894413949	3613/23236/5288/5293/3710/3706/64419/253430/54928/3612/56623/79837/5305/5728/9162/160851/4534/51196/5287/27124/55613/5336/163688	23
hsa04971	hsa04971	Gastric acid secretion	16/2586	75/7528	0.995333672	1	0.894413949	23236/107/3710/2770/109/476/6548/3759/483/6752/111/115/85366/3776/91807/163688	16
hsa00040	hsa00040	Pentose and glucuronate interconversions	5/2586	34/7528	0.997296317	1	0.894413949	231/729920/9942/6652/51181	5
hsa03040	hsa03040	Spliceosome	31/2586	134/7528	0.998342876	1	0.894413949	3305/3304/3303/11157/25804/3312/84844/3306/6427/51690/6626/6631/9092/6625/22827/6633/11338/6637/9775/9410/10262/26121/10915/8449/494115/10291/4809/6635/8683/6627/57461	31
hsa03015	hsa03015	mRNA surveillance pathway	19/2586	91/7528	0.998383	1	0.894413949	5519/29107/100529063/5042/124540/53918/2107/5976/9775/5499/51692/84305/10921/1478/10482/55916/5523/56000/5521	19
hsa00140	hsa00140	Steroid hormone biosynthesis	10/2586	60/7528	0.999343415	1	0.894413949	1583/3290/1645/1646/79644/1543/412/1312/1577/1545	10
hsa04972	hsa04972	Pancreatic secretion	19/2586	98/7528	0.999659139	1	0.894413949	1359/23236/487/107/3710/5874/5646/109/6558/9545/476/490/6548/483/111/115/6343/280/1056	19
hsa00053	hsa00053	Ascorbate and aldarate metabolism	1/2586	27/7528	0.999988666	1	0.894413949	217	1
hsa05206	hsa05206	MicroRNAs in cancer	62/2586	299/7528	0.999999951	1	0.894413949	27165/5155/8626/2261/7473/5743/7976/4855/898/8660/8091/1869/4233/648/672/5328/1870/993/4854/595/85414/5594/113130/960/57521/1026/10253/4893/2146/1021/3667/10298/3371/7329/5605/6655/7157/1956/3265/1786/1387/5156/5292/4082/5728/472/9134/659/6654/10018/399694/7148/7078/7168/5159/4194/2065/6774/1545/7057/90427/5336	62
hsa04740	hsa04740	Olfactory transduction	14/2586	448/7528	1	1	0.894413949	391195/343172/338755/390275/1258/5136/109/2774/5138/5137/157/26212/51764/163688	14
