# Supplementary material for: Knockdown of HMGA2 regulates the level of autophagy via interactions between MSI2 and Beclin1 to inhibit NF1-associated malignant peripheral nerve sheath tumour growth
Source: J Exp Clin Cancer Res. 2019 May 3;38:185. doi: 10.1186/s13046-019-1183-2 (PMC6500071; doi:10.1186/s13046-019-1183-2)
Supplement: Supplementary file 6 — Table S4. ChIP-Seq data. (XLSX 664 kb) [file 13046_2019_1183_MOESM6_ESM.xlsx]

## Sheet: Sheet1
chr	start	end	gene_id	Gene_sys	length	summit	tags	-10*log10(pvalue)	fold_enrichment	FDR(%)	up	dowm
chr1	53201215	53201818	ENSG00000162378	ZYG11B	604	386	9	33.66	6.68	1.2	53199215-53201214	53201819-53203818
chr1	53262294	53263015	ENSG00000162378	ZYG11B	722	294	15	69.21	9.09	0.36	53260294-53262293	53263016-53265015
chr5	60652116	60653318	ENSG00000130449	ZSWIM6	1203	630	19	40.79	6.17	0.86	60650116-60652115	60653319-60655318
chr1	45549603	45550191	ENSG00000162415	ZSWIM5	589	230	10	43.01	8.08	0.81	45547603-45549602	45550192-45552191
chr1	45740819	45741536	ENSG00000162415	ZSWIM5	718	501	13	37.16	5.49	1.1	45738819-45740818	45741537-45743536
chr2	187703702	187705070	ENSG00000163012	ZSWIM2	1369	706	22	36.85	3.77	1.13	187701702-187703701	187705071-187707070
chr2	135961825	135962625	ENSG00000121988	ZRANB3	801	463	16	43.62	5.66	0.77	135959825-135961824	135962626-135964625
chr2	136020012	136020877	ENSG00000121988	ZRANB3	866	447	12	37.27	7.54	1.1	136018012-136020011	136020878-136022877
chr2	136069145	136070486	ENSG00000121988	ZRANB3	1342	638	47	276.85	32.3	0.57	136067145-136069144	136070487-136072486
chr2	136091945	136092615	ENSG00000121988	ZRANB3	671	193	10	31.43	5.03	1.27	136089945-136091944	136092616-136094615
chr2	136119266	136119958	ENSG00000121988	ZRANB3	693	222	9	30.01	4.9	1.33	136117266-136119265	136119959-136121958
chr2	136207582	136208216	ENSG00000121988	ZRANB3	635	225	9	31.6	6.6	1.28	136205582-136207581	136208217-136210216
chr3	101821572	101822236	ENSG00000170044	ZPLD1	665	234	9	32.32	7.07	1.27	101819572-101821571	101822237-101824236
chr3	101895529	101896532	ENSG00000170044	ZPLD1	1004	386	14	30.02	5.8	1.33	101893529-101895528	101896533-101898532
chr3	102049498	102050345	ENSG00000170044	ZPLD1	848	441	11	35.23	8.08	1.17	102047498-102049497	102050346-102052345
chr3	102116886	102117557	ENSG00000170044	ZPLD1	672	439	9	30.58	5.8	1.25	102114886-102116885	102117558-102119557
chr7	50139930	50140721	ENSG00000042813|ENSG00000164500	ZPBP|C7orf72	792	561	11	36.71	8.82	1.13	50137930-50139929	50140722-50142721
chr7	49976491	49977532	ENSG00000042813	ZPBP	1042	551	14	38.91	5.52	1	49974491-49976490	49977533-49979532
chr7	50007265	50008407	ENSG00000042813	ZPBP	1143	569	18	61.92	8.08	0.36	50005265-50007264	50008408-50010407
chr7	50010277	50011021	ENSG00000042813	ZPBP	745	231	12	43.65	7.54	0.78	50008277-50010276	50011022-50013021
chr7	50018150	50018755	ENSG00000042813	ZPBP	606	223	10	35.41	8.08	1.2	50016150-50018149	50018756-50020755
chr7	50019655	50020251	ENSG00000042813	ZPBP	597	385	10	42.49	7.07	0.82	50017655-50019654	50020252-50022251
chr1	86169482	86170423	ENSG00000117174	ZNHIT6	942	432	15	30.95	5.03	1.27	86167482-86169481	86170424-86172423
chr19	22636582	22637171	ENSG00000197360	ZNF98	590	228	9	32.02	6.21	1.26	22634582-22636581	22637172-22639171
chr19	22647706	22648313	ENSG00000197360	ZNF98	608	229	10	41.8	6.06	0.85	22645706-22647705	22648314-22650313
chr19	23513763	23514675	ENSG00000167232	ZNF91	913	405	13	31.04	5.28	1.28	23511763-23513762	23514676-23516675
chr19	53857923	53858522	ENSG00000213799	ZNF845	600	163	9	31.86	5.39	1.29	53855923-53857922	53858523-53860522
chr12	133623016	133624030	ENSG00000198040	ZNF84	1015	484	23	99.78	14.14	0.25	133621016-133623015	133624031-133626030
chrX	47808944	47809761	ENSG00000197779	ZNF81	818	299	13	48.8	6.06	0.64	47806944-47808943	47809762-47811761
chr7	88472474	88473170	ENSG00000182348	ZNF804B	697	221	9	30.24	4.96	1.32	88470474-88472473	88473171-88475170
chr7	88821966	88822550	ENSG00000182348	ZNF804B	585	231	9	34.73	5.73	1.17	88819966-88821965	88822551-88824550
chr2	185480276	185481008	ENSG00000170396	ZNF804A	733	484	10	34.89	6.06	1.18	185478276-185480275	185481009-185483008
chr2	185484828	185485524	ENSG00000170396	ZNF804A	697	218	9	30.79	6.06	1.26	185482828-185484827	185485525-185487524
chr2	185508247	185508954	ENSG00000170396	ZNF804A	708	332	9	30.28	6.06	1.31	185506247-185508246	185508955-185510954
chr2	185555072	185555872	ENSG00000170396	ZNF804A	801	582	11	37.44	6.06	1.1	185553072-185555071	185555873-185557872
chr2	185565417	185566228	ENSG00000170396	ZNF804A	812	585	11	33.81	6.52	1.2	185563417-185565416	185566229-185568228
chr2	185574148	185575112	ENSG00000170396	ZNF804A	965	411	13	40.42	7.94	0.83	185572148-185574147	185575113-185577112
chr2	185645885	185646627	ENSG00000170396	ZNF804A	743	229	10	34.4	6.06	1.18	185643885-185645884	185646628-185648627
chr19	12730281	12731200	ENSG00000173875|ENSG00000188033	ZNF791|ZNF490	920	437	12	37.59	8.08	1.06	12728281-12730280	12731201-12733200
chr9	99602818	99603678	ENSG00000196597	ZNF782	861	436	12	31.45	6.49	1.27	99600818-99602817	99603679-99605678
chr7	149149857	149150730	ENSG00000196453	ZNF777	874	448	12	32.15	5.87	1.27	149147857-149149856	149150731-149152730
chr19	23318646	23319337	ENSG00000183850	ZNF730	692	205	11	37.35	5.22	1.11	23316646-23318645	23319338-23321337
chr7	63517743	63518442	ENSG00000257482	ZNF727	700	527	9	30.65	5.05	1.26	63515743-63517742	63518443-63520442
chr19	24101254	24102142	ENSG00000213967	ZNF726	889	320	12	36.2	6.6	1.13	24099254-24101253	24102143-24104142
chr16	31732382	31733287	ENSG00000197302	ZNF720	906	428	16	52.5	8.38	0.52	31730382-31732381	31733288-31735287
chr3	75769025	75771216	ENSG00000227124	ZNF717	2192	687	65	49.35	3.46	0.59	75767025-75769024	75771217-75773216
chr19	12648543	12649290	ENSG00000196826|ENSG00000249709|ENSG00000269693	ZNF709|ZNF564|CTD-2192J16.20	748	231	10	30.48	5.45	1.25	12646543-12648542	12649291-12651290
chr19	21489453	21490693	ENSG00000182141	ZNF708	1241	546	36	187.59	19.85	0.61	21487453-21489452	21490694-21492693
chr12	8335395	8336122	ENSG00000196946	ZNF705A	728	356	10	35.13	6.06	1.17	8333395-8335394	8336123-8338122
chr8	81697094	81697770	ENSG00000164684	ZNF704	677	338	10	30.37	4.92	1.31	81695094-81697093	81697771-81699770
chr19	23768719	23769528	ENSG00000197372	ZNF675	810	223	11	32.1	6.21	1.27	23766719-23768718	23769529-23771528
chr19	23805336	23805878	ENSG00000197372	ZNF675	543	341	9	39.17	7.07	0.95	23803336-23805335	23805879-23807878
chr19	23829992	23830595	ENSG00000197372	ZNF675	604	315	9	35.52	6.06	1.19	23827992-23829991	23830596-23832595
chr3	42953084	42954746	ENSG00000182983|ENSG00000240747|ENSG00000273291	ZNF662|KRBOX1|KRBOX1	1663	1288	31	114.84	12.11	0.31	42951084-42953083	42954747-42956746
chr9	40832572	40833118	ENSG00000196409	ZNF658	547	206	9	38.91	7.07	1	40830572-40832571	40833119-40835118
chr19	20822345	20823750	ENSG00000188171	ZNF626	1406	600	40	206.06	21.2	0.7	20820345-20822344	20823751-20825750
chr19	52442383	52443060	ENSG00000176024	ZNF613	678	282	11	41.35	8.49	0.86	52440383-52442382	52443061-52445060
chr19	52867596	52868307	ENSG00000167554	ZNF610	712	233	9	30.1	5.05	1.32	52865596-52867595	52868308-52870307
chr15	64825271	64825839	ENSG00000180357	ZNF609	569	234	9	36.98	7.94	1.14	64823271-64825270	64825840-64827839
chr15	64845405	64846434	ENSG00000180357	ZNF609	1030	404	17	59.46	9.67	0.34	64843405-64845404	64846435-64848434
chr19	37658226	37658939	ENSG00000196967|ENSG00000267360	ZNF585A|CTC-454I21.3	714	226	10	35.83	8.08	1.16	37656226-37658225	37658940-37660939
chr19	52366443	52367167	ENSG00000161551	ZNF577	725	399	11	33.28	6.56	1.23	52364443-52366442	52367168-52369167
chr19	38278745	38279498	ENSG00000189144	ZNF573	754	464	10	33.87	5.05	1.19	38276745-38278744	38279499-38281498
chr19	58751836	58752504	ENSG00000198131|ENSG00000269545	ZNF544|CTD-3138B18.4	669	233	9	32.12	6.06	1.27	58749836-58751835	58752505-58754504
chr19	31095939	31098059	ENSG00000198597	ZNF536	2121	1175	128	961.52	52.81	0	31093939-31095938	31098060-31100059
chr18	56555543	56556652	ENSG00000074657	ZNF532	1110	647	17	47.44	7.63	0.69	56553543-56555542	56556653-56558652
chr18	56606382	56607076	ENSG00000074657	ZNF532	695	457	9	30.76	7.04	1.25	56604382-56606381	56607077-56609076
chr18	22699480	22700182	ENSG00000198795	ZNF521	703	354	9	30.51	6.06	1.26	22697480-22699479	22700183-22702182
chr18	22701682	22702375	ENSG00000198795	ZNF521	694	215	9	30.93	5.05	1.27	22699682-22701681	22702376-22704375
chr18	74107803	74108398	ENSG00000101493	ZNF516	596	205	9	35.97	6.06	1.16	74105803-74107802	74108399-74110398
chr19	21589242	21590193	ENSG00000196268|ENSG00000269237	ZNF493|CTD-2561J22.3	952	618	14	36.53	5.59	1.15	21587242-21589241	21590194-21592193
chr5	121467930	121468741	ENSG00000164185	ZNF474	812	576	12	42.87	7.07	0.8	121465930-121467929	121468742-121470741
chr5	121476243	121477201	ENSG00000164185	ZNF474	959	652	17	58.59	7.99	0.33	121474243-121476242	121477202-121479201
chr5	178383388	178384088	ENSG00000178187	ZNF454	701	233	10	36.5	8.08	1.14	178381388-178383387	178384089-178386088
chr19	21685693	21686530	ENSG00000197013	ZNF429	838	515	11	35.04	6.95	1.18	21683693-21685692	21686531-21688530
chr18	72395180	72395662	ENSG00000215421	ZNF407	483	212	9	36.8	6.71	1.12	72393180-72395179	72395663-72397662
chr18	72555624	72556317	ENSG00000215421	ZNF407	694	380	11	40.42	6.6	0.83	72553624-72555623	72556318-72558317
chr18	32948043	32948726	ENSG00000186496	ZNF396	684	471	11	32.34	5.28	1.27	32946043-32948042	32948727-32950726
chr3	21941553	21942184	ENSG00000151789	ZNF385D	632	447	9	30.95	4.6	1.27	21939553-21941552	21942185-21944184
chr3	21983182	21983889	ENSG00000151789	ZNF385D	708	345	9	30.28	7.07	1.31	21981182-21983181	21983890-21985889
chr3	22002793	22003422	ENSG00000151789	ZNF385D	630	220	11	44.34	9.43	0.76	22000793-22002792	22003423-22005422
chr3	22042053	22043072	ENSG00000151789	ZNF385D	1020	419	15	31.28	4.8	1.3	22040053-22042052	22043073-22045072
chr3	22051020	22051682	ENSG00000151789	ZNF385D	663	227	10	38.55	8.08	1	22049020-22051019	22051683-22053682
chr3	22061008	22061737	ENSG00000151789	ZNF385D	730	235	13	54.27	7.07	0.47	22059008-22061007	22061738-22063737
chr3	22125083	22125780	ENSG00000151789	ZNF385D	698	431	9	30.74	5.05	1.26	22123083-22125082	22125781-22127780
chr3	22136962	22137552	ENSG00000151789	ZNF385D	591	364	10	34.76	6.49	1.17	22134962-22136961	22137553-22139552
chr3	22308977	22309717	ENSG00000151789	ZNF385D	741	236	10	32.08	4.71	1.27	22306977-22308976	22309718-22311717
chr2	180523854	180524528	ENSG00000144331	ZNF385B	675	226	9	31.83	6.06	1.28	180521854-180523853	180524529-180526528
chr2	180692006	180692627	ENSG00000144331	ZNF385B	622	208	10	33.33	4.92	1.22	180690006-180692005	180692628-180694627
chr19	14840404	14841113	ENSG00000160961	ZNF333	710	466	9	30.19	5.05	1.32	14838404-14840403	14841114-14843113
chr1	90480427	90481045	ENSG00000162664	ZNF326	619	399	9	33.7	5.88	1.19	90478427-90480426	90481046-90483045
chr6	87882398	87882974	ENSG00000188994	ZNF292	577	351	9	31.99	5.2	1.26	87880398-87882397	87882975-87884974
chr6	87907357	87908101	ENSG00000188994	ZNF292	745	516	12	41.05	7.1	0.83	87905357-87907356	87908102-87910101
chr6	87944620	87945312	ENSG00000188994	ZNF292	693	409	9	30.97	7.07	1.27	87942620-87944619	87945313-87947312
chr7	111936435	111937611	ENSG00000198839	ZNF277	1177	507	21	68.01	8.67	0.35	111934435-111936434	111937612-111939611
chr19	24276086	24276937	ENSG00000213096	ZNF254	852	563	11	35.05	7.07	1.19	24274086-24276085	24276938-24278937
chr19	24306787	24307384	ENSG00000213096	ZNF254	598	228	9	33.58	5.66	1.2	24304787-24306786	24307385-24309384
chr19	24307629	24308485	ENSG00000213096	ZNF254	857	636	18	77.09	9.55	0.17	24305629-24307628	24308486-24310485
chr16	71480553	71481826	ENSG00000167377|ENSG00000261611	ZNF23|AC010547.9	1274	1062	19	36.56	4.71	1.14	71478553-71480552	71481827-71483826
chr19	44732865	44733528	ENSG00000131115|ENSG00000159917	ZNF227|ZNF235	664	258	9	32.37	5.05	1.28	44730865-44732864	44733529-44735528
chr11	7024672	7025610	ENSG00000149050	ZNF214	939	548	16	61.04	7.07	0.35	7022672-7024671	7025611-7027610
chr19	22147721	22149055	ENSG00000160321	ZNF208	1335	371	18	46.86	5.52	0.73	22145721-22147720	22149056-22151055
chr11	3364937	3365613	ENSG00000005801	ZNF195	677	485	9	30.76	5.88	1.25	3362937-3364936	3365614-3367613
chr9	97032884	97033657	ENSG00000175787	ZNF169	774	541	18	87.84	15.14	0.2	97030884-97032883	97033658-97035657
chr1	247313664	247314517	ENSG00000196418	ZNF124	854	442	12	40.56	7.04	0.84	247311664-247313663	247314518-247316517
chr12	133707684	133708275	ENSG00000256223|ENSG00000256825	ZNF10|CTD-2140B24.4	592	305	9	30.06	5.03	1.33	133705684-133707683	133708276-133710275
chr1	35777816	35778484	ENSG00000146463	ZMYM4	669	231	10	38.08	5.03	1.01	35775816-35777815	35778485-35780484
chr1	35870606	35871412	ENSG00000146463	ZMYM4	807	514	13	38.18	8.08	1.01	35868606-35870605	35871413-35873412
chr13	20631009	20631872	ENSG00000121741	ZMYM2	864	414	12	37.37	6.6	1.11	20629009-20631008	20631873-20633872
chr1	35577686	35578747	ENSG00000197056	ZMYM1	1062	474	27	108.82	15.88	0.28	35575686-35577685	35578748-35580747
chr1	40732728	40733435	ENSG00000084073	ZMPSTE24	708	359	11	30.7	5.23	1.26	40730728-40732727	40733436-40735435
chr3	147144795	147145483	ENSG00000152977	ZIC1	689	298	9	31.16	6.06	1.29	147142795-147144794	147145484-147147483
chr20	39824129	39826677	ENSG00000174306	ZHX3	2549	746	72	250.76	12.23	0.48	39822129-39824128	39826678-39828677
chr20	39842860	39844113	ENSG00000174306	ZHX3	1254	491	19	33.69	3.77	1.2	39840860-39842859	39844114-39846113
chr20	39891341	39892335	ENSG00000174306	ZHX3	995	343	16	30.86	4.22	1.26	39889341-39891340	39892336-39894335
chr14	68197408	68197965	ENSG00000072121|ENSG00000139988	ZFYVE26|RDH12	558	346	9	32.71	6	1.26	68195408-68197407	68197966-68199965
chrX	24182049	24182597	ENSG00000005889	ZFX	549	318	9	33.25	5.14	1.24	24180049-24182048	24182598-24184597
chr8	106374633	106375416	ENSG00000169946|ENSG00000253350	ZFPM2|RP11-127H5.1	784	514	11	35.63	6.6	1.2	106372633-106374632	106375417-106377416
chr8	106386297	106386987	ENSG00000169946|ENSG00000253350	ZFPM2|RP11-127H5.1	691	233	9	31.07	5.05	1.28	106384297-106386296	106386988-106388987
chr8	106733396	106734236	ENSG00000169946	ZFPM2	841	338	13	30.51	5.49	1.26	106731396-106733395	106734237-106736236
chr20	50809569	50810402	ENSG00000020256	ZFP64	834	501	15	40.75	6.17	0.85	50807569-50809568	50810403-50812402
chr19	38166052	38166782	ENSG00000120784|ENSG00000196381	ZFP30|ZNF781	731	496	10	34.98	6.06	1.18	38164052-38166051	38166783-38168782
chr19	38107200	38107838	ENSG00000120784	ZFP30	639	490	9	33.64	5.05	1.21	38105200-38107199	38107839-38109838
chr19	38131102	38132008	ENSG00000120784	ZFP30	907	511	14	31.97	5.49	1.26	38129102-38131101	38132009-38134008
chr8	77678266	77679318	ENSG00000091656	ZFHX4	1053	530	16	54.49	7.07	0.42	77676266-77678265	77679319-77681318
chr8	135568699	135569383	ENSG00000066827	ZFAT	685	455	9	31.35	7.07	1.28	135566699-135568698	135569384-135571383
chr15	80378477	80379101	ENSG00000086666	ZFAND6	625	438	10	35.57	7.02	1.2	80376477-80378476	80379102-80381101
chr7	6616476	6617443	ENSG00000136247	ZDHHC4	968	458	17	65.86	11.1	0.34	6614476-6616475	6617444-6619443
chr9	14663035	14663963	ENSG00000175893	ZDHHC21	929	509	11	31.79	7.07	1.28	14661035-14663034	14663964-14665963
chr8	17052175	17052898	ENSG00000104219	ZDHHC2	724	365	12	39.83	5.87	0.86	17050175-17052174	17052899-17054898
chr1	27163476	27164344	ENSG00000204160	ZDHHC18	869	229	15	38.13	5.28	1	27161476-27163475	27164345-27166344
chr12	77203456	77204182	ENSG00000186908	ZDHHC17	727	256	11	38.57	6.6	1	77201456-77203455	77204183-77206182
chr11	19188447	19189178	ENSG00000177054	ZDHHC13	732	226	10	30.4	5.33	1.3	19186447-19188446	19189179-19191178
chr2	207178389	207179022	ENSG00000204186	ZDBF2	634	254	9	33.9	6.06	1.2	207176389-207178388	207179023-207181022
chr3	28472277	28472988	ENSG00000206559	ZCWPW2	712	493	9	30.1	5.05	1.32	28470277-28472276	28472989-28474988
chr3	28519044	28519739	ENSG00000206559	ZCWPW2	696	510	9	30.83	5.05	1.26	28517044-28519043	28519740-28521739
chr3	28526998	28527631	ENSG00000206559	ZCWPW2	634	147	9	31.65	4.71	1.29	28524998-28526997	28527632-28529631
chr9	37283310	37283976	ENSG00000147905	ZCCHC7	667	223	10	35.83	5.66	1.16	37281310-37283309	37283977-37285976
chr9	88909392	88910351	ENSG00000083223	ZCCHC6	960	680	18	65.59	7.18	0.33	88907392-88909391	88910352-88912351
chr10	81186348	81187046	ENSG00000165424	ZCCHC24	699	462	9	30.7	6.06	1.25	81184348-81186347	81187047-81189046
chr1	52937905	52938824	ENSG00000134744	ZCCHC11	920	400	17	46.1	6.86	0.7	52935905-52937904	52938825-52940824
chrX	64216848	64217553	ENSG00000126970	ZC4H2	706	214	9	30.37	5.05	1.31	64214848-64216847	64217554-64219553
chr7	129675943	129676586	ENSG00000091732	ZC3HC1	644	390	9	32.82	6.95	1.25	129673943-129675942	129676587-129678586
chr7	138717171	138718020	ENSG00000146858	ZC3HAV1L	850	210	17	69.72	10.37	0.37	138715171-138717170	138718021-138720020
chr1	203795269	203796006	ENSG00000058673	ZC3H11A	738	228	13	47.05	10.09	0.67	203793269-203795268	203796007-203798006
chr8	79599947	79600707	ENSG00000104427|ENSG00000104432	ZC2HC1A|IL7	761	430	11	32.29	5.03	1.26	79597947-79599946	79600708-79602707
chr8	79631205	79631988	ENSG00000104427|ENSG00000104432	ZC2HC1A|IL7	784	451	11	32.88	6.14	1.24	79629205-79631204	79631989-79633988
chr1	33020946	33021597	ENSG00000160062|ENSG00000254553	ZBTB8A|RP1-27O5.3	652	469	10	36.66	5.66	1.13	33018946-33020945	33021598-33023597
chr1	33046529	33047272	ENSG00000160062|ENSG00000254553	ZBTB8A|RP1-27O5.3	744	401	12	45.95	9.93	0.69	33044529-33046528	33047273-33049272
chr20	62376664	62377257	ENSG00000130584	ZBTB46	594	212	9	32.12	6.27	1.27	62374664-62376663	62377258-62379257
chr14	64958548	64959184	ENSG00000089775	ZBTB25	637	213	9	33.74	8.08	1.2	64956548-64958547	64959185-64961184
chr3	114309179	114309646	ENSG00000181722	ZBTB20	468	234	9	37.16	7.54	1.1	114307179-114309178	114309647-114311646
chr3	114532502	114533187	ENSG00000181722	ZBTB20	686	222	10	37.29	6.06	1.1	114530502-114532501	114533188-114535187
chr3	114536169	114536842	ENSG00000181722	ZBTB20	674	216	10	35.45	5.66	1.19	114534169-114536168	114536843-114538842
chr3	114718818	114719700	ENSG00000181722	ZBTB20	883	290	16	43.55	8.31	0.77	114716818-114718817	114719701-114721700
chr3	114762049	114762998	ENSG00000181722	ZBTB20	950	530	13	30.25	6.16	1.31	114760049-114762048	114762999-114764998
chr11	113982994	113983690	ENSG00000109906	ZBTB16	697	509	10	31.66	5.26	1.28	113980994-113982993	113983691-113985690
chr8	81418159	81418948	ENSG00000205189	ZBTB10	790	433	10	32.23	7.07	1.26	81416159-81418158	81418949-81420948
chr3	167038408	167039059	ENSG00000169064	ZBBX	652	417	9	31.99	5.88	1.26	167036408-167038407	167039060-167041059
chr5	112898497	112899202	ENSG00000047188	YTHDC2	706	197	10	30.85	5.2	1.26	112896497-112898496	112899203-112901202
chrX	67729887	67730826	ENSG00000181704	YIPF6	940	543	16	46.96	7.07	0.7	67727887-67729886	67730827-67732826
chr2	32517837	32518481	ENSG00000119820	YIPF4	645	233	9	33.21	8.05	1.24	32515837-32517836	32518482-32520481
chr16	17548990	17549671	ENSG00000103489	XYLT1	682	362	11	41.11	6.6	0.84	17546990-17548989	17549672-17551671
chr3	142050742	142051427	ENSG00000114127	XRN1	686	230	10	33.93	5.52	1.18	142048742-142050741	142051428-142053427
chr3	142122301	142123029	ENSG00000114127	XRN1	729	395	10	32.22	6.52	1.26	142120301-142122300	142123030-142125029
chr3	142150321	142151627	ENSG00000114127	XRN1	1307	620	24	87.31	8.7	0.2	142148321-142150320	142151628-142153627
chr5	82623254	82623996	ENSG00000152422	XRCC4	743	301	10	34.4	6.06	1.18	82621254-82623253	82623997-82625996
chr7	152371008	152372434	ENSG00000196584	XRCC2	1427	694	35	162.75	16.15	0.49	152369008-152371007	152372435-152374434
chr1	180624689	180626416	ENSG00000143324	XPR1	1728	651	34	131.02	15.14	0.36	180622689-180624688	180626417-180628416
chr1	180802250	180803027	ENSG00000143324	XPR1	778	358	12	44.73	7.07	0.75	180800250-180802249	180803028-180805027
chr1	180834952	180835832	ENSG00000143324	XPR1	881	237	15	35.56	4.55	1.2	180832952-180834951	180835833-180837832
chr12	64818859	64819610	ENSG00000184575	XPOT	752	261	11	34.01	5.2	1.18	64816859-64818858	64819611-64821610
chr13	21352562	21353381	ENSG00000132953	XPO4	820	197	12	38.52	5.52	1	21350562-21352561	21353382-21355381
chr13	21405213	21405807	ENSG00000132953	XPO4	595	368	9	31.36	6.14	1.28	21403213-21405212	21405808-21407807
chr13	21418251	21418943	ENSG00000132953	XPO4	693	237	10	30.32	5.03	1.31	21416251-21418250	21418944-21420943
chr2	61724706	61725293	ENSG00000082898	XPO1	588	176	10	43.07	7.07	0.82	61722706-61724705	61725294-61727293
chr10	111632976	111633679	ENSG00000108039	XPNPEP1	704	213	9	30.47	5.05	1.26	111630976-111632975	111633680-111635679
chr8	56094232	56094977	ENSG00000206579	XKR4	746	573	11	37.55	5.66	1.07	56092232-56094231	56094978-56096977
chr8	56417667	56418362	ENSG00000206579	XKR4	696	229	12	47.76	7.74	0.71	56415667-56417666	56418363-56420362
chr2	167858006	167858662	ENSG00000163092	XIRP2	657	419	11	45.27	8.05	0.77	167856006-167858005	167858663-167860662
chr2	167871464	167872168	ENSG00000163092	XIRP2	705	205	10	36.29	7.07	1.14	167869464-167871463	167872169-167874168
chr2	167909536	167910303	ENSG00000163092	XIRP2	768	206	10	30.84	4.71	1.26	167907536-167909535	167910304-167912303
chr2	167914039	167914790	ENSG00000163092	XIRP2	752	541	10	33.97	6.06	1.18	167912039-167914038	167914791-167916790
chr2	167974478	167975198	ENSG00000163092	XIRP2	721	490	12	48.09	6.06	0.62	167972478-167974477	167975199-167977198
chrX	123045535	123046388	ENSG00000101966	XIAP	854	618	12	40.71	7.07	0.85	123043535-123045534	123046389-123048388
chr16	69899891	69900723	ENSG00000198373	WWP2	833	317	13	30.89	6.17	1.26	69897891-69899890	69900724-69902723
chr16	69913761	69914209	ENSG00000198373	WWP2	449	224	9	34.62	7	1.16	69911761-69913760	69914210-69916209
chr16	78227122	78228403	ENSG00000186153	WWOX	1282	613	32	107.44	11.66	0.28	78225122-78227121	78228404-78230403
chr16	78266177	78267213	ENSG00000186153	WWOX	1037	465	15	30.55	4.8	1.26	78264177-78266176	78267214-78269213
chr16	78299982	78300698	ENSG00000186153	WWOX	717	224	11	31.34	4.62	1.28	78297982-78299981	78300699-78302698
chr16	78539634	78540344	ENSG00000186153	WWOX	711	436	11	33.61	5.68	1.21	78537634-78539633	78540345-78542344
chr16	78893620	78894438	ENSG00000186153	WWOX	819	339	13	40.2	6.71	0.85	78891620-78893619	78894439-78896438
chr16	78898937	78899734	ENSG00000186153	WWOX	798	353	10	31.87	6.06	1.27	78896937-78898936	78899735-78901734
chr16	79044982	79045988	ENSG00000186153	WWOX	1007	587	17	55.69	8.88	0.35	79042982-79044981	79045989-79047988
chr16	79066471	79067273	ENSG00000186153	WWOX	803	341	11	30.31	5.03	1.31	79064471-79066470	79067274-79069273
chr17	5744005	5745724	ENSG00000179314	WSCD1	1720	1247	34	114.75	8.77	0.31	5742005-5744004	5745725-5747724
chr17	5934305	5935554	ENSG00000179314	WSCD1	1250	671	22	41.66	4.64	0.86	5932305-5934304	5935555-5937554
chr17	44935601	44936111	ENSG00000158955	WNT9B	511	229	10	44.9	8.28	0.76	44933601-44935600	44936112-44938111
chr5	137426986	137427705	ENSG00000061492	WNT8A	720	497	11	41.68	6.06	0.86	137424986-137426985	137427706-137429705
chrX	54246373	54247258	ENSG00000196632	WNK3	886	625	15	57.72	9.09	0.37	54244373-54246372	54247259-54249258
chr12	903587	904484	ENSG00000060237	WNK1	898	378	12	34.78	6.44	1.17	901587-903586	904485-906484
chr12	913843	914671	ENSG00000060237	WNK1	829	284	14	51.81	6.68	0.5	911843-913842	914672-916671
chr1	68574963	68576204	ENSG00000116729	WLS	1242	803	20	46.94	4.35	0.7	68572963-68574962	68576205-68578204
chr7	29851281	29852011	ENSG00000122574	WIPF3	731	506	10	33	6.68	1.24	29849281-29851280	29852012-29854011
chr7	29857519	29858651	ENSG00000122574	WIPF3	1133	539	24	88.25	11.87	0.21	29855519-29857518	29858652-29860651
chr12	65493141	65493894	ENSG00000156076	WIF1	754	474	10	33.87	7.07	1.19	65491141-65493140	65493895-65495894
chr8	38144548	38145190	ENSG00000147548	WHSC1L1	643	208	9	31.19	6.6	1.29	38142548-38144547	38145191-38147190
chr8	38197282	38198172	ENSG00000147548	WHSC1L1	891	385	13	32.04	4.53	1.27	38195282-38197281	38198173-38200172
chr15	83495822	83496340	ENSG00000156232	WHAMM	519	316	9	32.66	5.8	1.27	83493822-83495821	83496341-83498340
chr10	105935252	105935953	ENSG00000197748	WDR96	702	222	9	30.56	5.05	1.26	105933252-105935251	105935954-105937953
chr15	90241686	90242615	ENSG00000140527	WDR93	930	501	12	34.37	7.54	1.17	90239686-90241685	90242616-90244615
chr17	1626081	1627288	ENSG00000167716	WDR81	1208	639	49	214.64	19.45	0.74	1624081-1626080	1627289-1629288
chr1	67287279	67287949	ENSG00000152763	WDR78	671	435	11	43.32	5.88	0.78	67285279-67287278	67287950-67289949
chr1	67325727	67326347	ENSG00000152763	WDR78	621	398	12	51.75	7.54	0.5	67323727-67325726	67326348-67328347
chr15	54005110	54006254	ENSG00000166415	WDR72	1145	515	18	61.8	10.09	0.36	54003110-54005109	54006255-54008254
chr15	54010626	54011319	ENSG00000166415	WDR72	694	230	10	36.87	8.08	1.14	54008626-54010625	54011320-54013319
chr5	37517301	37518511	ENSG00000082068	WDR70	1211	688	29	135.08	16.15	0.38	37515301-37517300	37518512-37520511
chr5	37636945	37637749	ENSG00000082068	WDR70	805	224	12	34.99	4.97	1.18	37634945-37636944	37637750-37639749
chr18	54628951	54629648	ENSG00000091157	WDR7	698	222	9	30.74	7.07	1.26	54626951-54628950	54629649-54631648
chr18	54645793	54646392	ENSG00000091157	WDR7	600	459	9	35.75	5.05	1.16	54643793-54645792	54646393-54648392
chr12	122415425	122416414	ENSG00000158023	WDR66	990	474	15	45.06	6.21	0.76	122413425-122415424	122416415-122418414
chr1	241868619	241869274	ENSG00000162843	WDR64	656	221	15	74.55	11.06	0.32	241866619-241868618	241869275-241871274
chr1	241889333	241890128	ENSG00000162843	WDR64	796	403	10	31.96	6.06	1.26	241887333-241889332	241890129-241892128
chr16	74963421	74965077	ENSG00000103091	WDR59	1657	427	21	30.95	5.49	1.27	74961421-74963420	74965078-74967077
chr3	113136704	113137860	ENSG00000206530	WDR52	1157	886	21	80.55	8.08	0.18	113134704-113136703	113137861-113139860
chr3	167361746	167362425	ENSG00000174776	WDR49	680	449	9	31.04	5.96	1.28	167359746-167361745	167362426-167364425
chr3	167362701	167363422	ENSG00000174776	WDR49	722	333	11	39.34	8.59	0.94	167360701-167362700	167363423-167365422
chrX	117507462	117508314	ENSG00000131725	WDR44	853	404	12	40.76	7.07	0.85	117505462-117507461	117508315-117510314
chr5	76847340	76848460	ENSG00000164253	WDR41	1121	533	21	78.74	11.46	0.18	76845340-76847339	76848461-76850460
chr5	76859546	76860139	ENSG00000164253	WDR41	594	234	9	32.98	6.44	1.24	76857546-76859545	76860140-76862139
chr6	169927688	169928340	ENSG00000184465	WDR27	653	483	10	32.38	5.03	1.28	169925688-169927687	169928341-169930340
chr6	170016361	170017152	ENSG00000184465	WDR27	792	388	11	36.21	5.8	1.13	170014361-170016360	170017153-170019152
chr4	177017578	177018547	ENSG00000150627	WDR17	970	743	16	43.14	5.28	0.82	177015578-177017577	177018548-177020547
chr4	177062323	177063034	ENSG00000150627	WDR17	712	226	10	30.55	4.34	1.26	177060323-177062322	177063035-177065034
chr4	177067778	177068449	ENSG00000150627	WDR17	672	440	11	37.47	5.93	1.09	177065778-177067777	177068450-177070449
chr10	122656885	122657452	ENSG00000120008	WDR11	568	355	9	36.15	7.74	1.13	122654885-122656884	122657453-122659452
chr2	63382849	63383526	ENSG00000143951	WDPCP	678	237	9	31.69	5.05	1.29	63380849-63382848	63383527-63385526
chr2	63710393	63711107	ENSG00000143951	WDPCP	715	481	11	33.81	5.74	1.2	63708393-63710392	63711108-63713107
chr2	63997827	63998726	ENSG00000143951	WDPCP	900	677	15	41.69	6.79	0.86	63995827-63997826	63998727-64000726
chr14	55442804	55444089	ENSG00000198554	WDHD1	1286	778	22	44.97	4.4	0.76	55440804-55442803	55444090-55446089
chr4	85649804	85650890	ENSG00000163625	WDFY3	1087	651	17	47.99	6.71	0.65	85647804-85649803	85650891-85652890
chr4	85727119	85727758	ENSG00000163625	WDFY3	640	228	9	30.16	5.45	1.32	85725119-85727118	85727759-85729758
chr7	71057368	71058086	ENSG00000185274	WBSCR17	719	205	17	84.91	10.09	0.19	71055368-71057367	71058087-71060086
chr1	27813342	27814541	ENSG00000158195	WASF2	1200	636	24	92.48	14.14	0.22	27811342-27813341	27814542-27816541
chr12	6166504	6167134	ENSG00000110799	VWF	631	256	9	33.94	6.04	1.18	6164504-6166503	6167135-6169134
chr7	12422080	12422847	ENSG00000146530	VWDE	768	532	10	33.22	6.06	1.24	12420080-12422079	12422848-12424847
chr7	12426167	12426809	ENSG00000146530	VWDE	643	411	9	33.43	7.07	1.21	12424167-12426166	12426810-12428809
chr7	12428328	12428838	ENSG00000146530	VWDE	511	220	9	41.29	7.07	0.85	12426328-12428327	12428839-12430838
chr2	215289170	215289935	ENSG00000174453	VWC2L	766	221	10	33.31	6.06	1.22	215287170-215289169	215289936-215291935
chr2	215310342	215311051	ENSG00000174453	VWC2L	710	379	12	42.24	7.07	0.83	215308342-215310341	215311052-215313051
chr2	215333083	215333803	ENSG00000174453	VWC2L	721	495	10	33.49	4.77	1.21	215331083-215333082	215333804-215335803
chr13	42428638	42429351	ENSG00000102763	VWA8	714	519	10	33.84	4.77	1.19	42426638-42428637	42429352-42431351
chr1	20658556	20659229	ENSG00000158816	VWA5B1	674	213	9	31.88	5.05	1.27	20656556-20658555	20659230-20661229
chr10	114324834	114326254	ENSG00000151532	VTI1A	1421	320	22	66.28	6.6	0.34	114322834-114324833	114326255-114328254
chrX	65256168	65256915	ENSG00000155659	VSIG4	748	235	36	262.66	20.19	0.53	65254168-65256167	65256916-65258915
chrX	65257049	65257774	ENSG00000155659	VSIG4	726	223	10	35.23	6.06	1.17	65255049-65257048	65257775-65259774
chr12	118545175	118546063	ENSG00000176834	VSIG10	889	432	11	33.43	8.08	1.21	118543175-118545174	118546064-118548063
chr12	118570695	118571357	ENSG00000176834	VSIG10	663	469	9	30.61	4.77	1.26	118568695-118570694	118571358-118573357
chrX	107322110	107322767	ENSG00000101842	VSIG1	658	278	9	30.45	5.66	1.27	107320110-107322109	107322768-107324767
chr14	97281229	97282002	ENSG00000100749	VRK1	774	543	11	36.12	5.66	1.12	97279229-97281228	97282003-97284002
chr14	97392843	97393438	ENSG00000100749	VRK1	596	178	9	35.97	8.08	1.16	97390843-97392842	97393439-97395438
chr2	64172609	64173339	ENSG00000143952	VPS54	731	521	11	33.8	5.87	1.19	64170609-64172608	64173340-64175339
chr17	624333	626014	ENSG00000141252	VPS53	1682	995	30	42.26	6.04	0.83	622333-624332	626015-628014
chr7	38804507	38805186	ENSG00000006715	VPS41	680	479	10	32.15	5.2	1.27	38802507-38804506	38805187-38807186
chr15	42471334	42472257	ENSG00000166887	VPS39	924	476	15	40.17	6.71	0.85	42469334-42471333	42472258-42474257
chr10	70897808	70898645	ENSG00000122958	VPS26A	838	610	13	37.74	4.87	1.06	70895808-70897807	70898646-70900645
chr15	62214497	62215553	ENSG00000129003	VPS13C	1057	644	16	50.49	7.54	0.55	62212497-62214496	62215554-62217553
chr15	62328793	62330287	ENSG00000129003	VPS13C	1495	1069	26	92	11.06	0.22	62326793-62328792	62330288-62332287
chr8	100134744	100135229	ENSG00000132549	VPS13B	486	267	9	39.8	7.36	0.88	100132744-100134743	100135230-100137229
chr8	100147931	100148582	ENSG00000132549	VPS13B	652	451	10	31.66	5.74	1.28	100145931-100147930	100148583-100150582
chr8	100159700	100160542	ENSG00000132549	VPS13B	843	338	15	40.22	6.86	0.86	100157700-100159699	100160543-100162542
chr8	100270047	100271248	ENSG00000132549	VPS13B	1202	234	20	54.8	6.35	0.38	100268047-100270046	100271249-100273248
chr8	100319297	100320160	ENSG00000132549	VPS13B	864	563	14	46.69	5.39	0.72	100317297-100319296	100320161-100322160
chr9	79819910	79820512	ENSG00000197969	VPS13A	603	427	9	35.58	6.06	1.19	79817910-79819909	79820513-79822512
chr9	79853883	79854680	ENSG00000197969	VPS13A	798	560	13	39.89	6.49	0.87	79851883-79853882	79854681-79856680
chr9	79888177	79889138	ENSG00000197969	VPS13A	962	348	14	47.16	7.07	0.68	79886177-79888176	79889139-79891138
chr9	79946253	79947107	ENSG00000197969	VPS13A	855	330	11	31.88	5.59	1.27	79944253-79946252	79947108-79949107
chr3	51461624	51462554	ENSG00000145041	VPRBP	931	354	14	39.82	5.03	0.86	51459624-51461623	51462555-51464554
chr7	55595453	55596133	ENSG00000154978	VOPP1	681	230	10	37.43	7.04	1.1	55593453-55595452	55596134-55598133
chr17	57874014	57874702	ENSG00000062716	VMP1	689	476	9	31.16	5.05	1.29	57872014-57874013	57874703-57876702
chr17	57913124	57913843	ENSG00000062716	VMP1	720	487	10	33.09	7.54	1.24	57911124-57913123	57913844-57915843
chr2	36972720	36973252	ENSG00000205221	VIT	533	309	9	33.49	5.87	1.21	36970720-36972719	36973253-36975252
chr3	42536782	42537475	ENSG00000114812	VIPR1	694	459	9	30.38	6.95	1.31	42534782-42536781	42537476-42539475
chr12	95660002	95660786	ENSG00000028203	VEZT	785	491	12	36.02	5.8	1.16	95658002-95660001	95660787-95662786
chr3	157200952	157201658	ENSG00000197415	VEPH1	707	232	9	30.21	5.03	1.32	157198952-157200951	157201659-157203658
chr3	157204967	157205656	ENSG00000197415	VEPH1	690	472	10	35.52	4.84	1.19	157202967-157204966	157205657-157207656
chr4	177680858	177681820	ENSG00000150630	VEGFC	963	402	15	33.48	4.08	1.21	177678858-177680857	177681821-177683820
chr4	177704480	177705098	ENSG00000150630	VEGFC	619	236	9	34.7	7.07	1.16	177702480-177704479	177705099-177707098
chr10	75777683	75778228	ENSG00000035403	VCL	546	310	10	38.86	7.54	1	75775683-75777682	75778229-75780228
chr2	71136719	71137366	ENSG00000116035	VAX2	648	436	9	33.17	6.06	1.24	71134719-71136718	71137367-71139366
chr1	108193006	108193688	ENSG00000134215	VAV3	683	222	9	31.45	7.07	1.26	108191006-108193005	108193689-108195688
chr1	108355276	108355938	ENSG00000134215	VAV3	663	223	9	31.02	4.84	1.28	108353276-108355275	108355939-108357938
chr1	108444717	108445327	ENSG00000134215	VAV3	611	229	9	31.27	5.39	1.31	108442717-108444716	108445328-108447327
chr19	6833799	6836128	ENSG00000141968	VAV1	2330	819	64	310.26	29.27	0.7	6831799-6833798	6836129-6838128
chr16	78006097	78007198	ENSG00000171724	VAT1L	1102	612	21	68.73	10.66	0.36	78004097-78006096	78007199-78009198
chr11	75550261	75550919	ENSG00000198382	UVRAG	659	359	10	32.06	4.19	1.26	75548261-75550260	75550920-75552919
chr11	75567448	75568155	ENSG00000198382	UVRAG	708	218	9	30.28	5.05	1.31	75565448-75567447	75568156-75570155
chr3	191006811	191007873	ENSG00000188958	UTS2B	1063	547	16	42.71	8.2	0.79	191004811-191006810	191007874-191009873
chr6	144757841	144758570	ENSG00000152818	UTRN	730	220	12	36.96	5.45	1.13	144755841-144757840	144758571-144760570
chr6	144857296	144857967	ENSG00000152818	UTRN	672	454	12	38.96	6.1	0.99	144855296-144857295	144857968-144859967
chr6	145048912	145049624	ENSG00000152818	UTRN	713	237	10	34.34	5.8	1.17	145046912-145048911	145049625-145051624
chr6	145166251	145166853	ENSG00000152818	UTRN	603	368	9	33.3	6.6	1.22	145164251-145166250	145166854-145168853
chr17	30221881	30222546	ENSG00000108651	UTP6	666	380	11	44.17	5.96	0.78	30219881-30221880	30222547-30224546
chr8	117833357	117834189	ENSG00000147679	UTP23	833	538	12	36.38	7.1	1.16	117831357-117833356	117834190-117836189
chr5	72869315	72870332	ENSG00000164338	UTP15	1018	486	14	36.23	6.78	1.14	72867315-72869314	72870333-72872332
chr6	149156131	149156848	ENSG00000111962	UST	718	430	10	35.63	5.05	1.18	149154131-149156130	149156849-149158848
chr10	75358784	75359626	ENSG00000166348	USP54	843	509	11	34.31	4.9	1.18	75356784-75358783	75359627-75361626
chr10	75376984	75377662	ENSG00000166348	USP54	679	225	9	31.64	6.06	1.28	75374984-75376983	75377663-75379662
chr15	50801704	50802762	ENSG00000170236	USP50	1059	586	14	39.3	7.54	0.93	50799704-50801703	50802763-50804762
chr6	41769677	41770784	ENSG00000164663	USP49	1108	485	56	382.16	33.95	0.96	41767677-41769676	41770785-41772784
chr6	41827731	41828366	ENSG00000164663	USP49	636	379	9	33.79	6.06	1.19	41825731-41827730	41828367-41830366
chr6	41832231	41832933	ENSG00000164663	USP49	703	224	9	30.51	5.05	1.26	41830231-41832230	41832934-41834933
chr4	53480937	53481692	ENSG00000109189	USP46	756	234	13	39.07	6.04	0.98	53478937-53480936	53481693-53483692
chr6	99925704	99926387	ENSG00000123552	USP45	684	362	9	31.4	6.06	1.27	99923704-99925703	99926388-99928387
chr17	9583834	9585402	ENSG00000154914	USP43	1569	1007	30	76.83	8.38	0.17	9581834-9583833	9585403-9587402
chr7	6175758	6176746	ENSG00000106346	USP42	989	586	15	40.1	4.82	0.84	6173758-6175757	6176747-6178746
chr2	219374806	219375656	ENSG00000135913	USP37	851	544	11	33.47	5.8	1.21	219372806-219374805	219375657-219377656
chr2	61539033	61539711	ENSG00000115464	USP34	679	207	9	31.52	6.04	1.26	61537033-61539032	61539712-61541711
chr11	113733510	113734338	ENSG00000048028	USP28	829	370	12	39.09	6.6	0.98	113731510-113733509	113734339-113736338
chr21	17248902	17249685	ENSG00000155313	USP25	784	223	13	33.4	5.49	1.22	17246902-17248901	17249686-17251685
chr9	132620800	132622297	ENSG00000136878	USP20	1498	535	23	73.35	8.08	0.32	132618800-132620799	132622298-132624297
chr3	179416015	179416677	ENSG00000058056	USP13	663	455	9	31.44	6.86	1.26	179414015-179416014	179416678-179418677
chr13	27651816	27652544	ENSG00000152484	USP12	729	416	11	30.36	5.33	1.31	27649816-27651815	27652545-27654544
chr13	27697975	27699063	ENSG00000152484	USP12	1089	482	16	37.24	4.53	1.09	27695975-27697974	27699064-27701063
chr13	27741254	27741953	ENSG00000152484	USP12	700	464	12	38.98	6.35	0.99	27739254-27741253	27741954-27743953
chr4	76656983	76657684	ENSG00000138768	USO1	702	290	10	36.45	7.07	1.16	76654983-76656982	76657685-76659684
chr1	215971671	215972420	ENSG00000042781	USH2A	750	401	12	38.35	5.87	1	215969671-215971670	215972421-215974420
chr1	216201517	216202296	ENSG00000042781	USH2A	780	485	11	30.57	4.92	1.26	216199517-216201516	216202297-216204296
chr1	216208823	216209531	ENSG00000042781	USH2A	709	418	10	31.51	6.21	1.26	216206823-216208822	216209532-216211531
chr1	216468344	216469331	ENSG00000042781	USH2A	988	389	15	37.16	6.04	1.1	216466344-216468343	216469332-216471331
chr1	216501751	216502481	ENSG00000042781	USH2A	731	498	11	31.39	5.5	1.27	216499751-216501750	216502482-216504481
chr7	43938047	43938801	ENSG00000106608	URGCP	755	474	10	33.23	5.96	1.24	43936047-43938046	43938802-43940801
chr2	158931367	158931979	ENSG00000007001	UPP2	613	226	10	31.66	5.4	1.29	158929367-158931366	158931980-158933979
chr7	76270900	76271636	ENSG00000243566	UPK3B	737	354	10	34.69	7.07	1.16	76268900-76270899	76271637-76273636
chr7	76333799	76334909	ENSG00000243566	UPK3B	1111	491	17	55.73	8.82	0.35	76331799-76333798	76334910-76336909
chr14	93860553	93861430	ENSG00000133958	UNC79	878	371	13	44.71	6.95	0.75	93858553-93860552	93861431-93863430
chr14	93906263	93907409	ENSG00000133958	UNC79	1147	539	15	32.97	7.1	1.23	93904263-93906262	93907410-93909409
chr8	35104674	35105328	ENSG00000156687	UNC5D	655	185	11	45.55	7.07	0.79	35102674-35104673	35105329-35107328
chr8	35106178	35106878	ENSG00000156687	UNC5D	701	384	10	36.5	6.06	1.14	35104178-35106177	35106879-35108878
chr8	35373088	35374473	ENSG00000156687	UNC5D	1386	360	20	50.55	6	0.55	35371088-35373087	35374474-35376473
chr4	96117268	96118936	ENSG00000182168	UNC5C	1669	517	27	82.41	8.08	0.19	96115268-96117267	96118937-96120936
chr4	96212652	96213250	ENSG00000182168	UNC5C	599	230	9	35.8	6.06	1.16	96210652-96212651	96213251-96215250
chr4	96265386	96266092	ENSG00000182168	UNC5C	707	160	9	30.33	5.05	1.31	96263386-96265385	96266093-96268092
chr4	96356691	96357367	ENSG00000182168	UNC5C	677	461	9	31.73	5.05	1.28	96354691-96356690	96357368-96359367
chr4	96464803	96465499	ENSG00000182168	UNC5C	697	435	10	33.8	4.66	1.2	96462803-96464802	96465500-96467499
chr15	54310058	54310738	ENSG00000137766	UNC13C	681	224	9	31.54	5.05	1.27	54308058-54310057	54310739-54312738
chr15	54419708	54420507	ENSG00000137766	UNC13C	800	437	14	41.99	6.04	0.84	54417708-54419707	54420508-54422507
chr15	54430070	54430769	ENSG00000137766	UNC13C	700	270	10	36.55	6.06	1.14	54428070-54430069	54430770-54432769
chr15	54440549	54441454	ENSG00000137766	UNC13C	906	562	12	38.23	7.07	0.98	54438549-54440548	54441455-54443454
chr15	54620232	54620883	ENSG00000137766	UNC13C	652	236	9	32.97	7.07	1.23	54618232-54620231	54620884-54622883
chr15	54748399	54749042	ENSG00000137766	UNC13C	644	471	11	42.93	5.59	0.81	54746399-54748398	54749043-54751042
chr15	54871092	54871673	ENSG00000137766	UNC13C	582	346	10	43.47	8.08	0.79	54869092-54871091	54871674-54873673
chr9	35181789	35182573	ENSG00000198722	UNC13B	785	588	11	31.55	5.93	1.27	35179789-35181788	35182574-35184573
chr9	35196871	35197440	ENSG00000198722	UNC13B	570	303	9	31.28	5.03	1.3	35194871-35196870	35197441-35199440
chr9	35254557	35255624	ENSG00000198722	UNC13B	1068	592	18	66.25	9.09	0.34	35252557-35254556	35255625-35257624
chr19	17718804	17719622	ENSG00000130477	UNC13A	819	293	23	124.65	11.1	0.34	17716804-17718803	17719623-17721622
chr19	17781728	17782437	ENSG00000130477	UNC13A	710	155	9	30.19	5.05	1.32	17779728-17781727	17782438-17784437
chr3	41356312	41356999	ENSG00000168038	ULK4	688	347	10	37.19	5.05	1.1	41354312-41356311	41357000-41358999
chr3	41800632	41801500	ENSG00000168038	ULK4	869	309	14	43.61	5.93	0.77	41798632-41800631	41801501-41803500
chr17	19747857	19748546	ENSG00000083290	ULK2	690	489	9	31.11	5.05	1.28	19745857-19747856	19748547-19750546
chr4	69951831	69952526	ENSG00000171234	UGT2B7	696	173	9	30.83	5.05	1.26	69949831-69951830	69952527-69954526
chr4	69431038	69432674	ENSG00000197888	UGT2B17	1637	1014	29	90.28	7.99	0.21	69429038-69431037	69432675-69434674
chr2	64073728	64074312	ENSG00000169764	UGP2	585	387	9	30.44	5.03	1.27	64071728-64073727	64074313-64076312
chr13	96594781	96595396	ENSG00000102595	UGGT2	616	234	10	34.86	8.08	1.17	96592781-96594780	96595397-96597396
chr13	96602652	96603535	ENSG00000102595	UGGT2	884	354	14	38.74	5.44	1	96600652-96602651	96603536-96605535
chr13	96625160	96625963	ENSG00000102595	UGGT2	804	254	12	35.49	5.03	1.2	96623160-96625159	96625964-96627963
chr2	128862522	128863287	ENSG00000136731	UGGT1	766	551	12	39.2	6.06	0.95	128860522-128862521	128863288-128865287
chr2	128903725	128904314	ENSG00000136731	UGGT1	590	361	11	41.76	6.63	0.84	128901725-128903724	128904315-128906314
chr2	136506854	136507593	ENSG00000144224	UBXN4	740	502	12	34.58	6.04	1.16	136504854-136506853	136507594-136509593
chr2	24206646	24207280	ENSG00000173960	UBXN2A	635	206	10	31.66	4.79	1.29	24204646-24206645	24207281-24209280
chr5	171645134	171646033	ENSG00000168246	UBTD2	900	663	15	53.19	5.66	0.54	171643134-171645133	171646034-171648033
chr1	19459161	19459987	ENSG00000127481	UBR4	827	213	14	42.36	5.5	0.81	19457161-19459160	19459988-19461987
chr2	170823757	170824435	ENSG00000144357	UBR3	679	461	9	31.64	7.07	1.28	170821757-170823756	170824436-170826435
chr2	170916399	170917357	ENSG00000144357	UBR3	959	553	13	33.37	6.71	1.22	170914399-170916398	170917358-170919357
chr2	170923139	170923808	ENSG00000144357	UBR3	670	452	10	34.78	7.36	1.17	170921139-170923138	170923809-170925808
chr6	42601637	42602726	ENSG00000024048	UBR2	1090	615	17	37.02	6.17	1.1	42599637-42601636	42602727-42604726
chr15	43294838	43295490	ENSG00000159459	UBR1	653	415	9	30.29	4.66	1.31	43292838-43294837	43295491-43297490
chr13	30359558	30360212	ENSG00000122042	UBL3	655	200	9	30.59	4.71	1.25	30357558-30359557	30360213-30362212
chr11	118260580	118262068	ENSG00000110344	UBE4A	1489	610	46	230.32	20.9	0.83	118258580-118260579	118262069-118264068
chr6	83738198	83738905	ENSG00000118420	UBE3D	708	491	10	33.69	4.71	1.19	83736198-83738197	83738906-83740905
chr15	25608751	25609654	ENSG00000114062	UBE3A	904	518	13	42.19	6.77	0.82	25606751-25608750	25609655-25611654
chr1	64674182	64674895	ENSG00000177414	UBE2U	714	520	11	34.7	5.03	1.16	64672182-64674181	64674896-64676895
chr4	39761328	39762046	ENSG00000078140	UBE2K	719	215	10	33.59	4.77	1.21	39759328-39761327	39762047-39764046
chr3	23273950	23274530	ENSG00000182247	UBE2E2	581	298	11	31.63	5.66	1.28	23271950-23273949	23274531-23276530
chr3	23335446	23336449	ENSG00000182247	UBE2E2	1004	587	20	84.21	10.09	0.19	23333446-23335445	23336450-23338449
chr5	138949637	138950240	ENSG00000131508	UBE2D2	604	186	9	33.24	5.66	1.24	138947637-138949636	138950241-138952240
chr21	43828554	43829321	ENSG00000160185	UBASH3A	768	542	10	33.22	6.06	1.24	43826554-43828553	43829322-43831321
chr9	33994786	33996371	ENSG00000137073	UBAP2	1586	834	64	358.93	21.79	0.88	33992786-33994785	33996372-33998371
chr1	162558570	162559617	ENSG00000117143	UAP1	1048	508	27	87.76	10.06	0.2	162556570-162558569	162559618-162561617
chr2	200805378	200806197	ENSG00000162971|ENSG00000178074	TYW5|C2orf69	820	383	12	34.69	7.54	1.16	200803378-200805377	200806198-200808197
chr9	113072527	113073561	ENSG00000204193	TXNDC8	1035	391	15	40	6.71	0.88	113070527-113072526	113073562-113075561
chr6	7956179	7956891	ENSG00000239264|ENSG00000259040	TXNDC5|BLOC1S5-TXNDC5	713	233	9	30.06	6.06	1.33	7954179-7956178	7956892-7958891
chr6	7964636	7965288	ENSG00000239264|ENSG00000259040	TXNDC5|BLOC1S5-TXNDC5	653	427	9	32.12	5.91	1.26	7962636-7964635	7965289-7967288
chr14	52997235	52997734	ENSG00000087301	TXNDC16	500	272	18	118.98	16.09	0.32	52995235-52997234	52997735-52999734
chr4	48105642	48107156	ENSG00000074966	TXK	1515	530	34	138.82	14.14	0.39	48103642-48105641	48107157-48109156
chr7	19070673	19071722	ENSG00000122691	TWIST1	1050	432	15	43.3	6.36	0.78	19068673-19070672	19071723-19073722
chr8	15406237	15407191	ENSG00000104723	TUSC3	955	483	13	32.18	6.49	1.26	15404237-15406236	15407192-15409191
chr8	15480612	15481260	ENSG00000104723	TUSC3	649	277	14	43.27	6.92	0.83	15478612-15480611	15481261-15483260
chr12	2992927	2993606	ENSG00000078246|ENSG00000171792	TULP3|RHNO1	680	216	9	31.59	5.05	1.27	2990927-2992926	2993607-2995606
chr1	151530027	151530719	ENSG00000143367	TUFT1	693	476	9	30.97	5.05	1.27	151528027-151530026	151530720-151532719
chr15	22861248	22861855	ENSG00000153575	TUBGCP5	608	231	9	32.62	5.59	1.26	22859248-22861247	22861856-22863855
chr19	6496959	6497637	ENSG00000104833	TUBB4A	679	317	9	31.64	5.05	1.28	6494959-6496958	6497638-6499637
chr8	63988929	63989647	ENSG00000137561	TTPA	719	499	11	39.01	6.6	0.99	63986929-63988928	63989648-63991647
chr2	179440368	179441171	ENSG00000155657	TTN	804	213	11	30.26	5.03	1.31	179438368-179440367	179441172-179443171
chr17	46884064	46884593	ENSG00000170703	TTLL6	530	301	9	40.01	7.07	0.88	46882064-46884063	46884594-46886593
chr6	80726458	80727190	ENSG00000112742	TTK	733	282	10	33.36	4.84	1.22	80724458-80726457	80727191-80729190
chr6	80747309	80748110	ENSG00000112742	TTK	802	585	11	36.23	4.9	1.14	80745309-80747308	80748111-80750110
chr14	38278168	38278780	ENSG00000139865	TTC6	613	183	9	35.02	5.05	1.18	38276168-38278167	38278781-38280780
chr22	46672043	46673327	ENSG00000075234	TTC38	1285	617	28	121.1	16.15	0.33	46670043-46672042	46673328-46675327
chr5	40738038	40739083	ENSG00000113638	TTC33	1046	630	19	68.78	7.45	0.36	40736038-40738037	40739084-40741083
chr21	38465355	38466246	ENSG00000182670	TTC3	892	424	12	30.08	6.49	1.33	38463355-38465354	38466247-38468246
chr4	147636940	147637730	ENSG00000137473	TTC29	791	559	13	39.01	6.29	0.99	147634940-147636939	147637731-147639730
chr22	28894423	28895091	ENSG00000100154	TTC28	669	211	9	32.12	7.07	1.27	28892423-28894422	28895092-28897091
chr22	28932759	28934159	ENSG00000100154	TTC28	1401	728	25	85.61	8.49	0.2	28930759-28932758	28934160-28936159
chr22	28989733	28990498	ENSG00000100154	TTC28	766	531	12	39.2	8.08	0.95	28987733-28989732	28990499-28992498
chr2	32920823	32921509	ENSG00000018699	TTC27	687	484	11	43.58	6.06	0.77	32918823-32920822	32921510-32923509
chr7	138850511	138851144	ENSG00000105948	TTC26	634	460	9	33.34	5.96	1.22	138848511-138850510	138851145-138853144
chr2	166756838	166757449	ENSG00000123607	TTC21B	612	392	9	35.08	6.06	1.18	166754838-166756837	166757450-166759449
chr2	166776947	166777613	ENSG00000123607	TTC21B	667	431	9	32.22	6.06	1.26	166774947-166776946	166777614-166779613
chr10	75104336	75105107	ENSG00000156042	TTC18	772	306	13	38.15	7.54	1	75102336-75104335	75105108-75107107
chr15	43054683	43055232	ENSG00000128881	TTBK2	550	317	9	38.6	7.04	0.99	43052683-43054682	43055233-43057232
chr15	43119694	43120492	ENSG00000128881	TTBK2	799	592	13	32.61	4.8	1.26	43117694-43119693	43120493-43122492
chr12	71723110	71723683	ENSG00000127324	TSPAN8	574	194	9	34.94	5.66	1.18	71721110-71723109	71723684-71725683
chrX	38462903	38463622	ENSG00000156298|ENSG00000250349	TSPAN7|TM4SF2	720	231	10	34.92	8.93	1.18	38460903-38462902	38463623-38465622
chr7	120438901	120440804	ENSG00000106025	TSPAN12	1904	636	108	776.98	34.04	0	120436901-120438900	120440805-120442804
chr1	231697515	231698351	ENSG00000116918	TSNAX	837	329	16	40.57	8.23	0.84	231695515-231697514	231698352-231700351
chr8	143468596	143469404	ENSG00000171045	TSNARE1	809	360	13	49.33	7.07	0.59	143466596-143468595	143469405-143471404
chr20	51762983	51763528	ENSG00000182463	TSHZ2	546	318	10	35.73	6.16	1.17	51760983-51762982	51763529-51765528
chr20	51787724	51788704	ENSG00000182463	TSHZ2	981	533	15	33.05	6.17	1.24	51785724-51787723	51788705-51790704
chr20	52011828	52012322	ENSG00000182463	TSHZ2	495	217	11	37.74	6.29	1.06	52009828-52011827	52012323-52014322
chr20	52057217	52058008	ENSG00000182463	TSHZ2	792	583	11	30.41	4.97	1.29	52055217-52057216	52058009-52060008
chr2	99731576	99732285	ENSG00000135951	TSGA10	710	483	10	34.04	5.73	1.19	99729576-99731575	99732286-99734285
chr11	18520089	18521123	ENSG00000074319	TSG101	1035	605	19	61.73	9.12	0.36	18518089-18520088	18521124-18523123
chr3	150156748	150157364	ENSG00000196428	TSC22D2	617	313	10	32.85	6.42	1.24	150154748-150156747	150157365-150159364
chr13	45091148	45091760	ENSG00000102804	TSC22D1	613	392	11	35.85	6.94	1.16	45089148-45091147	45091761-45093760
chr8	116472260	116473216	ENSG00000104447	TRPS1	957	433	14	33.78	6.04	1.19	116470260-116472259	116473217-116475216
chr15	50908979	50909924	ENSG00000092439	TRPM7	946	373	15	48.62	10	0.64	50906979-50908978	50909925-50911924
chr15	50913229	50913857	ENSG00000092439	TRPM7	629	400	12	45.9	6.71	0.69	50911229-50913228	50913858-50915857
chr9	77382257	77382956	ENSG00000119121	TRPM6	700	215	9	30.65	6.06	1.26	77380257-77382256	77382957-77384956
chr9	73229081	73229949	ENSG00000083067	TRPM3	869	338	11	31.74	7.54	1.28	73227081-73229080	73229950-73231949
chr9	73278326	73279039	ENSG00000083067	TRPM3	714	526	9	30.01	6.06	1.33	73276326-73278325	73279040-73281039
chr9	73646449	73647604	ENSG00000083067	TRPM3	1156	774	19	43.09	4.8	0.82	73644449-73646448	73647605-73649604
chr9	73653246	73653752	ENSG00000083067	TRPM3	507	282	10	48.84	9.09	0.65	73651246-73653245	73653753-73655752
chr9	73770195	73770776	ENSG00000083067	TRPM3	582	377	10	36.51	5.87	1.14	73768195-73770194	73770777-73772776
chr9	73783199	73784186	ENSG00000083067	TRPM3	988	352	26	132.16	14.13	0.36	73781199-73783198	73784187-73786186
chr9	73913065	73913771	ENSG00000083067	TRPM3	707	189	10	36.19	6.06	1.13	73911065-73913064	73913772-73915771
chr15	31426973	31427684	ENSG00000134160	TRPM1	712	209	10	35.94	5.05	1.16	31424973-31426972	31427685-31429684
chr11	101430740	101431506	ENSG00000137672	TRPC6	767	543	11	39.15	6.06	0.97	101428740-101430739	101431507-101433506
chr11	101685905	101686437	ENSG00000137672	TRPC6	533	307	9	33.12	6.63	1.24	101683905-101685904	101686438-101688437
chr20	33669118	33670035	ENSG00000100991	TRPC4AP	918	230	16	36.67	5.66	1.14	33667118-33669117	33670036-33672035
chr8	72968514	72969198	ENSG00000104321|ENSG00000235531	TRPA1|RP11-383H13.1	685	449	10	34.87	6.6	1.18	72966514-72968513	72969199-72971198
chr1	28900740	28901375	ENSG00000180098	TRNAU1AP	636	222	9	31.55	5.66	1.27	28898740-28900739	28901376-28903375
chr8	125466747	125467620	ENSG00000183665	TRMT12	874	509	12	37.94	4.84	1.01	125464747-125466746	125467621-125469620
chr6	126326141	126326878	ENSG00000066651	TRMT11	738	525	10	31.79	5.59	1.28	126324141-126326140	126326879-126328878
chr8	93935394	93936231	ENSG00000205133	TRIQK	838	397	13	42.81	7.27	0.8	93933394-93935393	93936232-93938231
chr15	64681727	64682687	ENSG00000103671	TRIP4	961	557	23	101.31	15.45	0.25	64679727-64681726	64682688-64684687
chr2	230730732	230731391	ENSG00000153827	TRIP12	660	434	9	31.59	6.86	1.27	230728732-230730731	230731392-230733391
chr14	92463893	92464579	ENSG00000100815	TRIP11	687	400	12	39.33	5.5	0.94	92461893-92463892	92464580-92466579
chr11	5620193	5621031	ENSG00000121236|ENSG00000196565|ENSG00000258588	TRIM6|HBG2|TRIM6-TRIM34	839	401	13	30.6	6.86	1.26	5618193-5620192	5621032-5623031
chr3	160161686	160162427	ENSG00000213186|ENSG00000248710	TRIM59|RP11-432B6.3	742	329	13	45.19	7.63	0.77	160159686-160161685	160162428-160164427
chr1	248041037	248041697	ENSG00000162722|ENSG00000238243	TRIM58|OR2W3	661	460	9	32.52	7.07	1.29	248039037-248041036	248041698-248043697
chr11	5721061	5721805	ENSG00000132256|ENSG00000132274	TRIM5|TRIM22	745	511	10	34.3	7.07	1.18	5719061-5721060	5721806-5723805
chr11	49057588	49058218	ENSG00000182053	TRIM49B	631	416	9	32.12	6.66	1.27	49055588-49057587	49058219-49060218
chr11	89532272	89532958	ENSG00000168930	TRIM49	687	217	9	31.26	6.06	1.3	89530272-89532271	89532959-89534958
chr17	57159040	57159902	ENSG00000108395	TRIM37	863	351	13	46.29	8.08	0.7	57157040-57159039	57159903-57161902
chr7	138155911	138156484	ENSG00000122779	TRIM24	574	208	10	40.47	6.44	0.83	138153911-138155910	138156485-138158484
chr4	154099959	154101586	ENSG00000109654	TRIM2	1628	611	25	78.55	7.07	0.18	154097959-154099958	154101587-154103586
chr12	72827486	72828179	ENSG00000072657	TRHDE	694	236	9	30.93	5.05	1.27	72825486-72827485	72828180-72830179
chr12	72925254	72925992	ENSG00000072657	TRHDE	739	279	10	32.18	5.66	1.26	72923254-72925253	72925993-72927992
chr12	72955567	72956497	ENSG00000072657	TRHDE	931	328	16	52.24	6.86	0.51	72953567-72955566	72956498-72958497
chr12	72963577	72964307	ENSG00000072657	TRHDE	731	528	11	40.39	5.96	0.83	72961577-72963576	72964308-72966307
chr6	123574126	123574833	ENSG00000186439	TRDN	708	234	10	34.59	6.77	1.16	123572126-123574125	123574834-123576833
chr6	123589632	123590436	ENSG00000186439	TRDN	805	380	11	30.22	5.03	1.32	123587632-123589631	123590437-123592436
chr6	123650371	123651047	ENSG00000186439	TRDN	677	458	9	31.73	5.05	1.28	123648371-123650370	123651048-123653047
chr6	123666692	123667424	ENSG00000186439	TRDN	733	473	10	32.03	6.52	1.27	123664692-123666691	123667425-123669424
chr6	123742136	123743020	ENSG00000186439	TRDN	885	575	12	36.38	6.6	1.16	123740136-123742135	123743021-123745020
chr6	123755738	123756654	ENSG00000186439	TRDN	917	235	14	49.54	7.07	0.6	123753738-123755737	123756655-123758654
chr6	123803739	123804383	ENSG00000186439	TRDN	645	283	9	33.33	5.05	1.22	123801739-123803738	123804384-123806383
chr6	123850324	123851002	ENSG00000186439	TRDN	679	419	9	31.64	5.05	1.28	123848324-123850323	123851003-123853002
chr6	123857385	123858129	ENSG00000186439	TRDN	745	372	10	31.89	5.66	1.28	123855385-123857384	123858130-123860129
chr10	17218702	17219464	ENSG00000107614	TRDMT1	763	529	12	30.98	6.49	1.27	17216702-17218701	17219465-17221464
chr8	141402876	141403503	ENSG00000167632	TRAPPC9	628	215	14	58.32	11.32	0.33	141400876-141402875	141403504-141405503
chr18	29445468	29446080	ENSG00000153339	TRAPPC8	613	233	9	34.46	6.95	1.16	29443468-29445467	29446081-29448080
chr18	29507899	29508599	ENSG00000153339	TRAPPC8	701	225	10	36.5	7.07	1.14	29505899-29507898	29508600-29510599
chr3	36920607	36921316	ENSG00000168016	TRANK1	710	372	10	36.04	6.06	1.16	36918607-36920606	36921317-36923316
chr6	52386292	52386932	ENSG00000065308|ENSG00000096093	TRAM2|EFHC1	641	320	14	58.93	9.32	0.33	52384292-52386291	52386933-52388932
chr8	71496132	71497033	ENSG00000067167	TRAM1	902	468	13	35.49	6.63	1.19	71494132-71496131	71497034-71499033
chr2	239273787	239274737	ENSG00000204104	TRAF3IP1	951	395	13	37.18	5.45	1.1	239271787-239273786	239274738-239276737
chr14	103308308	103308831	ENSG00000131323	TRAF3	524	191	9	39.82	7.94	0.86	103306308-103308307	103308832-103310831
chr2	85118892	85119896	ENSG00000186854	TRABD2A	1005	545	12	30.81	8.38	1.26	85116892-85118891	85119897-85121896
chr13	20026600	20027862	ENSG00000132958	TPTE2	1263	589	23	76.66	11.54	0.17	20024600-20026599	20027863-20029862
chr21	10933026	10936160	ENSG00000166157	TPTE	3135	1248	57	37.06	3.39	1.1	10931026-10933025	10936161-10938160
chr21	10994548	10996230	ENSG00000166157	TPTE	1683	990	26	33.11	4.31	1.24	10992548-10994547	10996231-10998230
chr7	65707177	65707824	ENSG00000169902	TPST1	648	447	11	39.35	5.14	0.92	65705177-65707176	65707825-65709824
chr7	65782118	65782900	ENSG00000169902	TPST1	783	231	13	50.88	7.07	0.56	65780118-65782117	65782901-65784900
chr7	65857120	65858182	ENSG00000169902	TPST1	1063	520	15	43.9	7.45	0.79	65855120-65857119	65858183-65860182
chr3	188847407	188848181	ENSG00000188001	TPRG1	775	224	12	31.96	5.18	1.26	188845407-188847406	188848182-188850181
chr3	188960058	188960884	ENSG00000188001	TPRG1	827	237	14	44.93	6.63	0.76	188958058-188960057	188960885-188962884
chr1	186295411	186296278	ENSG00000047410	TPR	868	509	13	46.02	9.09	0.69	186293411-186295410	186296279-186298278
chr1	186296288	186296909	ENSG00000047410	TPR	622	221	17	94.6	13.12	0.23	186294288-186296287	186296910-186298909
chr7	144303270	144303958	ENSG00000196511	TPK1	689	304	10	34.66	5.66	1.16	144301270-144303269	144303959-144305958
chr6	125454515	125455254	ENSG00000111907	TPD52L1	740	426	10	32.13	5.66	1.27	125452515-125454514	125455255-125457254
chr6	125459728	125460685	ENSG00000111907	TPD52L1	958	477	14	45.9	5.88	0.69	125457728-125459727	125460686-125462685
chr8	81075252	81075989	ENSG00000076554	TPD52	738	531	10	34.64	5.05	1.15	81073252-81075251	81075990-81077989
chr12	113662135	113662882	ENSG00000186815	TPCN1	748	362	10	34.16	8.08	1.19	113660135-113662134	113662883-113664882
chr12	113663868	113664552	ENSG00000186815	TPCN1	685	226	9	31.35	7.07	1.28	113661868-113663867	113664553-113666552
chr3	189387209	189387861	ENSG00000073282	TP63	653	317	10	36.6	4.71	1.14	189385209-189387208	189387862-189389861
chr3	189488444	189489962	ENSG00000073282	TP63	1519	824	48	239.33	20.41	0.88	189486444-189488443	189489963-189491962
chr15	43791071	43791928	ENSG00000067369	TP53BP1	858	364	14	34.4	4.8	1.18	43789071-43791070	43791929-43793928
chr3	44357567	44358251	ENSG00000173769	TOPAZ1	685	290	10	37.35	6.06	1.11	44355567-44357566	44358252-44360251
chr3	25669020	25669793	ENSG00000077097	TOP2B	774	526	12	30.15	4.94	1.32	25667020-25669019	25669794-25671793
chr11	1303381	1304051	ENSG00000078902	TOLLIP	671	318	9	32.02	7.07	1.26	1301381-1303380	1304052-1306051
chr7	47509562	47510195	ENSG00000136205	TNS3	634	300	9	33.9	6.06	1.2	47507562-47509561	47510196-47512195
chr7	47511788	47512384	ENSG00000136205	TNS3	597	361	9	33.63	6.6	1.21	47509788-47511787	47512385-47514384
chr17	76092593	76093230	ENSG00000078687	TNRC6C	638	378	9	31.45	6.6	1.26	76090593-76092592	76093231-76095230
chr22	40521739	40522620	ENSG00000100354	TNRC6B	882	427	11	33.73	8.08	1.19	40519739-40521738	40522621-40524620
chr7	5367607	5368259	ENSG00000182095	TNRC18	653	438	9	30.69	4.71	1.25	5365607-5367606	5368260-5370259
chr1	74954610	74955196	ENSG00000116783|ENSG00000162621|ENSG00000259030	TNNI3K|LRRC53|FPGT-TNNI3K	587	225	9	36.49	7.07	1.14	74952610-74954609	74955197-74957196
chr1	74887538	74888179	ENSG00000116783|ENSG00000259030	TNNI3K|FPGT-TNNI3K	642	228	9	33.48	7.07	1.21	74885538-74887537	74888180-74890179
chr8	9421102	9421697	ENSG00000173273	TNKS	596	237	10	37.73	7.1	1.05	9419102-9421101	9421698-9423697
chr4	122066505	122067351	ENSG00000050730	TNIP3	847	289	12	41.06	7.07	0.83	122064505-122066504	122067352-122069351
chr3	170972540	170973269	ENSG00000154310	TNIK	730	236	10	30.09	6.14	1.32	170970540-170972539	170973270-170975269
chr3	171150086	171150753	ENSG00000154310	TNIK	668	234	9	30.37	5.73	1.31	171148086-171150085	171150754-171152753
chr3	171151179	171151883	ENSG00000154310	TNIK	705	369	12	44.98	7.36	0.76	171149179-171151178	171151884-171153883
chr9	117688880	117689588	ENSG00000106952	TNFSF8	709	227	10	32.77	5.52	1.27	117686880-117688879	117689589-117691588
chr13	108937288	108938034	ENSG00000102524	TNFSF13B	747	230	10	32.69	5.8	1.26	108935288-108937287	108938035-108940034
chr13	108942775	108943782	ENSG00000102524	TNFSF13B	1008	605	14	41.62	7.54	0.85	108940775-108942774	108943783-108945782
chr12	83173051	83173880	ENSG00000179104	TMTC2	830	428	11	36.06	6.06	1.14	83171051-83173050	83173881-83175880
chr12	83373058	83374041	ENSG00000179104	TMTC2	984	499	12	34.84	7.07	1.17	83371058-83373057	83374042-83376041
chr12	83378271	83378905	ENSG00000179104	TMTC2	635	218	9	33.29	4.96	1.22	83376271-83378270	83378906-83380905
chr12	29701686	29702798	ENSG00000133687	TMTC1	1113	519	22	81.2	8.98	0.18	29699686-29701685	29702799-29704798
chr12	29795910	29797642	ENSG00000133687	TMTC1	1733	954	36	132.87	9.2	0.37	29793910-29795909	29797643-29799642
chr12	29862907	29864610	ENSG00000133687	TMTC1	1704	956	36	131.94	8.98	0.36	29860907-29862906	29864611-29866610
chr11	117988562	117989184	ENSG00000137648	TMPRSS4	623	252	9	32.22	5.66	1.26	117986562-117988561	117989185-117991184
chr21	19718167	19718734	ENSG00000154646	TMPRSS15	568	333	9	37.62	8.08	1.06	19716167-19718166	19718735-19720734
chr21	19760263	19760784	ENSG00000154646	TMPRSS15	522	233	9	34.18	5.87	1.18	19758263-19760262	19760785-19762784
chr12	51277437	51278184	ENSG00000186452	TMPRSS12	748	379	11	38.95	6.86	1	51275437-51277436	51278185-51280184
chr4	68690233	68691228	ENSG00000153802	TMPRSS11D	996	530	18	66.36	9.43	0.34	68688233-68690232	68691229-68693228
chr4	69107199	69108456	ENSG00000185873	TMPRSS11B	1258	615	23	81.86	9.43	0.19	69105199-69107198	69108457-69110456
chr2	112854807	112855591	ENSG00000153214	TMEM87B	785	227	11	32.4	8.67	1.28	112852807-112854806	112855592-112857591
chr15	42531695	42532434	ENSG00000103978	TMEM87A	740	197	12	34.58	5.28	1.16	42529695-42531694	42532435-42534434
chr8	109728257	109728985	ENSG00000164841	TMEM74	729	223	11	41.18	6.06	0.84	109726257-109728256	109728986-109730985
chr8	109755628	109756188	ENSG00000164841	TMEM74	561	220	9	31.8	5.03	1.28	109753628-109755627	109756189-109758188
chr8	109760448	109761034	ENSG00000164841	TMEM74	587	375	10	43.14	7.07	0.82	109758448-109760447	109761035-109763034
chr8	94768882	94769567	ENSG00000164953	TMEM67	686	497	10	31.45	6	1.26	94766882-94768881	94769568-94771567
chr8	29936205	29936919	ENSG00000133872	TMEM66	715	212	11	38.25	5.52	0.98	29934205-29936204	29936920-29938919
chr8	125364183	125365177	ENSG00000164983	TMEM65	995	579	14	32.08	6.04	1.27	125362183-125364182	125365178-125367177
chr15	43457523	43458210	ENSG00000137842|ENSG00000166947	TMEM62|EPB42	688	483	11	32.12	5.28	1.27	43455523-43457522	43458211-43460210
chr1	25781497	25782184	ENSG00000204178	TMEM57	688	458	9	31.09	6.04	1.29	25779497-25781496	25782185-25784184
chr1	95650547	95651258	ENSG00000152078|ENSG00000271092	TMEM56|TMEM56-RWDD3	712	477	11	42.13	6.06	0.84	95648547-95650546	95651259-95653258
chr12	64177208	64177885	ENSG00000118600	TMEM5	678	448	9	31.69	6.06	1.29	64175208-64177207	64177886-64179885
chr12	64189096	64189842	ENSG00000118600	TMEM5	747	530	11	40.2	6.06	0.85	64187096-64189095	64189843-64191842
chrX	34670960	34671616	ENSG00000147027	TMEM47	657	300	9	30.5	6.6	1.26	34668960-34670959	34671617-34673616
chr11	129714576	129715165	ENSG00000151715	TMEM45B	590	194	9	30.17	5.03	1.32	129712576-129714575	129715166-129717165
chr9	108461108	108461639	ENSG00000095209	TMEM38B	532	225	9	37.52	6.6	1.1	108459108-108461107	108461640-108463639
chr9	108536824	108537512	ENSG00000095209	TMEM38B	689	487	9	30.2	6.86	1.32	108534824-108536823	108537513-108539512
chr10	63190408	63191151	ENSG00000196932	TMEM26	744	230	13	46.7	8.08	0.72	63188408-63190407	63191152-63193151
chrX	119429752	119431518	ENSG00000125355	TMEM255A	1767	709	42	186.99	13.12	0.61	119427752-119429751	119431519-119433518
chr9	104234770	104235489	ENSG00000165152	TMEM246	720	306	10	33.99	6.77	1.18	104232770-104234769	104235490-104237489
chr6	130169814	130170720	ENSG00000203756	TMEM244	907	513	14	39.51	5.68	0.88	130167814-130169813	130170721-130172720
chr5	109729240	109729821	ENSG00000186952	TMEM232	582	358	9	30.97	5.93	1.27	109727240-109729239	109729822-109731821
chr5	109941702	109942326	ENSG00000186952	TMEM232	625	416	9	34.37	6.06	1.17	109939702-109941701	109942327-109944326
chr18	5882822	5883670	ENSG00000206432	TMEM200C	849	264	15	34.56	4.91	1.16	5880822-5882821	5883671-5885670
chr9	74401780	74402480	ENSG00000135048	TMEM2	701	467	9	30.6	7.07	1.26	74399780-74401779	74402481-74404480
chr7	19766078	19766765	ENSG00000173452	TMEM196	688	423	10	32.15	7.02	1.28	19764078-19766077	19766766-19768765
chr7	19790657	19791410	ENSG00000173452	TMEM196	754	520	12	30.09	4.8	1.32	19788657-19790656	19791411-19793410
chr4	166024142	166024688	ENSG00000170088	TMEM192	547	310	9	38.91	7.07	1	166022142-166024141	166024689-166026688
chr4	148554595	148555041	ENSG00000164168	TMEM184C	447	223	10	44.32	8.48	0.76	148552595-148554594	148555042-148557041
chr7	140785999	140786684	ENSG00000261115	TMEM178B	686	423	10	35.73	6.77	1.17	140783999-140785998	140786685-140788684
chr7	140972693	140973365	ENSG00000261115	TMEM178B	673	475	10	33.34	5.33	1.22	140970693-140972692	140973366-140975365
chr7	112424535	112425411	ENSG00000146802	TMEM168	877	536	12	39.59	6.06	0.88	112422535-112424534	112425412-112427411
chr7	112427728	112428407	ENSG00000146802	TMEM168	680	446	9	31.59	7.07	1.27	112425728-112427727	112428408-112430407
chr4	56265700	56267247	ENSG00000134851	TMEM165	1548	885	61	365.45	24.52	0.9	56263700-56265699	56267248-56269247
chrX	109274454	109275172	ENSG00000157600	TMEM164	719	468	10	35.58	6.06	1.19	109272454-109274453	109275173-109277172
chrX	109365206	109366181	ENSG00000157600	TMEM164	976	616	13	40.67	10.09	0.85	109363206-109365205	109366182-109368181
chr2	135457986	135458990	ENSG00000152128	TMEM163	1005	487	16	50.95	8.08	0.56	135455986-135457985	135458991-135460990
chr7	142978933	142979598	ENSG00000178826	TMEM139	666	216	9	30.06	5.66	1.33	142976933-142978932	142979599-142981598
chr11	86880575	86881103	ENSG00000166575	TMEM135	529	218	11	54.62	7.07	0.43	86878575-86880574	86881104-86883103
chr11	86883507	86884328	ENSG00000166575	TMEM135	822	503	12	37.91	6.36	1.04	86881507-86883506	86884329-86886328
chr11	86948323	86949331	ENSG00000166575	TMEM135	1009	612	14	44.83	7.07	0.75	86946323-86948322	86949332-86951331
chr11	87003472	87004026	ENSG00000166575	TMEM135	555	270	10	45.3	8.08	0.78	87001472-87003471	87004027-87006026
chr12	130201882	130202684	ENSG00000151952	TMEM132D	803	305	13	42.07	7.84	0.84	130199882-130201881	130202685-130204684
chr12	128813790	128814436	ENSG00000181234	TMEM132C	647	290	9	30.99	5.66	1.27	128811790-128813789	128814437-128816436
chr12	128879524	128880293	ENSG00000181234	TMEM132C	770	343	11	38.99	6.06	0.99	128877524-128879523	128880294-128882293
chr12	126095138	126095995	ENSG00000139364	TMEM132B	858	421	12	37.66	6.6	1.06	126093138-126095137	126095996-126097995
chr12	126097234	126097955	ENSG00000139364	TMEM132B	722	369	12	48.03	8.08	0.65	126095234-126097233	126097956-126099955
chr11	102295289	102296036	ENSG00000152558	TMEM123	748	441	10	33.1	5.88	1.24	102293289-102295288	102296037-102298036
chr12	44420327	44421651	ENSG00000139173	TMEM117	1325	619	37	176.22	15.64	0.55	44418327-44420326	44421652-44423651
chr12	44459137	44459923	ENSG00000139173	TMEM117	787	319	10	32.23	7.04	1.26	44457137-44459136	44459924-44461923
chr12	44463115	44463927	ENSG00000139173	TMEM117	813	265	11	36.86	5.05	1.14	44461115-44463114	44463928-44465927
chr12	44480340	44481341	ENSG00000139173	TMEM117	1002	487	14	45.17	8.08	0.77	44478340-44480339	44481342-44483341
chr12	44517438	44517962	ENSG00000139173	TMEM117	525	218	9	39.3	6.86	0.93	44515438-44517437	44517963-44519962
chr12	44545110	44546142	ENSG00000139173	TMEM117	1033	540	26	127.71	15.14	0.35	44543110-44545109	44546143-44548142
chr12	44548523	44549641	ENSG00000139173	TMEM117	1119	533	17	40.63	6.04	0.85	44546523-44548522	44549642-44551641
chr12	44595554	44596305	ENSG00000139173	TMEM117	752	498	10	30.29	6.36	1.31	44593554-44595553	44596306-44598305
chr12	44745981	44746677	ENSG00000139173	TMEM117	697	464	10	30.12	6.71	1.32	44743981-44745980	44746678-44748677
chr3	133044323	133045007	ENSG00000144868	TMEM108	685	368	14	64.68	9.09	0.33	133042323-133044322	133045008-133047007
chr2	192922626	192923641	ENSG00000144339	TMEFF2	1016	549	15	40.91	7.54	0.82	192920626-192922625	192923642-192925641
chr2	192960344	192961027	ENSG00000144339	TMEFF2	684	223	10	31.16	6.78	1.29	192958344-192960343	192961028-192963027
chr2	192970680	192971377	ENSG00000144339	TMEFF2	698	207	11	40.19	6.6	0.85	192968680-192970679	192971378-192973377
chr1	20104091	20104865	ENSG00000162542	TMCO4	775	482	11	33.75	7.99	1.2	20102091-20104090	20104866-20106865
chr16	19022490	19023065	ENSG00000170537	TMC7	576	384	9	37.14	7.07	1.11	19020490-19022489	19023066-19025065
chr20	2610518	2611165	ENSG00000149488	TMC2	648	288	10	36.88	5.66	1.13	2608518-2610517	2611166-2613165
chr9	75261004	75262037	ENSG00000165091	TMC1	1034	507	13	33.1	7.18	1.24	75259004-75261003	75262038-75264037
chr9	75302355	75303131	ENSG00000165091	TMC1	777	309	10	32.81	6.06	1.25	75300355-75302354	75303132-75305131
chr9	75313017	75313645	ENSG00000165091	TMC1	629	325	9	30.71	6.36	1.26	75311017-75313016	75313646-75315645
chr4	164420414	164421319	ENSG00000198498	TMA16	906	497	12	30.75	6.71	1.26	164418414-164420413	164421320-164423319
chr20	30707603	30708886	ENSG00000101337	TM9SF4	1284	844	18	32.47	4.76	1.29	30705603-30707602	30708887-30710886
chr13	100184648	100185381	ENSG00000125304	TM9SF2	734	389	11	37.35	5.54	1.11	100182648-100184647	100185382-100187381
chrX	37819644	37820621	ENSG00000250349	TM4SF2	978	354	14	45.53	6.95	0.79	37817644-37819643	37820622-37822621
chr1	223292236	223294322	ENSG00000187554	TLR5	2087	1237	73	418.83	22.21	0	223290236-223292235	223294323-223296322
chr4	187001307	187002010	ENSG00000164342	TLR3	704	405	11	33.99	6.49	1.18	186999307-187001306	187002011-187004010
chr15	63117439	63118651	ENSG00000171914	TLN2	1213	524	23	80.86	10.78	0.18	63115439-63117438	63118652-63120651
chr4	166874351	166875041	ENSG00000038295	TLL1	691	225	9	30.52	6.95	1.26	166872351-166874350	166875042-166877041
chr17	60567755	60568437	ENSG00000146872	TLK2	683	468	9	31.45	6.06	1.26	60565755-60567754	60568438-60570437
chr2	171893673	171894307	ENSG00000198586	TLK1	635	209	9	30.02	5.39	1.34	171891673-171893672	171894308-171896307
chr9	71861555	71862236	ENSG00000119139	TJP2	682	226	9	31.49	7.07	1.26	71859555-71861554	71862237-71864236
chr15	30244669	30245343	ENSG00000104067	TJP1	675	226	11	37.89	7.07	1.04	30242669-30244668	30245344-30247343
chr6	54176073	54176620	ENSG00000137251	TINAG	548	273	9	32.57	5.87	1.28	54174073-54176072	54176621-54178620
chr6	54250088	54250833	ENSG00000137251	TINAG	746	467	10	34.26	6.06	1.18	54248088-54250087	54250834-54252833
chr22	33202981	33203670	ENSG00000100234|ENSG00000185666	TIMP3|SYN3	690	268	12	50.06	7.07	0.57	33200981-33202980	33203671-33205670
chr17	76908902	76909541	ENSG00000035862	TIMP2	640	215	10	33.09	5.87	1.24	76906902-76908901	76909542-76911541
chr21	32519477	32520336	ENSG00000156299	TIAM1	860	517	13	46.45	10.09	0.71	32517477-32519476	32520337-32522336
chr21	32757893	32758688	ENSG00000156299	TIAM1	796	211	15	56.74	9.09	0.36	32755893-32757892	32758689-32760688
chr21	32768711	32769471	ENSG00000156299	TIAM1	761	277	10	31.59	5.73	1.28	32766711-32768710	32769472-32771471
chr21	32806578	32807310	ENSG00000156299	TIAM1	733	189	10	34.89	5.05	1.18	32804578-32806577	32807311-32809310
chr2	137549719	137550503	ENSG00000144229	THSD7B	785	562	11	38.23	7.07	0.98	137547719-137549718	137550504-137552503
chr2	137786754	137787430	ENSG00000144229	THSD7B	677	440	9	31.73	7.07	1.28	137784754-137786753	137787431-137789430
chr2	138028793	138029734	ENSG00000144229	THSD7B	942	384	20	78.58	9.65	0.18	138026793-138028792	138029735-138031734
chr2	138060685	138061591	ENSG00000144229	THSD7B	907	342	13	39.8	7.36	0.88	138058685-138060684	138061592-138063591
chr2	138099148	138100054	ENSG00000144229	THSD7B	907	384	12	30.71	5.87	1.26	138097148-138099147	138100055-138102054
chr7	11470232	11470927	ENSG00000005108	THSD7A	696	210	9	30.83	6.06	1.26	11468232-11470231	11470928-11472927
chr7	11472756	11473445	ENSG00000005108	THSD7A	690	474	10	30.47	5.03	1.25	11470756-11472755	11473446-11475445
chr15	72041767	72042624	ENSG00000187720	THSD4	858	314	12	31.17	6.42	1.29	72039767-72041766	72042625-72044624
chr3	24385053	24385732	ENSG00000151090	THRB	680	455	12	34.15	5.49	1.19	24383053-24385052	24385733-24387732
chr3	24486547	24487338	ENSG00000151090	THRB	792	384	15	63.95	9.09	0.32	24484547-24486546	24487339-24489338
chr5	175361407	175362162	ENSG00000051596	THOC3	756	212	14	32.62	6.38	1.26	175359407-175361406	175362163-175364162
chrX	122790737	122791624	ENSG00000125676	THOC2	888	570	15	37.71	6.17	1.07	122788737-122790736	122791625-122793624
chr18	238931	239468	ENSG00000079134	THOC1	538	231	13	32.45	5.52	1.29	236931-238930	239469-241468
chr6	128067147	128067873	ENSG00000172673	THEMIS	727	447	11	41.29	8.08	0.85	128065147-128067146	128067874-128069873
chr6	128215807	128216521	ENSG00000172673	THEMIS	715	299	11	36.39	5.26	1.16	128213807-128215806	128216522-128218521
chr2	43705065	43705772	ENSG00000115970	THADA	708	368	11	30.7	5.98	1.26	43703065-43705064	43705773-43707772
chr2	43712137	43712815	ENSG00000115970	THADA	679	200	10	36.1	5.8	1.13	43710137-43712136	43712816-43714815
chr2	43742293	43743183	ENSG00000115970	THADA	891	267	22	93.68	12.6	0.23	43740293-43742292	43743184-43745183
chr2	105927598	105928543	ENSG00000135966	TGFBRAP1	946	358	14	46.52	6.86	0.71	105925598-105927597	105928544-105930543
chr3	195797158	195797975	ENSG00000072274	TFRC	818	581	12	41.27	9.8	0.85	195795158-195797157	195797976-195799975
chr2	188345339	188346365	ENSG00000003436	TFPI	1027	548	17	34.78	5.57	1.17	188343339-188345338	188346366-188348365
chr2	188363401	188365358	ENSG00000003436	TFPI	1958	1345	31	45.23	5.22	0.77	188361401-188363400	188365359-188367358
chr7	115614659	115615450	ENSG00000105967	TFEC	792	237	11	30.81	5.87	1.26	115612659-115614658	115615451-115617450
chr3	141803900	141804822	ENSG00000114126	TFDP2	923	592	15	40.74	5.93	0.85	141801900-141803899	141804823-141806822
chr2	122023944	122024950	ENSG00000115112	TFCP2L1	1007	540	14	31.56	6.04	1.27	122021944-122023943	122024951-122026950
chr12	51519525	51520178	ENSG00000135457	TFCP2	654	313	9	32.75	7.04	1.27	51517525-51519524	51520179-51522178
chr6	155586370	155587266	ENSG00000029639|ENSG00000171217	TFB1M|CLDN20	897	451	13	41.4	8.49	0.86	155584370-155586369	155587267-155589266
chr6	155625441	155626774	ENSG00000029639	TFB1M	1334	546	22	71	6.6	0.3	155623441-155625440	155626775-155628774
chr6	155626784	155627302	ENSG00000029639	TFB1M	519	227	16	91.75	13.8	0.22	155624784-155626783	155627303-155629302
chr15	56704584	56706195	ENSG00000151575	TEX9	1612	756	60	352.79	30.28	0.85	56702584-56704583	56706196-56708195
chrX	153427338	153428019	ENSG00000102080	TEX28P2	682	463	10	37.51	7.07	1.09	153425338-153427337	153428020-153430019
chrX	153482429	153483004	ENSG00000182242	TEX28P1	576	352	9	37.14	7.07	1.11	153480429-153482428	153483005-153485004
chr8	30692608	30693494	ENSG00000133863	TEX15	887	410	14	45.41	6.29	0.78	30690608-30692607	30693495-30695494
chr17	56733607	56734256	ENSG00000121101	TEX14	650	211	9	33.07	6.06	1.25	56731607-56733606	56734257-56736256
chrX	69802234	69803229	ENSG00000120498	TEX11	996	494	13	31.79	5.03	1.28	69800234-69802233	69803230-69805229
chrX	69830313	69831052	ENSG00000120498	TEX11	740	386	10	34.54	6.06	1.15	69828313-69830312	69831053-69833052
chrX	70072954	70073659	ENSG00000120498	TEX11	706	316	11	42.47	7.07	0.82	70070954-70072953	70073660-70075659
chr4	106113395	106113935	ENSG00000168769	TET2	541	233	9	30.88	6.29	1.26	106111395-106113394	106113936-106115935
chr1	45945993	45946757	ENSG00000070759	TESK2	765	437	11	39.25	7.07	0.94	45943993-45945992	45946758-45948757
chr8	73949933	73950760	ENSG00000147601	TERF1	828	302	13	48.23	8.08	0.62	73947933-73949932	73950761-73952760
chr11	78848769	78849651	ENSG00000149256	TENM4	883	543	20	93.87	12.11	0.23	78846769-78848768	78849652-78851651
chr11	78850756	78851520	ENSG00000149256	TENM4	765	226	10	33.36	6.06	1.22	78848756-78850755	78851521-78853520
chr11	78884680	78885289	ENSG00000149256	TENM4	610	383	10	41.67	7.07	0.86	78882680-78884679	78885290-78887289
chr11	79095411	79096316	ENSG00000149256	TENM4	906	316	17	69.99	8.08	0.3	79093411-79095410	79096317-79098316
chr4	183072160	183072829	ENSG00000218336	TENM3	670	434	10	30.35	5.68	1.31	183070160-183072159	183072830-183074829
chr4	183542489	183543585	ENSG00000218336	TENM3	1097	607	15	38.82	7.8	1.01	183540489-183542488	183543586-183545585
chr5	166884197	166884884	ENSG00000145934	TENM2	688	175	11	43.52	9.09	0.77	166882197-166884196	166884885-166886884
chr5	167218166	167218910	ENSG00000145934	TENM2	745	336	11	32.26	4.92	1.26	167216166-167218165	167218911-167220910
chr5	167627126	167627788	ENSG00000145934	TENM2	663	429	10	36.05	6.6	1.15	167625126-167627125	167627789-167629788
chrX	124056059	124056965	ENSG00000009694	TENM1	907	439	12	38.18	8.08	1.01	124054059-124056058	124056966-124058965
chrX	124094901	124095566	ENSG00000009694	TENM1	666	235	9	32.27	8.08	1.26	124092901-124094900	124095567-124097566
chr17	15240568	15241931	ENSG00000125409	TEKT3	1364	858	26	53.2	4.64	0.54	15238568-15240567	15241932-15243931
chr9	27211148	27212158	ENSG00000120156	TEK	1011	545	16	32.02	5.03	1.26	27209148-27211147	27212159-27214158
chr4	65223409	65224214	ENSG00000205678	TECRL	806	427	11	34.57	5.66	1.16	65221409-65223408	65224215-65226214
chr12	3114277	3114853	ENSG00000197905	TEAD4	577	370	9	33.54	6.36	1.22	3112277-3114276	3114854-3116853
chr8	459898	460644	ENSG00000180190	TDRP	747	468	11	37.5	8.49	1.09	457898-459897	460645-462644
chr9	100245348	100246080	ENSG00000196116	TDRD7	733	524	10	33.36	5.8	1.22	100243348-100245347	100246081-100248080
chr1	179569708	179570400	ENSG00000162782	TDRD5	693	214	9	30.01	4.9	1.33	179567708-179569707	179570401-179572400
chr10	115949775	115950449	ENSG00000095627	TDRD1	675	401	9	31.28	5.96	1.3	115947775-115949774	115950450-115952449
chr10	115959205	115959927	ENSG00000095627	TDRD1	723	217	10	35.38	7.07	1.2	115957205-115959204	115959928-115961927
chr4	156781136	156781878	ENSG00000151790|ENSG00000256394	TDO2|ASIC5	743	207	11	40.41	6.06	0.83	156779136-156781135	156781879-156783878
chr4	156785701	156786562	ENSG00000151790|ENSG00000256394	TDO2|ASIC5	862	494	14	49.22	9.43	0.58	156783701-156785700	156786563-156788562
chr12	124167628	124168328	ENSG00000168778	TCTN2	701	302	9	30.6	6.06	1.26	124165628-124167627	124168329-124170328
chr1	67237492	67238157	ENSG00000152760	TCTEX1D1	666	373	10	32.88	6.07	1.24	67235492-67237491	67238158-67240157
chr12	106716871	106718091	ENSG00000166046	TCP11L2	1221	660	26	104.84	14.14	0.26	106714871-106716870	106718092-106720091
chr6	35102254	35102789	ENSG00000124678	TCP11	536	315	9	39.62	7.07	0.88	35100254-35102253	35102790-35104789
chr6	167608364	167609033	ENSG00000166984	TCP10L2	670	220	9	32.07	5.05	1.27	167606364-167608363	167609034-167611033
chr18	53232926	53233529	ENSG00000196628	TCF4	604	380	9	34.52	6.86	1.15	53230926-53232925	53233530-53235529
chr15	57374473	57375098	ENSG00000140262	TCF12	626	320	9	32.07	5.66	1.26	57372473-57374472	57375099-57377098
chr15	57436805	57437479	ENSG00000140262	TCF12	675	447	10	34.51	7.36	1.15	57434805-57436804	57437480-57439479
chr15	57517509	57518239	ENSG00000140262	TCF12	731	475	14	45.38	5.92	0.78	57515509-57517508	57518240-57520239
chr1	54533065	54533738	ENSG00000116205	TCEANC2	674	343	11	34.83	6.35	1.17	54531065-54533064	54533739-54535738
chr1	54555644	54556399	ENSG00000116205	TCEANC2	756	232	12	35.8	7.15	1.17	54553644-54555643	54556400-54558399
chr3	44392821	44393652	ENSG00000179152	TCAIM	832	317	11	32.9	6.52	1.24	44390821-44392820	44393653-44395652
chr14	92275119	92275855	ENSG00000165929	TC2N	737	512	10	34.69	6.06	1.16	92273119-92275118	92275856-92277855
chr1	168279680	168280377	ENSG00000143178	TBX19	698	278	9	30.74	5.05	1.26	168277680-168279679	168280378-168282377
chr6	85436691	85437370	ENSG00000112837	TBX18	680	328	10	30.21	5.74	1.32	85434691-85436690	85437371-85439370
chr1	119495589	119496239	ENSG00000092607	TBX15	651	189	9	31.2	5.73	1.29	119493589-119495588	119496240-119498239
chr3	176765012	176765737	ENSG00000177565	TBL1XR1	726	214	11	33.64	5.8	1.21	176763012-176765011	176765738-176767737
chrX	9607539	9608199	ENSG00000101849	TBL1X	661	369	9	30.3	5.66	1.31	9605539-9607538	9608200-9610199
chr4	107035296	107035970	ENSG00000145348	TBCK	675	233	10	33.23	5.33	1.24	107033296-107035295	107035971-107037970
chr4	107197948	107198616	ENSG00000145348	TBCK	669	221	10	38.22	8.08	0.98	107195948-107197947	107198617-107200616
chr4	107211114	107211763	ENSG00000145348	TBCK	650	220	10	39.29	6.06	0.93	107209114-107211113	107211764-107213763
chr3	17350028	17351343	ENSG00000131374	TBC1D5	1316	356	20	45.79	6.04	0.71	17348028-17350027	17351344-17353343
chr3	17409953	17410562	ENSG00000131374	TBC1D5	610	310	10	41.67	8.08	0.86	17407953-17409952	17410563-17412562
chr3	17444096	17444859	ENSG00000131374	TBC1D5	764	229	12	36.24	5.68	1.14	17442096-17444095	17444860-17446859
chr3	18120348	18120961	ENSG00000131374	TBC1D5	614	393	12	42.91	7.99	0.8	18118348-18120347	18120962-18122961
chr3	18302743	18303598	ENSG00000131374	TBC1D5	856	547	20	87.38	8.08	0.2	18300743-18302742	18303599-18305598
chr13	75963324	75963996	ENSG00000136111	TBC1D4	673	439	9	30.54	6.77	1.26	75961324-75963323	75963997-75965996
chr17	34794288	34794974	ENSG00000161583|ENSG00000242384	TBC1D3G|TBC1D3H	687	235	11	33.32	6.22	1.22	34792288-34794287	34794975-34796974
chr6	121492064	121492705	ENSG00000146350	TBC1D32	642	411	10	36.77	5.59	1.12	121490064-121492063	121492706-121494705
chr8	124056781	124057546	ENSG00000156787	TBC1D31	766	232	14	52.11	7.99	0.51	124054781-124056780	124057547-124059546
chr3	100013443	100014122	ENSG00000036054	TBC1D23	680	451	9	31.59	7.07	1.27	100011443-100013442	100014123-100016122
chr22	47202260	47202959	ENSG00000054611	TBC1D22A	700	267	11	35.45	5.87	1.19	47200260-47202259	47202960-47204959
chr22	47340128	47340826	ENSG00000054611	TBC1D22A	699	309	9	30.7	5.05	1.25	47338128-47340127	47340827-47342826
chr4	26628037	26628763	ENSG00000109680	TBC1D19	727	401	11	30.09	6.04	1.32	26626037-26628036	26628764-26630763
chr12	72239836	72240461	ENSG00000121749	TBC1D15	626	418	9	32.07	5.66	1.26	72237836-72239835	72240462-72242461
chr4	6997180	6997824	ENSG00000132405	TBC1D14	645	223	9	31.09	5.66	1.29	6995180-6997179	6997825-6999824
chr10	96290847	96291926	ENSG00000108239	TBC1D12	1080	609	23	93.45	10.24	0.23	96288847-96290846	96291927-96293926
chr4	37986007	37986720	ENSG00000065882	TBC1D1	714	418	9	30.01	6.06	1.33	37984007-37986006	37986721-37988720
chr4	38000982	38001839	ENSG00000065882	TBC1D1	858	559	12	36.14	5.45	1.12	37998982-38000981	38001840-38003839
chr7	27821926	27822685	ENSG00000106052	TAX1BP1	760	181	11	36.35	5.59	1.15	27819926-27821925	27822686-27824685
chr20	13326763	13327366	ENSG00000089123	TASP1	604	395	9	35.52	7.07	1.19	13324763-13326762	13327367-13329366
chr20	13381363	13382070	ENSG00000089123	TASP1	708	533	10	36.14	6.06	1.12	13379363-13381362	13382071-13384070
chr20	13459384	13460226	ENSG00000089123	TASP1	843	390	13	43.65	6.52	0.78	13457384-13459383	13460227-13462226
chr20	13522617	13523298	ENSG00000089123	TASP1	682	393	10	33.71	7.27	1.19	13520617-13522616	13523299-13525298
chr20	13603368	13604051	ENSG00000089123	TASP1	684	474	11	32.34	5.28	1.27	13601368-13603367	13604052-13606051
chr5	9653993	9655028	ENSG00000169777	TAS2R1	1036	471	16	32.06	4.51	1.26	9651993-9653992	9655029-9657028
chr12	118614964	118615647	ENSG00000135090	TAOK3	684	229	9	31.4	6.06	1.27	118612964-118614963	118615648-118617647
chr12	118670725	118671757	ENSG00000135090	TAOK3	1033	487	15	49.51	9.09	0.6	118668725-118670724	118671758-118673757
chr17	27794345	27795227	ENSG00000160551	TAOK1	883	504	13	32.42	6.04	1.28	27792345-27794344	27795228-27797227
chr17	27804710	27805367	ENSG00000160551	TAOK1	658	441	10	34.56	5.39	1.16	27802710-27804709	27805368-27807367
chr16	68976490	68977825	ENSG00000103047	TANGO6	1336	698	26	86.67	9.32	0.2	68974490-68976489	68977826-68979825
chr16	69084799	69085563	ENSG00000103047	TANGO6	765	210	14	48.21	6.56	0.62	69082799-69084798	69085564-69087563
chr17	61086271	61086980	ENSG00000170921	TANC2	710	197	12	42.24	8.08	0.83	61084271-61086270	61086981-61088980
chr17	61325722	61326727	ENSG00000170921	TANC2	1006	672	16	31.9	4.11	1.28	61323722-61325721	61326728-61328727
chr18	23961234	23962190	ENSG00000141384	TAF4B	957	479	13	35.88	6.21	1.15	23959234-23961233	23962191-23964190
chr20	60571027	60571774	ENSG00000130699	TAF4	748	250	12	30.4	4.8	1.3	60569027-60571026	60571775-60573774
chr10	8057622	8058216	ENSG00000165632	TAF3	595	395	9	36.03	6.06	1.16	8055622-8057621	8058217-8060216
chr11	93495825	93496600	ENSG00000166012|ENSG00000182919	TAF1D|C11orf54	776	414	10	32.85	8.08	1.24	93493825-93495824	93496601-93498600
chr1	28949634	28950635	ENSG00000120656	TAF12	1002	441	16	41.05	6.63	0.83	28947634-28949633	28950636-28952635
chr4	104571072	104571911	ENSG00000169836	TACR3	840	631	20	79.5	11.88	0.18	104569072-104571071	104571912-104573911
chr4	104572009	104572678	ENSG00000169836	TACR3	670	352	9	32.07	6.06	1.27	104570009-104572008	104572679-104574678
chr4	104611753	104612426	ENSG00000169836	TACR3	674	451	9	31.88	5.05	1.27	104609753-104611752	104612427-104614426
chr8	38630674	38631331	ENSG00000147526	TACC1	658	203	9	32.11	4.96	1.26	38628674-38630673	38631332-38633331
chrX	30857625	30858165	ENSG00000157625	TAB3	541	232	9	39.3	8.08	0.93	30855625-30857624	30858166-30860165
chr11	7409736	7410603	ENSG00000170743	SYT9	868	229	13	40.15	5.33	0.85	7407736-7409735	7410604-7412603
chr1	210219012	210219931	ENSG00000143469	SYT14	920	335	15	36.02	4.8	1.16	210217012-210219011	210219932-210221931
chr12	33537521	33538235	ENSG00000110975	SYT10	715	235	11	32.6	5.56	1.27	33535521-33537520	33538236-33540235
chr12	33552647	33553343	ENSG00000110975	SYT10	697	222	9	30.24	5.96	1.32	33550647-33552646	33553344-33555343
chr12	79277320	79278097	ENSG00000067715	SYT1	778	446	13	44.57	8.05	0.74	79275320-79277319	79278098-79280097
chr12	79286416	79286902	ENSG00000067715	SYT1	487	251	11	45.76	7.54	0.74	79284416-79286415	79286903-79288902
chr12	79287545	79288203	ENSG00000067715	SYT1	659	195	9	32.12	4.97	1.27	79285545-79287544	79288204-79290203
chr12	79309622	79310233	ENSG00000067715	SYT1	612	384	10	38.99	6.6	0.99	79307622-79309621	79310234-79312233
chr12	79358248	79359007	ENSG00000067715	SYT1	760	511	11	37.32	6.68	1.1	79356248-79358247	79359008-79361007
chr12	79413158	79413857	ENSG00000067715	SYT1	700	213	9	30.11	4.96	1.32	79411158-79413157	79413858-79415857
chr12	79686514	79687527	ENSG00000067715	SYT1	1014	649	17	50.69	6.56	0.55	79684514-79686513	79687528-79689527
chr12	79801076	79801891	ENSG00000067715	SYT1	816	610	12	30.72	5.28	1.25	79799076-79801075	79801892-79803891
chr7	105743246	105744072	ENSG00000008282	SYPL1	827	220	13	31.19	6.17	1.29	105741246-105743245	105744073-105746072
chr17	35915441	35916376	ENSG00000006114	SYNRG	936	467	12	36.19	7.94	1.13	35913441-35915440	35916377-35918376
chr17	35953845	35954859	ENSG00000006114	SYNRG	1015	369	20	69.98	9.22	0.3	35951845-35953844	35954860-35956859
chr3	63235556	63236221	ENSG00000163630	SYNPR	666	470	9	31.72	5.96	1.29	63233556-63235555	63236222-63238221
chr3	63252377	63253022	ENSG00000163630	SYNPR	646	211	9	33.27	6.06	1.23	63250377-63252376	63253023-63255022
chr3	63332129	63332761	ENSG00000163630	SYNPR	633	405	9	33.95	6.06	1.18	63330129-63332128	63332762-63334761
chr3	63377331	63377990	ENSG00000163630	SYNPR	660	424	9	32.57	5.05	1.28	63375331-63377330	63377991-63379990
chr3	63401056	63401679	ENSG00000163630	SYNPR	624	171	10	40.82	7.07	0.84	63399056-63401055	63401680-63403679
chr3	63521729	63522446	ENSG00000163630	SYNPR	718	502	10	31.9	6.36	1.28	63519729-63521728	63522447-63524446
chr3	63532143	63532825	ENSG00000163630	SYNPR	683	204	9	31.33	6.04	1.28	63530143-63532142	63532826-63534825
chr4	119835680	119836413	ENSG00000172403	SYNPO2	734	565	10	34.71	7.04	1.17	119833680-119835679	119836414-119838413
chr4	119943448	119944568	ENSG00000172403	SYNPO2	1121	431	33	144.75	15.55	0.41	119941448-119943447	119944569-119946568
chr14	64348043	64348733	ENSG00000054654	SYNE2	691	414	9	31.07	6.06	1.28	64346043-64348042	64348734-64350733
chr6	152459056	152459770	ENSG00000131018	SYNE1	715	517	10	31.62	5.39	1.28	152457056-152459055	152459771-152461770
chr6	152476513	152477386	ENSG00000131018	SYNE1	874	315	13	45.7	7.07	0.74	152474513-152476512	152477387-152479386
chr6	152481988	152482825	ENSG00000131018	SYNE1	838	223	13	44.49	6.6	0.77	152479988-152481987	152482826-152484825
chr6	152633208	152634007	ENSG00000131018	SYNE1	800	416	11	37.49	7.07	1.09	152631208-152633207	152634008-152636007
chr6	152807144	152807839	ENSG00000131018	SYNE1	696	472	11	35.25	5.8	1.18	152805144-152807143	152807840-152809839
chr6	152863272	152863816	ENSG00000131018	SYNE1	545	323	9	39.04	8.08	0.98	152861272-152863271	152863817-152865816
chr6	152885082	152885769	ENSG00000131018	SYNE1	688	197	10	34.71	5.66	1.17	152883082-152885081	152885770-152887769
chr20	24595028	24595611	ENSG00000101463	SYNDIG1	584	384	9	36.67	7.07	1.14	24593028-24595027	24595612-24597611
chr22	33002686	33003349	ENSG00000185666	SYN3	664	417	9	32.37	5.05	1.28	33000686-33002685	33003350-33005349
chrX	47451459	47451977	ENSG00000008056	SYN1	519	340	9	33.97	8.08	1.18	47449459-47451458	47451978-47453977
chr1	85650535	85651179	ENSG00000097096	SYDE2	645	209	10	31.3	4.82	1.3	85648535-85650534	85651180-85653179
chr1	85659474	85661029	ENSG00000097096	SYDE2	1556	175	21	51.91	4.54	0.51	85657474-85659473	85661030-85663029
chr20	58497830	58498714	ENSG00000196074	SYCP2	885	578	13	34.47	5.56	1.15	58495830-58497829	58498715-58500714
chr1	115458555	115459265	ENSG00000198765	SYCP1	711	209	11	35.72	6	1.17	115456555-115458554	115459266-115461265
chr1	115488503	115489087	ENSG00000198765	SYCP1	585	358	11	38.34	6.04	0.99	115486503-115488502	115489088-115491087
chr1	115496697	115497487	ENSG00000198765	SYCP1	791	583	14	38.07	6.86	1.01	115494697-115496696	115497488-115499487
chr8	110680441	110680998	ENSG00000147642	SYBU	558	347	9	31.98	6.71	1.26	110678441-110680440	110680999-110682998
chr1	185214345	185215082	ENSG00000116668	SWT1	738	292	12	47.05	6.06	0.67	185212345-185214344	185215083-185217082
chr1	185254450	185255089	ENSG00000116668	SWT1	640	276	9	31.34	6.6	1.28	185252450-185254449	185255090-185257089
chr11	9691836	9692970	ENSG00000133789	SWAP70	1135	746	28	118.21	12.14	0.32	9689836-9691835	9692971-9694970
chr11	9693341	9694516	ENSG00000133789	SWAP70	1176	323	30	131.82	9.76	0.36	9691341-9693340	9694517-9696516
chr7	138359651	138360394	ENSG00000157703	SVOPL	744	348	11	33.14	6.71	1.24	138357651-138359650	138360395-138362394
chr10	29864718	29865304	ENSG00000197321	SVIL	587	371	9	31.06	6	1.28	29862718-29864717	29865305-29867304
chr9	113163634	113164613	ENSG00000165124	SVEP1	980	455	16	33.5	4.4	1.21	113161634-113163633	113164614-113166613
chr6	44952438	44953176	ENSG00000196284	SUPT3H	739	512	14	48.33	7.15	0.63	44950438-44952437	44953177-44955176
chr6	45292949	45293892	ENSG00000196284	SUPT3H	944	451	14	33.09	5.86	1.24	45290949-45292948	45293893-45295892
chr17	73169691	73170315	ENSG00000188612	SUMO2	625	408	10	37.3	7.36	1.1	73167691-73169690	73170316-73172315
chr3	4258524	4259223	ENSG00000144455	SUMF1	700	397	9	30.53	6.04	1.26	4256524-4258523	4259224-4261223
chr3	4476582	4477272	ENSG00000144455	SUMF1	691	366	10	33.68	5.52	1.2	4474582-4476581	4477273-4479272
chr4	70708088	70708713	ENSG00000109193	SULT1E1	626	398	9	34.32	6.06	1.17	70706088-70708087	70708714-70710713
chr2	108997138	108997844	ENSG00000198075	SULT1C4	707	388	10	30.8	6.07	1.25	108995138-108997137	108997845-108999844
chr7	40178456	40179363	ENSG00000175600	SUGCT	908	340	15	41.26	6.04	0.85	40176456-40178455	40179364-40181363
chr7	40385593	40386529	ENSG00000175600	SUGCT	937	467	13	33.42	6.56	1.21	40383593-40385592	40386530-40388529
chr7	40429912	40430558	ENSG00000175600	SUGCT	647	425	10	33.1	6.78	1.24	40427912-40429911	40430559-40432558
chr7	40456705	40457834	ENSG00000175600	SUGCT	1130	640	17	45.83	5.03	0.71	40454705-40456704	40457835-40459834
chr7	40541576	40542730	ENSG00000175600	SUGCT	1155	503	16	47.75	8.82	0.71	40539576-40541575	40542731-40544730
chr7	40775769	40776361	ENSG00000175600	SUGCT	593	237	9	30	5.87	1.33	40773769-40775768	40776362-40778361
chr1	172573039	172573761	ENSG00000094975	SUCO	723	220	10	30.03	5.2	1.34	172571039-172573038	172573762-172575761
chr13	48540855	48541467	ENSG00000136143	SUCLA2	613	410	9	32.12	5.55	1.27	48538855-48540854	48541468-48543467
chr5	32589761	32590422	ENSG00000113387	SUB1	662	452	9	30.25	5.66	1.31	32587761-32589760	32590423-32592422
chr14	53230981	53231665	ENSG00000198252	STYX	685	233	10	37.35	7.07	1.11	53228981-53230980	53231666-53233665
chr14	53237389	53238012	ENSG00000198252	STYX	624	216	9	31.76	4.66	1.28	53235389-53237388	53238013-53240012
chr14	25415900	25416554	ENSG00000168952	STXBP6	655	212	10	37.42	4.84	1.1	25413900-25415899	25416555-25418554
chr3	120806367	120807080	ENSG00000145087	STXBP5L	714	219	10	35.83	7.07	1.16	120804367-120806366	120807081-120809080
chr3	120835430	120836832	ENSG00000145087	STXBP5L	1403	985	20	55.93	7.54	0.35	120833430-120835429	120836833-120838832
chr3	120922104	120922677	ENSG00000145087	STXBP5L	574	349	9	30.34	4.92	1.31	120920104-120922103	120922678-120924677
chr3	120995113	120995844	ENSG00000145087	STXBP5L	732	220	11	41.01	6.06	0.83	120993113-120995112	120995845-120997844
chr3	120999482	121000187	ENSG00000145087	STXBP5L	706	219	10	34.7	5.8	1.16	120997482-120999481	121000188-121002187
chr3	121001435	121002292	ENSG00000145087	STXBP5L	858	418	11	31.75	7.45	1.28	120999435-121001434	121002293-121004292
chr3	121011021	121011709	ENSG00000145087	STXBP5L	689	230	9	31.16	7.07	1.29	121009021-121011020	121011710-121013709
chr3	121078564	121079222	ENSG00000145087	STXBP5L	659	234	9	30.4	4.71	1.3	121076564-121078563	121079223-121081222
chr6	147649867	147650949	ENSG00000164506	STXBP5	1083	584	20	52.05	6.17	0.51	147647867-147649866	147650950-147652949
chr1	109300016	109300696	ENSG00000116266	STXBP3	681	443	11	32.88	4.57	1.24	109298016-109300015	109300697-109302696
chr17	9332186	9333204	ENSG00000170310	STX8	1019	497	27	85.84	7.78	0.2	9330186-9332185	9333205-9335204
chr17	9333270	9334158	ENSG00000170310	STX8	889	351	33	143.07	14.6	0.41	9331270-9333269	9334159-9336158
chr17	9462017	9462952	ENSG00000170310	STX8	936	527	14	33.04	5.8	1.24	9460017-9462016	9462953-9464952
chr6	132776642	132777340	ENSG00000079950	STX7	699	420	10	31.19	6.07	1.29	132774642-132776641	132777341-132779340
chr11	59540583	59541318	ENSG00000166900	STX3	736	228	11	39.6	6.86	0.88	59538583-59540582	59541319-59543318
chr1	28123884	28124324	ENSG00000117758	STX12	441	220	9	33.27	6.72	1.23	28121884-28123883	28124325-28126324
chrX	7237298	7238586	ENSG00000101846	STS	1289	771	27	109.16	11.61	0.28	7235298-7237297	7238587-7240586
chr19	47246883	47247697	ENSG00000090372	STRN4	815	339	12	37.77	6.29	1.06	47244883-47246882	47247698-47249697
chr2	37143850	37144478	ENSG00000115808	STRN	629	405	9	31.5	5.59	1.26	37141850-37143849	37144479-37146478
chr2	37172061	37172662	ENSG00000115808	STRN	602	270	10	39.61	6.6	0.88	37170061-37172060	37172663-37174662
chr9	125899874	125900600	ENSG00000165209	STRBP	727	518	10	34.58	4.96	1.16	125897874-125899873	125900601-125902600
chr12	16045738	16046833	ENSG00000023734	STRAP	1096	572	20	67.78	9.65	0.35	16043738-16045737	16046834-16048833
chr4	98207107	98207807	ENSG00000163116	STPG2	701	183	10	36.5	6.06	1.14	98205107-98207106	98207808-98209807
chr4	98246108	98246809	ENSG00000163116	STPG2	702	229	9	30.56	6.06	1.26	98244108-98246107	98246810-98248809
chr4	98296105	98296783	ENSG00000163116	STPG2	679	444	10	37.67	6.06	1.06	98294105-98296104	98296784-98298783
chr4	98341773	98342581	ENSG00000163116	STPG2	809	466	10	31.4	8.08	1.27	98339773-98341772	98342582-98344581
chr4	98377621	98378207	ENSG00000163116	STPG2	587	291	9	36.49	7.07	1.14	98375621-98377620	98378208-98380207
chr4	98423995	98425937	ENSG00000163116	STPG2	1943	1471	54	267.05	15.14	0.54	98421995-98423994	98425938-98427937
chr4	98430331	98431033	ENSG00000163116	STPG2	703	365	9	30.51	7.07	1.26	98428331-98430330	98431034-98433033
chr4	98511698	98512501	ENSG00000163116	STPG2	804	380	10	30.57	5.88	1.26	98509698-98511697	98512502-98514501
chr4	98531980	98532682	ENSG00000163116	STPG2	703	308	9	30.51	6.06	1.26	98529980-98531979	98532683-98534682
chr4	184855098	184855771	ENSG00000173320	STOX2	674	312	9	30.49	5.8	1.25	184853098-184855097	184855772-184857771
chr2	48872899	48873642	ENSG00000068781|ENSG00000138039|ENSG00000242441	STON1-GTF2A1L|LHCGR|GTF2A1L	744	357	10	31.94	5.66	1.27	48870899-48872898	48873643-48875642
chr13	39561231	39561998	ENSG00000133115	STOML3	768	571	11	37.35	7.72	1.11	39559231-39561230	39561999-39563998
chr11	8592840	8594239	ENSG00000130413	STK33	1400	616	37	135.28	13.65	0.38	8590840-8592839	8594240-8596239
chr4	5158062	5158724	ENSG00000152953	STK32B	663	194	9	32.42	5.05	1.28	5156062-5158061	5158725-5160724
chr5	146643021	146643776	ENSG00000169302	STK32A	756	377	11	32.54	4.19	1.28	146641021-146643020	146643777-146645776
chr7	23786094	23786778	ENSG00000196335	STK31	685	300	10	30.72	5.03	1.25	23784094-23786093	23786779-23788778
chr7	23814702	23815382	ENSG00000196335	STK31	681	227	9	30.16	6.77	1.32	23812702-23814701	23815383-23817382
chr7	23823037	23823750	ENSG00000196335	STK31	714	461	11	42.01	7.07	0.84	23821037-23823036	23823751-23825750
chr8	99418479	99419196	ENSG00000104375	STK3	718	232	10	35.63	6.06	1.18	99416479-99418478	99419197-99421196
chr8	99655927	99656646	ENSG00000104375	STK3	720	539	11	32.74	5.62	1.26	99653927-99655926	99656647-99658646
chr2	197006048	197007007	ENSG00000081320	STK17B	960	502	12	35.84	8.08	1.16	197004048-197006047	197007008-197009007
chr5	171500736	171501432	ENSG00000072786	STK10	697	191	9	30.79	5.05	1.26	171498736-171500735	171501433-171503432
chr4	26902316	26902895	ENSG00000109689	STIM2	580	236	10	36.63	5.87	1.13	26900316-26902315	26902896-26904895
chr4	26983890	26984490	ENSG00000109689	STIM2	601	227	9	35.69	7.07	1.17	26981890-26983889	26984491-26986490
chr1	47744105	47744905	ENSG00000123473	STIL	801	563	13	49	6.95	0.62	47742105-47744104	47744906-47746905
chr8	74626125	74626756	ENSG00000040341|ENSG00000258677	STAU2|RP11-463D19.2	632	235	9	34	6.06	1.18	74624125-74626124	74626757-74628756
chr8	74518269	74518934	ENSG00000040341	STAU2	666	231	9	32.27	6.06	1.26	74516269-74518268	74518935-74520934
chr8	74598982	74600439	ENSG00000040341	STAU2	1458	850	36	149.08	16.67	0.43	74596982-74598981	74600440-74602439
chr2	191965440	191966171	ENSG00000138378	STAT4	732	553	10	32.95	4.77	1.23	191963440-191965439	191966172-191968171
chr15	42939490	42939949	ENSG00000159433	STARD9	460	230	9	36.78	7.46	1.12	42937490-42939489	42939950-42941949
chr2	96862446	96863438	ENSG00000084090	STARD7	993	515	15	46.74	6.44	0.72	96860446-96862445	96863439-96865438
chr2	152985651	152986416	ENSG00000115145	STAM2	766	534	12	33.32	6.94	1.22	152983651-152985650	152986417-152988416
chr2	153004455	153005270	ENSG00000115145	STAM2	816	230	12	38.72	7.36	1	153002455-153004454	153005271-153007270
chrX	123483444	123484249	ENSG00000101972|ENSG00000183918	STAG2|SH2D1A	806	581	15	55.91	10.06	0.35	123481444-123483443	123484250-123486249
chrX	123106745	123107356	ENSG00000101972	STAG2	612	236	10	41.41	7.04	0.86	123104745-123106744	123107357-123109356
chrX	123507412	123508036	ENSG00000101972	STAG2	625	212	10	33.94	6.71	1.18	123505412-123507411	123508037-123510036
chr3	136094649	136095460	ENSG00000118007	STAG1	812	237	29	158.89	17.6	0.46	136092649-136094648	136095461-136097460
chr3	136131858	136132646	ENSG00000118007	STAG1	789	555	11	35.87	6.68	1.15	136129858-136131857	136132647-136134646
chr3	136272933	136273557	ENSG00000118007	STAG1	625	211	10	38.21	6.6	0.98	136270933-136272932	136273558-136275557
chr3	136433386	136434109	ENSG00000118007	STAG1	724	444	10	35.33	5.05	1.19	136431386-136433385	136434110-136436109
chr5	100193206	100194011	ENSG00000113532	ST8SIA4	806	592	12	35.39	4.19	1.2	100191206-100193205	100194012-100196011
chr12	22313387	22313981	ENSG00000111728	ST8SIA1	595	358	9	33.74	6.6	1.2	22311387-22313386	22313982-22315981
chr12	22331232	22331920	ENSG00000111728	ST8SIA1	689	458	10	32.51	5.33	1.29	22329232-22331231	22331921-22333920
chr12	22373461	22374164	ENSG00000111728	ST8SIA1	704	228	11	32.79	5.5	1.26	22371461-22373460	22374165-22376164
chr12	22395058	22395937	ENSG00000111728	ST8SIA1	880	399	12	39.45	6.06	0.87	22393058-22395057	22395938-22397937
chr12	22409133	22410050	ENSG00000111728	ST8SIA1	918	471	12	30.24	7.54	1.32	22407133-22409132	22410051-22412050
chr12	22499360	22500281	ENSG00000111728	ST8SIA1	922	466	13	30.64	6.04	1.26	22497360-22499359	22500282-22502281
chr12	22570613	22571272	ENSG00000111728	ST8SIA1	660	429	9	32.12	4.98	1.27	22568613-22570612	22571273-22573272
chr1	113134046	113134611	ENSG00000007341	ST7L	566	344	10	42.41	6.68	0.82	113132046-113134045	113134612-113136611
chr1	76562032	76562765	ENSG00000184005	ST6GALNAC3	734	217	10	30.71	6.29	1.26	76560032-76562031	76562766-76564765
chr1	76982762	76983674	ENSG00000184005	ST6GALNAC3	913	417	13	31.45	6.86	1.27	76980762-76982761	76983675-76985674
chr1	76984963	76985847	ENSG00000184005	ST6GALNAC3	885	430	14	37.29	6.04	1.1	76982963-76984962	76985848-76987847
chr1	77067810	77069005	ENSG00000184005	ST6GALNAC3	1196	477	18	59.07	6.06	0.33	77065810-77067809	77069006-77071005
chr1	44209890	44210598	ENSG00000126091	ST3GAL3	709	486	15	56.68	10.78	0.36	44207890-44209889	44210599-44212598
chr1	44382447	44383671	ENSG00000126091	ST3GAL3	1225	689	30	129.93	12.72	0.35	44380447-44382446	44383672-44385671
chr8	53370856	53371560	ENSG00000147488	ST18	705	472	9	30.3	5.03	1.31	53368856-53370855	53371561-53373560
chr17	27983310	27983990	ENSG00000141298	SSH2	681	443	9	31.54	6.06	1.27	27981310-27983309	27983991-27985990
chr17	28127240	28127879	ENSG00000141298	SSH2	640	311	12	40.59	6.79	0.84	28125240-28127239	28127880-28129879
chr1	54782052	54782930	ENSG00000157216	SSBP3	879	321	20	94.21	13.12	0.23	54780052-54782051	54782931-54784930
chr5	80847167	80847961	ENSG00000145687	SSBP2	795	447	11	31.93	5.2	1.27	80845167-80847166	80847962-80849961
chr5	80926214	80926836	ENSG00000145687	SSBP2	623	189	9	34.48	6.06	1.15	80924214-80926213	80926837-80928836
chr5	81032073	81032676	ENSG00000145687	SSBP2	604	379	9	35.52	7.07	1.19	81030073-81032072	81032677-81034676
chr18	23622499	23623226	ENSG00000141380	SS18	728	147	11	38.51	5.66	1	23620499-23622498	23623227-23625226
chr14	70217499	70218340	ENSG00000100650	SRSF5	842	539	14	39.59	6.04	0.88	70215499-70217498	70218341-70220340
chr7	75894298	75896495	ENSG00000177679	SRRM3	2198	1632	81	479.01	27.26	0	75892298-75894297	75896496-75898495
chr7	104823595	104824378	ENSG00000135250	SRPK2	784	442	10	31.45	5.88	1.26	104821595-104823594	104824379-104826378
chr7	105038049	105038757	ENSG00000135250	SRPK2	709	471	9	30.12	6.04	1.32	105036049-105038048	105038758-105040757
chr3	9045103	9045913	ENSG00000196220	SRGAP3	811	300	11	36.81	6.04	1.13	9043103-9045102	9045914-9047913
chr12	64268309	64269095	ENSG00000196935	SRGAP1	787	380	11	31.05	5.87	1.28	64266309-64268308	64269096-64271095
chr5	121339669	121340428	ENSG00000151304	SRFBP1	760	546	11	36.83	5.66	1.13	121337669-121339668	121340429-121342428
chr5	121354538	121355153	ENSG00000151304	SRFBP1	616	404	9	34.86	5.05	1.17	121352538-121354537	121355154-121357153
chr20	36005966	36006500	ENSG00000197122	SRC	535	302	11	40.33	7.25	0.84	36003966-36005965	36006501-36008500
chr2	45806162	45807033	ENSG00000068784	SRBD1	872	429	13	33.36	5.33	1.22	45804162-45806161	45807034-45809033
chr2	45813302	45814990	ENSG00000068784	SRBD1	1689	595	51	223.25	14.29	0.79	45811302-45813301	45814991-45816990
chr8	126016771	126017345	ENSG00000104549	SQLE	575	233	10	42.29	7.74	0.81	126014771-126016770	126017346-126019345
chr14	78035742	78036885	ENSG00000100596	SPTLC2	1144	519	19	51.27	6.22	0.57	78033742-78035741	78036886-78038885
chr1	153047998	153048718	ENSG00000196805	SPRR2B	721	490	11	41.62	6.06	0.85	153045998-153047997	153048719-153050718
chr10	135317852	135318443	ENSG00000203772	SPRN	592	235	9	32.12	5.36	1.27	135315852-135317851	135318444-135320443
chr15	51007856	51008699	ENSG00000138600	SPPL2A	844	610	12	41.22	7.07	0.84	51005856-51007855	51008700-51010699
chr2	139266814	139267530	ENSG00000144228	SPOPL	717	393	10	31.53	5.39	1.26	139264814-139266813	139267531-139269530
chr2	139315718	139316526	ENSG00000144228	SPOPL	809	229	12	40.12	5.66	0.85	139313718-139315717	139316527-139318526
chr4	167823651	167824716	ENSG00000196104	SPOCK3	1066	680	24	102.87	12.26	0.26	167821651-167823650	167824717-167826716
chr4	167856684	167857417	ENSG00000196104	SPOCK3	734	497	10	34.84	5.05	1.17	167854684-167856683	167857418-167859417
chr4	167857679	167858369	ENSG00000196104	SPOCK3	691	229	9	31.07	6.06	1.28	167855679-167857678	167858370-167860369
chr4	167875975	167877226	ENSG00000196104	SPOCK3	1252	633	45	219.73	13.58	0.76	167873975-167875974	167877227-167879226
chr4	167917847	167918637	ENSG00000196104	SPOCK3	791	420	11	34.81	4.66	1.18	167915847-167917846	167918638-167920637
chr4	167930637	167931668	ENSG00000196104	SPOCK3	1032	526	14	31.38	5.39	1.27	167928637-167930636	167931669-167933668
chr4	168029598	168031291	ENSG00000196104	SPOCK3	1694	382	23	69.45	9.09	0.37	168027598-168029597	168031292-168033291
chr4	168125708	168127227	ENSG00000196104	SPOCK3	1520	1176	43	157.94	14.4	0.46	168123708-168125707	168127228-168129227
chr4	168151923	168152884	ENSG00000196104	SPOCK3	962	463	14	33.55	6.04	1.22	168149923-168151922	168152885-168154884
chr10	73838143	73838817	ENSG00000107742	SPOCK2	675	176	9	31.83	7.07	1.28	73836143-73838142	73838818-73840817
chr5	136495753	136496991	ENSG00000152377	SPOCK1	1239	511	32	152.86	9.8	0.45	136493753-136495752	136496992-136498991
chr17	4345883	4346471	ENSG00000182557	SPNS3	589	220	11	34.38	6.86	1.18	4343883-4345882	4346472-4348471
chr18	12468746	12470347	ENSG00000134278	SPIRE1	1602	926	34	78.35	6.48	0.17	12466746-12468745	12470348-12472347
chr18	12621691	12622334	ENSG00000134278	SPIRE1	644	355	14	36.45	5.39	1.16	12619691-12621690	12622335-12624334
chr5	147591553	147592313	ENSG00000178172	SPINK6	761	556	15	66.2	10.09	0.34	147589553-147591552	147592314-147594313
chr5	147466640	147467435	ENSG00000133710	SPINK5	796	514	11	31.88	5.2	1.27	147464640-147466639	147467436-147469435
chr5	147205395	147206063	ENSG00000164266	SPINK1	669	205	10	31.54	4.19	1.27	147203395-147205394	147206064-147208063
chr8	48370415	48371613	ENSG00000164808	SPIDR	1199	462	18	58.91	6.06	0.33	48368415-48370414	48371614-48373613
chr8	48598988	48599687	ENSG00000164808	SPIDR	700	349	9	30.65	5.05	1.26	48596988-48598987	48599688-48601687
chr3	113173964	113174510	ENSG00000163611	SPICE1	547	223	9	34.53	6.21	1.15	113171964-113173963	113174511-113176510
chr2	228928814	228929515	ENSG00000153820	SPHKAP	702	497	10	32.69	5.45	1.26	228926814-228928813	228929516-228931515
chr2	228968237	228969623	ENSG00000153820	SPHKAP	1387	846	47	236.99	20.12	0.87	228966237-228968236	228969624-228971623
chr15	69194445	69195091	ENSG00000258484	SPESP1	647	417	9	33.22	7.07	1.24	69192445-69194444	69195092-69197091
chr5	35670066	35670744	ENSG00000152582	SPEF2	679	225	9	31.64	5.05	1.28	35668066-35670065	35670745-35672744
chr5	35690595	35691250	ENSG00000152582	SPEF2	656	344	9	32.77	6.06	1.27	35688595-35690594	35691251-35693250
chr17	19952326	19953044	ENSG00000128487	SPECC1	719	493	10	35.45	7.04	1.19	19950326-19952325	19953045-19955044
chr7	99918950	99920329	ENSG00000214300	SPDYE3	1380	577	34	141.42	14.91	0.4	99916950-99918949	99920330-99922329
chr7	102301693	102303159	ENSG00000173678|ENSG00000228049|ENSG00000267645	SPDYE2B|POLR2J2|POLR2J2	1467	1022	28	69.19	6.06	0.36	102299693-102301692	102303160-102305159
chr7	44048751	44049552	ENSG00000136206	SPDYE1	802	373	14	44.27	8.08	0.76	44046751-44048750	44049553-44051552
chr12	49837546	49838416	ENSG00000123352	SPATS2	871	410	14	51.27	8.93	0.57	49835546-49837545	49838417-49840416
chr9	4623001	4623694	ENSG00000106686	SPATA6L	694	237	10	34.85	6.68	1.17	4621001-4623000	4623695-4625694
chr9	4628085	4628898	ENSG00000106686	SPATA6L	814	370	15	57.95	8.38	0.38	4626085-4628084	4628899-4630898
chr1	217813282	217814043	ENSG00000162814	SPATA17	762	468	11	32.24	5.03	1.26	217811282-217813281	217814044-217816043
chr1	217915299	217916019	ENSG00000162814	SPATA17	721	227	10	33.04	6.6	1.24	217913299-217915298	217916020-217918019
chr1	217998365	217999046	ENSG00000162814	SPATA17	682	221	10	37.51	6.06	1.09	217996365-217998364	217999047-218001046
chr3	172674191	172674793	ENSG00000144962	SPATA16	603	379	9	35.58	6.06	1.19	172672191-172674190	172674794-172676793
chr3	172738983	172739986	ENSG00000144962	SPATA16	1004	531	14	45.07	8.08	0.76	172736983-172738982	172739987-172741986
chr3	172741230	172742315	ENSG00000144962	SPATA16	1086	520	18	63.26	9.8	0.32	172739230-172741229	172742316-172744315
chr3	172763151	172764442	ENSG00000144962	SPATA16	1292	1072	19	52.66	5.39	0.53	172761151-172763150	172764443-172766442
chr2	32300244	32300817	ENSG00000021574	SPAST	574	386	9	33.71	6.36	1.19	32298244-32300243	32300818-32302817
chr17	49099709	49100374	ENSG00000008294	SPAG9	666	432	9	32.27	6.06	1.26	49097709-49099708	49100375-49102374
chr17	49146872	49147571	ENSG00000008294	SPAG9	700	504	10	31.14	5.2	1.29	49144872-49146871	49147572-49149571
chr17	49150513	49151217	ENSG00000008294	SPAG9	705	495	9	30.42	6.06	1.29	49148513-49150512	49151218-49153217
chr17	49184356	49184994	ENSG00000008294	SPAG9	639	343	9	30.6	6.44	1.26	49182356-49184355	49184995-49186994
chr1	118511764	118512403	ENSG00000155761	SPAG17	640	428	9	31.34	6.6	1.28	118509764-118511763	118512404-118514403
chr2	214515747	214516406	ENSG00000144451	SPAG16	660	309	9	32.12	5.97	1.27	214513747-214515746	214516407-214518406
chr2	214576034	214576757	ENSG00000144451	SPAG16	724	228	10	32.9	5.66	1.24	214574034-214576033	214576758-214578757
chr2	214789768	214790420	ENSG00000144451	SPAG16	653	368	9	31.51	4.84	1.26	214787768-214789767	214790421-214792420
chr2	214817668	214818450	ENSG00000144451	SPAG16	783	571	11	35.68	6.6	1.18	214815668-214817667	214818451-214820450
chr2	215003668	215004420	ENSG00000144451	SPAG16	753	236	12	42.13	6.44	0.84	215001668-215003667	215004421-215006420
chr2	215026172	215026818	ENSG00000144451	SPAG16	647	445	9	30.59	6.52	1.25	215024172-215026171	215026819-215028818
chr2	215091481	215092361	ENSG00000144451	SPAG16	881	588	12	36.57	5.66	1.14	215089481-215091480	215092362-215094361
chr2	215108087	215108781	ENSG00000144451	SPAG16	695	461	11	31.75	4.53	1.28	215106087-215108086	215108782-215110781
chr8	7314217	7315201	ENSG00000164871	SPAG11B	985	474	12	31.59	6.52	1.28	7312217-7314216	7315202-7317201
chr13	113063427	113064235	ENSG00000153498	SPACA7	809	237	12	35.24	5.87	1.18	113061427-113063426	113064236-113066235
chr2	231381944	231382869	ENSG00000067066	SP100	926	444	13	34.38	5.8	1.17	231379944-231381943	231382870-231384869
chr11	16638063	16638891	ENSG00000110693|ENSG00000110696	SOX6|C11orf58	829	374	12	30.89	5.39	1.26	16636063-16638062	16638892-16640891
chr11	16290725	16291564	ENSG00000110693	SOX6	840	461	15	42.22	5.69	0.83	16288725-16290724	16291565-16293564
chr11	16365717	16366470	ENSG00000110693	SOX6	754	522	11	34.8	6.21	1.18	16363717-16365716	16366471-16368470
chr11	16371996	16372729	ENSG00000110693	SOX6	734	494	11	36.29	6.29	1.14	16369996-16371995	16372730-16374729
chr11	16420234	16421241	ENSG00000110693	SOX6	1008	468	15	35.74	4.48	1.17	16418234-16420233	16421242-16423241
chr11	16602692	16603396	ENSG00000110693	SOX6	705	206	10	36.16	6.04	1.13	16600692-16602691	16603397-16605396
chr12	23758273	23759026	ENSG00000134532	SOX5	754	231	14	58.01	7.84	0.38	23756273-23758272	23759027-23761026
chr12	23966471	23967078	ENSG00000134532	SOX5	608	303	9	35.18	5.03	1.18	23964471-23966470	23967079-23969078
chr12	24043139	24043803	ENSG00000134532	SOX5	665	211	10	38.44	6.06	0.99	24041139-24043138	24043804-24045803
chr12	24079093	24079901	ENSG00000134532	SOX5	809	315	12	38.07	5.39	1.01	24077093-24079092	24079902-24081901
chr12	24081049	24081697	ENSG00000134532	SOX5	649	434	10	38.23	5.88	0.98	24079049-24081048	24081698-24083697
chr5	157092085	157093010	ENSG00000039600	SOX30	926	583	18	66.39	11.4	0.34	157090085-157092084	157093011-157095010
chr20	308992	309694	ENSG00000177732	SOX12	703	287	10	33.07	6.44	1.25	306992-308991	309695-311694
chr14	50601970	50602797	ENSG00000100485	SOS2	828	432	12	34.3	5.87	1.18	50599970-50601969	50602798-50604797
chr2	39239233	39240007	ENSG00000115904	SOS1	775	320	12	35.65	6.49	1.19	39237233-39239232	39240008-39242007
chr2	39289567	39290229	ENSG00000115904	SOS1	663	473	10	32.64	6.86	1.27	39287567-39289566	39290230-39292229
chr10	106710462	106711117	ENSG00000156395	SORCS3	656	204	11	33.91	5.28	1.19	106708462-106710461	106711118-106713117
chr10	106813025	106813628	ENSG00000156395	SORCS3	604	386	9	35.52	6.06	1.19	106811025-106813024	106813629-106815628
chr10	106903869	106904889	ENSG00000156395	SORCS3	1021	557	14	39.29	9.09	0.93	106901869-106903868	106904890-106906889
chr10	107001352	107002117	ENSG00000156395	SORCS3	766	414	11	31.48	6.6	1.26	106999352-107001351	107002118-107004117
chr10	108361602	108362285	ENSG00000108018	SORCS1	684	200	9	30.02	5.8	1.33	108359602-108361601	108362286-108364285
chr10	108401326	108402160	ENSG00000108018	SORCS1	835	518	12	41.67	8.08	0.86	108399326-108401325	108402161-108404160
chr10	108685805	108686491	ENSG00000108018	SORCS1	687	449	9	31.26	6.06	1.3	108683805-108685804	108686492-108688491
chr10	97269348	97270451	ENSG00000095637	SORBS1	1104	588	16	51.85	7.07	0.5	97267348-97269347	97270452-97272451
chr13	36778255	36778755	ENSG00000120669|ENSG00000250709	SOHLH2|CCDC169-SOHLH2	501	232	9	41.99	8.08	0.84	36776255-36778254	36778756-36780755
chr6	127812939	127813671	ENSG00000255330	SOGA3	733	298	11	40.28	5.96	0.84	127810939-127812938	127813672-127815671
chr20	35409585	35410549	ENSG00000149639	SOGA1	965	470	15	32.17	6.62	1.26	35407585-35409584	35410550-35412549
chr6	107874045	107874819	ENSG00000112320	SOBP	775	457	10	30.1	6.52	1.32	107872045-107874044	107874820-107876819
chr1	179321514	179322319	ENSG00000057252	SOAT1	806	581	13	42.44	8.67	0.82	179319514-179321513	179322320-179324319
chr7	2370839	2371530	ENSG00000106266	SNX8	692	389	10	36.97	7.07	1.13	2368839-2370838	2371531-2373530
chr14	35064016	35064826	ENSG00000129515	SNX6	811	377	12	35.59	5.93	1.19	35062016-35064015	35064827-35066826
chr14	35095618	35096308	ENSG00000129515	SNX6	691	362	9	31.07	7.07	1.28	35093618-35095617	35096309-35098308
chr8	101590559	101591455	ENSG00000174226	SNX31	897	550	14	43.73	7.02	0.78	101588559-101590558	101591456-101593455
chr9	115594617	115595329	ENSG00000148158	SNX30	713	420	12	41.44	8.57	0.86	115592617-115594616	115595330-115597329
chr8	82716269	82717271	ENSG00000104497	SNX16	1003	564	16	41.54	9.22	0.85	82714269-82716268	82717272-82719271
chr8	82754492	82754913	ENSG00000104497	SNX16	422	211	21	52.82	5.14	0.53	82752492-82754491	82754914-82756913
chr6	86283280	86284069	ENSG00000135317|ENSG00000271793	SNX14|RP11-321N4.5	790	373	11	31.32	5.93	1.29	86281280-86283279	86284070-86286069
chr6	86249214	86250128	ENSG00000135317	SNX14	915	483	12	35.02	7.54	1.18	86247214-86249213	86250129-86252128
chr7	26409678	26410367	ENSG00000086300	SNX10	690	478	10	30.85	5.93	1.26	26407678-26409677	26410368-26412367
chr14	78195935	78196591	ENSG00000100603|ENSG00000119705	SNW1|SLIRP	657	223	9	32.72	7.07	1.26	78193935-78195934	78196592-78198591
chr8	50840224	50841233	ENSG00000147481	SNTG1	1010	496	14	43.34	7.84	0.78	50838224-50840223	50841234-50843233
chr8	50866626	50867255	ENSG00000147481	SNTG1	630	386	9	31.86	6.6	1.28	50864626-50866625	50867256-50869255
chr8	50905146	50906097	ENSG00000147481	SNTG1	952	320	14	44.96	7.64	0.76	50903146-50905145	50906098-50908097
chr8	50962189	50963139	ENSG00000147481	SNTG1	951	441	13	31.04	4.71	1.28	50960189-50962188	50963140-50965139
chr8	51224614	51225302	ENSG00000147481	SNTG1	689	221	9	31.16	6.06	1.29	51222614-51224613	51225303-51227302
chr8	51232318	51232996	ENSG00000147481	SNTG1	679	164	9	31.64	6.06	1.28	51230318-51232317	51232997-51234996
chr8	51436504	51437485	ENSG00000147481	SNTG1	982	370	13	37.39	6.6	1.11	51434504-51436503	51437486-51439485
chr8	51482263	51483362	ENSG00000147481	SNTG1	1100	552	20	57.26	6.04	0.37	51480263-51482262	51483363-51485362
chr8	51512608	51513296	ENSG00000147481	SNTG1	689	224	9	31.16	5.05	1.29	51510608-51512607	51513297-51515296
chr4	90660666	90661404	ENSG00000145335	SNCA	739	429	11	40.63	7.07	0.85	90658666-90660665	90661405-90663404
chr4	90695965	90696627	ENSG00000145335	SNCA	663	229	9	32.42	7.07	1.28	90693965-90695964	90696628-90698627
chr1	246253351	246254008	ENSG00000185420	SMYD3	658	437	10	36.33	6.6	1.15	246251351-246253350	246254009-246256008
chr1	246276013	246276611	ENSG00000185420	SMYD3	599	379	12	53.4	7.54	0.54	246274013-246276012	246276612-246278611
chr1	246541460	246542727	ENSG00000185420	SMYD3	1268	684	27	112.06	13.72	0.29	246539460-246541459	246542728-246544727
chr17	62617793	62618652	ENSG00000108854	SMURF2	860	385	16	57.35	7.8	0.37	62615793-62617792	62618653-62620652
chr4	39604438	39605321	ENSG00000163683	SMIM14	884	413	13	42.63	6.68	0.81	39602438-39604437	39605322-39607321
chr17	2015526	2016254	ENSG00000070366	SMG6	729	317	16	37.35	6.71	1.11	2013526-2015525	2016255-2018254
chr17	2017880	2018739	ENSG00000070366	SMG6	860	437	28	110.35	12.17	0.29	2015880-2017879	2018740-2020739
chr16	18825085	18825912	ENSG00000157106	SMG1	828	514	14	30.77	5.44	1.26	18823085-18825084	18825913-18827912
chr2	55800290	55801159	ENSG00000138041	SMEK2	870	636	13	37.53	5.03	1.07	55798290-55800289	55801160-55803159
chr2	55812342	55812861	ENSG00000138041	SMEK2	520	209	9	38.31	7.54	0.99	55810342-55812341	55812862-55814861
chr18	2745832	2746476	ENSG00000101596	SMCHD1	645	222	13	31.79	4.34	1.28	2743832-2745831	2746477-2748476
chr2	17950628	17951312	ENSG00000163029|ENSG00000178295	SMC6|GEN1	685	203	11	38.52	5.33	1	17948628-17950627	17951313-17953312
chr22	45753660	45754261	ENSG00000077935	SMC1B	602	205	9	35.63	6.06	1.19	45751660-45753659	45754262-45756261
chrX	128601167	128601810	ENSG00000102038	SMARCA1	644	227	9	33.38	6.06	1.23	128599167-128601166	128601811-128603810
chr20	10570147	10571629	ENSG00000149346	SLX4IP	1483	446	21	46.25	5.56	0.7	10568147-10570146	10571630-10573629
chr18	12421137	12421772	ENSG00000141391	SLMO1	636	439	11	31.5	4.8	1.27	12419137-12421136	12421773-12423772
chr3	57744719	57745463	ENSG00000163681	SLMAP	745	228	11	33.09	5.87	1.24	57742719-57744718	57745464-57747463
chr3	57828850	57829473	ENSG00000163681	SLMAP	624	417	9	32.58	5.73	1.26	57826850-57828849	57829474-57831473
chr10	105738335	105739019	ENSG00000065613	SLK	685	224	9	31.35	5.05	1.28	105736335-105738334	105739020-105741019
chr5	168151351	168152051	ENSG00000184347	SLIT3	701	206	9	30.06	5.96	1.33	168149351-168151350	168152052-168154051
chr5	168158024	168158654	ENSG00000184347	SLIT3	631	428	9	30.61	6.36	1.26	168156024-168158023	168158655-168160654
chr4	20272752	20273608	ENSG00000145147	SLIT2	857	346	11	34.82	6.06	1.17	20270752-20272751	20273609-20275608
chr4	20274741	20275480	ENSG00000145147	SLIT2	740	530	11	40.57	7.07	0.84	20272741-20274740	20275481-20277480
chr4	20314508	20315162	ENSG00000145147	SLIT2	655	395	9	30.59	4.71	1.25	20312508-20314507	20315163-20317162
chr4	20606825	20607666	ENSG00000145147	SLIT2	842	562	11	34.86	4.96	1.17	20604825-20606824	20607667-20609666
chr17	33684407	33685594	ENSG00000172716	SLFN11	1188	546	21	76.3	10.78	0.25	33682407-33684406	33685595-33687594
chr5	101718635	101719304	ENSG00000205359	SLCO6A1	670	278	11	44.61	8.08	0.74	101716635-101718634	101719305-101721304
chr5	101749279	101750397	ENSG00000205359	SLCO6A1	1119	510	14	31.56	7.54	1.27	101747279-101749278	101750398-101752397
chr5	101787575	101788401	ENSG00000205359	SLCO6A1	827	402	12	42.09	6.06	0.84	101785575-101787574	101788402-101790401
chr5	101790837	101791669	ENSG00000205359	SLCO6A1	833	405	13	47.94	7.07	0.68	101788837-101790836	101791670-101793669
chr5	101820512	101821173	ENSG00000205359	SLCO6A1	662	489	9	32.47	7.07	1.29	101818512-101820511	101821174-101823173
chr8	70667041	70667629	ENSG00000137571	SLCO5A1	589	355	9	36.37	7.07	1.15	70665041-70667040	70667630-70669629
chr8	70718877	70719606	ENSG00000137571	SLCO5A1	730	534	10	33.05	5.73	1.25	70716877-70718876	70719607-70721606
chr5	101627184	101627902	ENSG00000173930	SLCO4C1	719	485	10	35.58	6.06	1.19	101625184-101627183	101627903-101629902
chr15	92589578	92590517	ENSG00000176463	SLCO3A1	940	588	17	67.69	10.09	0.35	92587578-92589577	92590518-92592517
chr15	92590580	92591425	ENSG00000176463	SLCO3A1	846	345	15	56.53	8.49	0.36	92588580-92590579	92591426-92593425
chr15	92685883	92687294	ENSG00000176463	SLCO3A1	1412	901	22	71.86	7.07	0.31	92683883-92685882	92687295-92689294
chr3	133724677	133725231	ENSG00000174640	SLCO2A1	555	225	9	38.41	6.06	0.99	133722677-133724676	133725232-133727231
chr12	20882819	20883520	ENSG00000139155	SLCO1C1	702	218	9	30.56	5.05	1.26	20880819-20882818	20883521-20885520
chr12	21235237	21235935	ENSG00000111700|ENSG00000205754|ENSG00000257046|ENSG00000257062	SLCO1B3|SLCO1B7|LST3|RP11-125O5.2	699	223	10	32.84	7.27	1.24	21233237-21235236	21235936-21237935
chr12	21002586	21003428	ENSG00000111700|ENSG00000205754|ENSG00000257046	SLCO1B3|SLCO1B7|LST3	843	514	13	43.65	8.38	0.78	21000586-21002585	21003429-21005428
chr12	21035606	21036284	ENSG00000111700|ENSG00000205754|ENSG00000257046	SLCO1B3|SLCO1B7|LST3	679	221	10	31.02	5.03	1.28	21033606-21035605	21036285-21038284
chr12	21040297	21041042	ENSG00000111700|ENSG00000205754|ENSG00000257046	SLCO1B3|SLCO1B7|LST3	746	346	12	46.42	6.04	0.71	21038297-21040296	21041043-21043042
chr12	21142528	21143263	ENSG00000111700|ENSG00000205754|ENSG00000257046	SLCO1B3|SLCO1B7|LST3	736	335	10	34.74	5.05	1.17	21140528-21142527	21143264-21145263
chr12	21305266	21305931	ENSG00000134538|ENSG00000257062	SLCO1B1|RP11-125O5.2	666	184	10	38.38	7.07	0.98	21303266-21305265	21305932-21307931
chr1	173560924	173561612	ENSG00000162753	SLC9C2	689	467	9	31.16	5.05	1.29	173558924-173560923	173561613-173563612
chr3	111885151	111885676	ENSG00000172139	SLC9C1	526	308	9	38.35	6.68	0.99	111883151-111885150	111885677-111887676
chrY	13496361	13497900	ENSG00000183704	SLC9B1P1	1540	481	27	56.6	5.81	0.36	13494361-13496360	13497901-13499900
chr4	103865397	103866368	ENSG00000164037	SLC9B1	972	405	15	33.47	4.8	1.21	103863397-103865396	103866369-103868368
chr4	103935961	103936641	ENSG00000164037	SLC9B1	681	360	9	31.42	6.04	1.27	103933961-103935960	103936642-103938641
chr3	143218795	143219730	ENSG00000181804	SLC9A9	936	686	17	51.66	5.39	0.54	143216795-143218794	143219731-143221730
chr2	103242773	103243353	ENSG00000115616	SLC9A2	581	345	9	32.52	6.21	1.28	103240773-103242772	103243354-103245353
chr2	40426997	40428156	ENSG00000183023	SLC8A1	1160	588	15	38.4	7.27	0.98	40424997-40426996	40428157-40430156
chr2	40720848	40721472	ENSG00000183023	SLC8A1	625	431	10	35.15	6.07	1.18	40718848-40720847	40721473-40723472
chr2	40754501	40755299	ENSG00000183023	SLC8A1	799	453	12	32.74	4.67	1.26	40752501-40754500	40755300-40757299
chr2	40802292	40803230	ENSG00000183023	SLC8A1	939	540	13	31.56	5.5	1.27	40800292-40802291	40803231-40805230
chr2	40816000	40816636	ENSG00000183023	SLC8A1	637	403	9	31.5	5.66	1.27	40814000-40815999	40816637-40818636
chr14	23603927	23604630	ENSG00000092068	SLC7A8	704	429	12	36.61	5.28	1.14	23601927-23603926	23604631-23606630
chr8	87254244	87254913	ENSG00000164893	SLC7A13	670	211	9	31.52	4.96	1.26	87252244-87254243	87254914-87256913
chr19	49818177	49818823	ENSG00000063127	SLC6A16	647	376	9	33.22	6.06	1.24	49816177-49818176	49818824-49820823
chr12	85256883	85257579	ENSG00000072041	SLC6A15	697	263	9	30.79	5.05	1.26	85254883-85256882	85257580-85259579
chr12	85279629	85280290	ENSG00000072041	SLC6A15	662	231	10	31.66	6.66	1.28	85277629-85279628	85280291-85282290
chr1	48710022	48710964	ENSG00000117834	SLC5A9	943	280	18	74.41	11.1	0.32	48708022-48710021	48710965-48712964
chr12	101591940	101592597	ENSG00000256870	SLC5A8	658	425	9	32.67	6.06	1.27	101589940-101591939	101592598-101594597
chr12	101595821	101596492	ENSG00000256870	SLC5A8	672	478	10	36.95	6.86	1.13	101593821-101595820	101596493-101598492
chr16	24896996	24897647	ENSG00000158865	SLC5A11	652	221	9	32.97	6.06	1.23	24894996-24896995	24897648-24899647
chr12	51821791	51822271	ENSG00000050438	SLC4A8	481	279	9	43.44	8.08	0.79	51819791-51821790	51822272-51824271
chr3	27454226	27454887	ENSG00000033867	SLC4A7	662	266	10	30.77	4.06	1.25	27452226-27454225	27454888-27456887
chr3	27464764	27465560	ENSG00000033867	SLC4A7	797	571	11	34.52	6.52	1.15	27462764-27464763	27465561-27467560
chr2	74525326	74526193	ENSG00000188687|ENSG00000264324	SLC4A5|RP11-287D1.3	868	638	11	31.78	5.66	1.27	74523326-74525325	74526194-74528193
chr4	72137777	72138419	ENSG00000080493	SLC4A4	643	259	9	30.79	5.59	1.26	72135777-72137776	72138420-72140419
chr4	72172053	72172750	ENSG00000080493	SLC4A4	698	357	10	30.07	5.87	1.33	72170053-72172052	72172751-72174750
chr2	162352766	162353633	ENSG00000144290	SLC4A10	868	464	13	46.02	7.07	0.69	162350766-162352765	162353634-162355633
chr2	162750671	162751339	ENSG00000144290	SLC4A10	669	216	9	32.12	6.06	1.27	162748671-162750670	162751340-162753339
chr2	162808134	162808710	ENSG00000144290	SLC4A10	577	345	9	35.62	7.74	1.19	162806134-162808133	162808711-162810710
chr1	8391095	8391574	ENSG00000162426	SLC45A1	480	242	11	50.8	8.38	0.55	8389095-8391094	8391575-8393574
chr1	75667350	75668207	ENSG00000137968	SLC44A5	858	372	13	46.56	5.05	0.71	75665350-75667349	75668208-75670207
chr1	75733052	75733828	ENSG00000137968	SLC44A5	777	316	11	32.35	4.29	1.27	75731052-75733051	75733829-75735828
chr1	75774883	75775721	ENSG00000137968	SLC44A5	839	336	13	34.56	6.04	1.16	75772883-75774882	75775722-75777721
chr1	75975148	75975826	ENSG00000137968	SLC44A5	679	299	12	46.63	7.36	0.72	75973148-75975147	75975827-75977826
chr1	76027420	76028184	ENSG00000137968	SLC44A5	765	545	10	30.97	5.66	1.27	76025420-76027419	76028185-76030184
chr9	108018547	108019491	ENSG00000070214	SLC44A1	945	514	14	41.25	8.77	0.85	108016547-108018546	108019492-108021491
chr11	57178522	57179233	ENSG00000134802|ENSG00000254979	SLC43A3|RP11-872D17.8	712	208	10	33.49	5.66	1.21	57176522-57178521	57179234-57181233
chr11	57259491	57260168	ENSG00000149150	SLC43A1	678	462	10	37.11	5.96	1.11	57257491-57259490	57260169-57262168
chr12	105314331	105315046	ENSG00000136052	SLC41A2	716	487	11	30.65	5.28	1.26	105312331-105314330	105315047-105317046
chr12	105344824	105345932	ENSG00000136052	SLC41A2	1109	501	16	40.53	6.56	0.84	105342824-105344823	105345933-105347932
chr17	70779139	70779730	ENSG00000133195	SLC39A11	592	263	9	36.2	6.06	1.13	70777139-70779138	70779731-70781730
chr17	70837460	70838105	ENSG00000133195	SLC39A11	646	185	9	30.64	5.59	1.26	70835460-70837459	70838106-70840105
chr2	196442822	196443743	ENSG00000196950	SLC39A10	922	532	22	82.3	11.32	0.19	196440822-196442821	196443744-196445743
chr5	54942637	54943500	ENSG00000177058	SLC38A9	864	367	13	35.5	5.56	1.19	54940637-54942636	54943501-54945500
chr14	61545231	61545696	ENSG00000139974	SLC38A6	466	233	10	38.79	7.32	1.01	61543231-61545230	61545697-61547696
chr12	47222563	47223205	ENSG00000139209	SLC38A4	643	233	9	33.31	5.03	1.21	47220563-47222562	47223206-47225205
chr7	140086906	140088242	ENSG00000157800	SLC37A3	1337	509	29	104.86	10.9	0.26	140084906-140086905	140088243-140090242
chr5	150681403	150682083	ENSG00000186334	SLC36A3	681	223	9	31.54	7.07	1.27	150679403-150681402	150682084-150684083
chr5	150697263	150698900	ENSG00000186335	SLC36A2	1638	798	47	240.51	17.16	0.9	150695263-150697262	150698901-150700900
chr5	150715325	150716003	ENSG00000186335	SLC36A2	679	461	9	31.64	6.06	1.28	150713325-150715324	150716004-150718003
chr2	114477102	114478081	ENSG00000115084	SLC35F5	980	433	13	39.15	8.82	0.97	114475102-114477101	114478082-114480081
chr6	118294547	118295211	ENSG00000196376	SLC35F1	665	227	9	31.77	5.96	1.27	118292547-118294546	118295212-118297211
chr6	118389034	118389688	ENSG00000196376	SLC35F1	655	339	9	32.82	6.06	1.25	118387034-118389033	118389689-118391688
chr6	8419140	8419853	ENSG00000124786	SLC35B3	714	206	9	30.01	6.06	1.33	8417140-8419139	8419854-8421853
chr1	100469882	100470708	ENSG00000117620	SLC35A3	827	464	11	30.05	5.14	1.33	100467882-100469881	100470709-100472708
chr1	100473205	100473929	ENSG00000117620	SLC35A3	725	194	12	31.49	6.15	1.26	100471205-100473204	100473930-100475929
chr8	118109201	118111049	ENSG00000164756	SLC30A8	1849	1120	65	376.38	28.27	0.93	118107201-118109200	118111050-118113049
chr2	32441343	32441825	ENSG00000152683	SLC30A6	483	283	9	40.88	7.54	0.82	32439343-32441342	32441826-32443825
chr4	10030692	10031803	ENSG00000109667	SLC2A9	1112	540	21	67.3	12.17	0.35	10028692-10030691	10031804-10033803
chr1	9112104	9114271	ENSG00000142583	SLC2A5	2168	1532	54	244.84	18.17	0.92	9110104-9112103	9114272-9116271
chr3	170729337	170730219	ENSG00000163581	SLC2A2	883	476	13	34.13	5.5	1.2	170727337-170729336	170730220-170732219
chr12	8027302	8028457	ENSG00000173262	SLC2A14	1156	497	52	356.07	34.32	0.86	8025302-8027301	8028458-8030457
chr12	40264823	40265664	ENSG00000151229|ENSG00000180116	SLC2A13|C12orf40	842	436	11	35.5	6.06	1.19	40262823-40264822	40265665-40267664
chr12	40312864	40313588	ENSG00000151229	SLC2A13	725	461	10	31.14	7.18	1.29	40310864-40312863	40313589-40315588
chr12	40442212	40442836	ENSG00000151229	SLC2A13	625	390	11	42.67	6.29	0.79	40440212-40442211	40442837-40444836
chr15	45562596	45563225	ENSG00000137860	SLC28A2	630	301	11	47.17	8.08	0.68	45560596-45562595	45563226-45565225
chr15	85469044	85469558	ENSG00000156222	SLC28A1	515	214	9	37.79	6.44	1.05	85467044-85469043	85469559-85471558
chr5	128020349	128020958	ENSG00000113396	SLC27A6	610	218	9	34.62	6.95	1.15	128018349-128020348	128020959-128022958
chr5	128076049	128076791	ENSG00000113396	SLC27A6	743	402	10	34.4	6.06	1.18	128074049-128076048	128076792-128078791
chr5	128203399	128204108	ENSG00000113396	SLC27A6	710	484	10	36.04	6.06	1.16	128201399-128203398	128204109-128206108
chr19	59006422	59007060	ENSG00000083807	SLC27A5	639	212	11	46.57	9.09	0.71	59004422-59006421	59007061-59009060
chr8	92343944	92345212	ENSG00000147606	SLC26A7	1269	687	21	71.42	7.84	0.31	92341944-92343943	92345213-92347212
chr8	92373341	92374028	ENSG00000147606	SLC26A7	688	205	9	31.21	5.05	1.29	92371341-92373340	92374029-92376028
chr7	107322308	107323015	ENSG00000091137	SLC26A4	708	213	9	30.28	5.05	1.31	107320308-107322307	107323016-107325015
chrX	118585824	118586582	ENSG00000077713	SLC25A43	759	522	11	34.55	5.33	1.16	118583824-118585823	118586583-118588582
chr7	87468195	87469176	ENSG00000075303	SLC25A40	982	557	15	41.5	5.74	0.87	87466195-87468194	87469177-87471176
chr3	140684237	140685583	ENSG00000114120	SLC25A36	1347	947	18	35.39	5.28	1.2	140682237-140684236	140685584-140687583
chr3	66330031	66330858	ENSG00000144741	SLC25A26	828	318	12	39.14	8.49	0.97	66328031-66330030	66330859-66332858
chr1	108721516	108722113	ENSG00000085491	SLC25A24	598	169	9	31.97	5.39	1.26	108719516-108721515	108722114-108724113
chr14	37236044	37236642	ENSG00000183032	SLC25A21	599	230	10	39.79	7.54	0.88	37234044-37236043	37236643-37238642
chr14	37258249	37259575	ENSG00000183032	SLC25A21	1327	590	29	125.17	12.11	0.34	37256249-37258248	37259576-37261575
chr14	37608020	37608899	ENSG00000183032	SLC25A21	880	646	13	42.26	6.6	0.83	37606020-37608019	37608900-37610899
chr2	172695147	172695694	ENSG00000115840	SLC25A12	548	313	10	38.31	6.63	0.99	172693147-172695146	172695695-172697694
chr9	19717682	19718325	ENSG00000155886	SLC24A2	644	429	10	39.63	6.06	0.88	19715682-19717681	19718326-19720325
chr9	19737139	19738141	ENSG00000155886	SLC24A2	1003	513	18	63.55	8.18	0.32	19735139-19737138	19738142-19740141
chr20	4985175	4985957	ENSG00000089057	SLC23A2	783	588	11	38.33	6.06	0.99	4983175-4985174	4985958-4987957
chr6	110775384	110775996	ENSG00000004809	SLC22A16	613	276	9	35.02	7.07	1.18	110773384-110775383	110775997-110777996
chr1	116572563	116573349	ENSG00000163393	SLC22A15	787	362	12	38.73	7.1	1	116570563-116572562	116573350-116575349
chr3	38343486	38344070	ENSG00000144671	SLC22A14	585	364	9	36.61	7.07	1.14	38341486-38343485	38344071-38346070
chr11	63074598	63075279	ENSG00000184999	SLC22A10	682	377	9	30.11	4.84	1.32	63072598-63074597	63075280-63077279
chr11	63093714	63094716	ENSG00000184999	SLC22A10	1003	635	15	32.04	4.8	1.27	63091714-63093713	63094717-63096716
chrX	73726293	73727220	ENSG00000147100	SLC16A2	928	491	13	30.38	6.04	1.31	73724293-73726292	73727221-73729220
chr6	111409823	111410479	ENSG00000112394	SLC16A10	657	372	9	32.72	7.07	1.26	111407823-111409822	111410480-111412479
chr13	99365221	99365873	ENSG00000088386	SLC15A1	653	436	9	32.92	5.05	1.23	99363221-99365220	99365874-99367873
chr18	42977017	42977574	ENSG00000132874	SLC14A2	558	299	9	35.9	6.6	1.16	42975017-42977016	42977575-42979574
chr17	6601795	6602949	ENSG00000141485	SLC13A5	1155	595	21	54.23	7.68	0.47	6599795-6601794	6602950-6604949
chr20	45221679	45222692	ENSG00000158296	SLC13A3	1014	399	15	30.74	4.71	1.26	45219679-45221678	45222693-45224692
chr7	122753526	122754264	ENSG00000081800	SLC13A1	739	217	10	34.59	6.06	1.16	122751526-122753525	122754265-122756264
chr5	127482733	127483508	ENSG00000064651	SLC12A2	776	262	13	39.27	4.67	0.93	127480733-127482732	127483509-127485508
chr4	147394559	147395276	ENSG00000120519	SLC10A7	718	347	10	33.64	5.73	1.21	147392559-147394558	147395277-147397276
chr14	70256026	70256966	ENSG00000100652	SLC10A1	941	510	14	39.32	6.71	0.94	70254026-70256025	70256967-70258966
chr4	48363819	48364472	ENSG00000109171	SLAIN2	654	314	9	31.46	6.77	1.26	48361819-48363818	48364473-48366472
chr13	78310719	78311394	ENSG00000139737	SLAIN1	676	431	9	30.39	5.8	1.3	78308719-78310718	78311395-78313394
chr3	170100007	170100681	ENSG00000136603	SKIL	675	443	9	30.44	6.77	1.27	170098007-170100006	170100682-170102681
chr3	170113435	170114179	ENSG00000136603	SKIL	745	308	12	43.65	5.66	0.78	170111435-170113434	170114180-170116179
chr7	26982989	26983739	ENSG00000005020	SKAP2	751	527	14	31.87	5.67	1.29	26980989-26982988	26983740-26985739
chr17	46291743	46292842	ENSG00000141293	SKAP1	1100	598	17	50.56	7.99	0.55	46289743-46291742	46292843-46294842
chr17	57212612	57213437	ENSG00000182628	SKA2	826	519	13	48.34	11.1	0.63	57210612-57212611	57213438-57215437
chr19	38556175	38556917	ENSG00000105738	SIPA1L3	743	375	11	39.74	5.96	0.87	38554175-38556174	38556918-38558917
chr19	38578260	38579023	ENSG00000105738	SIPA1L3	764	232	11	39.3	6.06	0.93	38576260-38578259	38579024-38581023
chr14	72036418	72037056	ENSG00000197555	SIPA1L1	639	395	11	36.48	5.5	1.15	72034418-72036417	72037057-72039056
chr5	175686409	175687141	ENSG00000170085	SIMC1	733	497	10	32.03	4.66	1.27	175684409-175686408	175687142-175689141
chr5	138322479	138323306	ENSG00000120725	SIL1	828	281	13	42.81	7.18	0.8	138320479-138322478	138323307-138325306
chr11	116817271	116818606	ENSG00000160584	SIK3	1336	654	31	131.76	17.92	0.36	116815271-116817270	116818607-116820606
chr11	116874056	116874684	ENSG00000160584	SIK3	629	423	10	32.93	5.74	1.23	116872056-116874055	116874685-116876684
chr11	116905845	116906542	ENSG00000160584	SIK3	698	212	9	30.74	6.06	1.26	116903845-116905844	116906543-116908542
chr19	50459218	50459908	ENSG00000161640|ENSG00000269179	SIGLEC11|CTC-326K19.6	691	459	9	30.52	7.94	1.26	50457218-50459217	50459909-50461908
chr3	113329904	113330575	ENSG00000072858	SIDT1	672	435	9	31.98	5.05	1.26	113327904-113329903	113330576-113332575
chr3	164718091	164718824	ENSG00000090402	SI	734	331	11	36.29	7.18	1.14	164716091-164718090	164718825-164720824
chr3	164723347	164724046	ENSG00000090402	SI	700	226	9	30.53	6.04	1.26	164721347-164723346	164724047-164726046
chr3	164748996	164749932	ENSG00000090402	SI	937	412	12	30.76	6.07	1.25	164746996-164748995	164749933-164751932
chr3	164757726	164758285	ENSG00000090402	SI	560	211	10	43.3	7.74	0.78	164755726-164757725	164758286-164760285
chr4	77497521	77498180	ENSG00000138771	SHROOM3	660	461	11	33.68	6.04	1.2	77495521-77497520	77498181-77500180
chr4	77590603	77591313	ENSG00000138771	SHROOM3	711	483	9	30.15	6.06	1.32	77588603-77590602	77591314-77593313
chr6	146235844	146236949	ENSG00000146414	SHPRH	1106	670	15	42.54	7.54	0.83	146233844-146235843	146236950-146238949
chr10	112725441	112726319	ENSG00000108061	SHOC2	879	406	13	38.07	6	1.01	112723441-112725440	112726320-112728319
chr16	13058967	13059599	ENSG00000237515	SHISA9	633	430	9	33.95	7.07	1.18	13056967-13058966	13059600-13061599
chr3	48526349	48527672	ENSG00000164054	SHISA5	1324	475	25	96.67	9.09	0.24	48524349-48526348	48527673-48529672
chr3	48527675	48528333	ENSG00000164054	SHISA5	659	444	11	45.29	7.07	0.78	48525675-48527674	48528334-48530333
chr7	155594441	155595192	ENSG00000164690	SHH	752	204	11	39.93	6.06	0.87	155592441-155594440	155595193-155597192
chr1	182898663	182899405	ENSG00000157060	SHCBP1L	743	550	13	46.01	6.95	0.69	182896663-182898662	182899406-182901405
chr15	49241884	49242813	ENSG00000185634	SHC4	930	541	14	37.37	6.35	1.11	49239884-49241883	49242814-49244813
chr11	70492592	70493230	ENSG00000162105	SHANK2	639	407	9	33.64	6.06	1.21	70490592-70492591	70493231-70495230
chr11	70760274	70761044	ENSG00000162105	SHANK2	771	555	11	38.94	7.07	1	70758274-70760273	70761045-70763044
chr2	109835937	109836510	ENSG00000172985	SH3RF3	574	215	10	33.22	6.04	1.24	109833937-109835936	109836511-109838510
chr5	171795306	171796528	ENSG00000174705	SH3PXD2B	1223	615	18	57.46	9.05	0.37	171793306-171795305	171796529-171798528
chrX	19556057	19557123	ENSG00000147010	SH3KBP1	1067	631	16	53.75	12.11	0.55	19554057-19556056	19557124-19559123
chrX	19571470	19572890	ENSG00000147010	SH3KBP1	1421	553	48	275.53	23.22	0.57	19569470-19571469	19572891-19574890
chrX	19586296	19587078	ENSG00000147010	SH3KBP1	783	338	12	36.57	5.87	1.14	19584296-19586295	19587079-19589078
chr9	17701593	17702315	ENSG00000107295	SH3GL2	723	227	13	47.97	9.09	0.68	17699593-17701592	17702316-17704315
chr9	17707084	17707775	ENSG00000107295	SH3GL2	692	221	9	31.02	6.06	1.28	17705084-17707083	17707776-17709775
chr4	152118353	152119111	ENSG00000109686	SH3D19	759	525	11	36.88	6.6	1.12	152116353-152118352	152119112-152121111
chr4	152119152	152119860	ENSG00000109686	SH3D19	709	487	9	30.24	6.06	1.31	152117152-152119151	152119861-152121860
chr3	15312355	15312979	ENSG00000131370	SH3BP5	625	230	11	32.15	5.49	1.28	15310355-15312354	15312980-15314979
chr16	28863001	28863649	ENSG00000178188	SH2B1	649	429	10	39.34	8.08	0.92	28861001-28863000	28863650-28865649
chr2	201399620	201400336	ENSG00000163535	SGOL2	717	147	10	33.24	5.66	1.23	201397620-201399619	201400337-201402336
chr8	67715513	67716238	ENSG00000104205|ENSG00000270024	SGK3|C8orf44-SGK3	726	488	10	31.51	5.45	1.26	67713513-67715512	67716239-67718238
chr6	134518631	134519509	ENSG00000118515	SGK1	879	407	28	132.22	16.58	0.36	134516631-134518630	134519510-134521509
chr6	134574721	134575393	ENSG00000118515	SGK1	673	456	9	31.93	6.06	1.27	134572721-134574720	134575394-134577393
chr1	67158467	67159306	ENSG00000118473	SGIP1	840	602	12	35.56	6.14	1.2	67156467-67158466	67159307-67161306
chr1	67202128	67202847	ENSG00000118473	SGIP1	720	225	10	30.97	5.33	1.27	67200128-67202127	67202848-67204847
chr8	14106077	14106765	ENSG00000185053	SGCZ	689	313	10	37.13	7.07	1.11	14104077-14106076	14106766-14108765
chr8	14126378	14127275	ENSG00000185053	SGCZ	898	430	12	36.82	6.77	1.13	14124378-14126377	14127276-14129275
chr8	14294577	14295366	ENSG00000185053	SGCZ	790	565	11	37.98	7.07	1.02	14292577-14294576	14295367-14297366
chr8	14353720	14354652	ENSG00000185053	SGCZ	933	505	12	34.24	5.66	1.18	14351720-14353719	14354653-14356652
chr8	14408350	14409150	ENSG00000185053	SGCZ	801	470	13	49.8	8.08	0.6	14406350-14408349	14409151-14411150
chr8	14437852	14438598	ENSG00000185053	SGCZ	747	231	14	60.07	7.07	0.34	14435852-14437851	14438599-14440598
chr8	14451252	14452186	ENSG00000185053	SGCZ	935	465	14	48.57	11.1	0.63	14449252-14451251	14452187-14454186
chr8	14490387	14490956	ENSG00000185053	SGCZ	570	219	9	31.28	5.87	1.3	14488387-14490386	14490957-14492956
chr8	14496502	14497092	ENSG00000185053	SGCZ	591	278	9	36.26	6.06	1.14	14494502-14496501	14497093-14499092
chr8	14531026	14531781	ENSG00000185053	SGCZ	756	312	12	39.44	6.07	0.87	14529026-14531025	14531782-14533781
chr8	14579800	14580557	ENSG00000185053	SGCZ	758	228	10	31.29	4.71	1.29	14577800-14579799	14580558-14582557
chr8	14701314	14701919	ENSG00000185053	SGCZ	606	399	9	35.41	6.06	1.2	14699314-14701313	14701920-14703919
chr8	14767635	14768302	ENSG00000185053	SGCZ	668	488	9	31.62	6.95	1.28	14765635-14767634	14768303-14770302
chr8	14979854	14980485	ENSG00000185053	SGCZ	632	188	9	33.88	5.03	1.19	14977854-14979853	14980486-14982485
chr8	15071170	15071848	ENSG00000185053	SGCZ	679	383	9	30.25	4.84	1.31	15069170-15071169	15071849-15073848
chr5	155643378	155644085	ENSG00000170624	SGCD	708	234	12	39.85	7.38	0.86	155641378-155643377	155644086-155646085
chr5	155678139	155678821	ENSG00000170624	SGCD	683	363	10	30.82	5.87	1.26	155676139-155678138	155678822-155680821
chr5	155849288	155851272	ENSG00000170624	SGCD	1985	1202	125	961.17	51.86	0	155847288-155849287	155851273-155853272
chr5	155853154	155854057	ENSG00000170624	SGCD	904	508	13	44.14	7.07	0.78	155851154-155853153	155854058-155856057
chr7	38050017	38050927	ENSG00000106483	SFRP4	911	410	13	31.13	5.28	1.29	38048017-38050016	38050928-38052927
chr8	41139901	41140497	ENSG00000104332	SFRP1	597	368	9	35.92	7.07	1.16	41137901-41139900	41140498-41142497
chr10	7325130	7325737	ENSG00000198879	SFMBT2	608	371	9	35.3	6.06	1.19	7323130-7325129	7325738-7327737
chr3	53068042	53069176	ENSG00000163935|ENSG00000272305	SFMBT1|RP11-894J14.5	1135	583	16	35.21	9.05	1.17	53066042-53068041	53069177-53071176
chr22	31936029	31936659	ENSG00000198089	SFI1	631	187	9	34.06	7.07	1.19	31934029-31936028	31936660-31938659
chr22	31941303	31942033	ENSG00000198089	SFI1	731	240	13	54.2	11.1	0.47	31939303-31941302	31942034-31944033
chr22	26597505	26598128	ENSG00000100095	SEZ6L	624	388	9	34.43	7.07	1.17	26595505-26597504	26598129-26600128
chr13	50048148	50048892	ENSG00000136169	SETDB2	745	396	11	38.6	7.74	0.99	50046148-50048147	50048893-50050892
chr11	94904275	94904734	ENSG00000149212	SESN3	460	230	9	33.6	6.79	1.21	94902275-94904274	94904735-94906734
chr6	109336021	109336739	ENSG00000080546	SESN1	719	490	11	39.01	8.49	0.99	109334021-109336020	109336740-109338739
chr6	109403028	109403748	ENSG00000080546	SESN1	721	323	10	32.61	5.59	1.26	109401028-109403027	109403749-109405748
chr3	167193073	167194024	ENSG00000114204	SERPINI2	952	348	13	41.79	7.07	0.84	167191073-167193072	167194025-167196024
chr3	167195319	167196086	ENSG00000114204	SERPINI2	768	236	12	43.43	5.8	0.79	167193319-167195318	167196087-167198086
chr3	167461876	167462580	ENSG00000163536	SERPINI1	705	146	9	30.42	5.05	1.29	167459876-167461875	167462581-167464580
chr3	167525859	167526562	ENSG00000163536	SERPINI1	704	177	9	30.47	6.06	1.26	167523859-167525858	167526563-167528562
chr22	42963204	42963888	ENSG00000183569	SERHL2	685	352	9	31.35	6.06	1.28	42961204-42963203	42963889-42965888
chr6	158576822	158578502	ENSG00000122335	SERAC1	1681	954	48	223.13	17.06	0.79	158574822-158576821	158578503-158580502
chr3	101163587	101164341	ENSG00000138468	SENP7	755	297	10	30.16	6.36	1.32	101161587-101163586	101164342-101166341
chr12	48450665	48451329	ENSG00000079387	SENP1	665	334	11	38.44	8.08	0.99	48448665-48450664	48451330-48453329
chr15	47864532	47865628	ENSG00000137872	SEMA6D	1097	565	17	44.48	7.94	0.76	47862532-47864531	47865629-47867628
chr15	47964225	47964964	ENSG00000137872	SEMA6D	740	507	11	33.34	7.54	1.22	47962225-47964224	47964965-47966964
chr5	115904476	115905187	ENSG00000092421	SEMA6A	712	506	9	30.1	5.05	1.32	115902476-115904475	115905188-115907187
chr5	9163317	9164637	ENSG00000112902	SEMA5A	1321	717	29	98.48	10.11	0.24	9161317-9163316	9164638-9166637
chr5	9426423	9427176	ENSG00000112902	SEMA5A	754	250	11	32.22	5.8	1.26	9424423-9426422	9427177-9429176
chr7	83032164	83032910	ENSG00000170381	SEMA3E	747	521	11	38	7.64	1.02	83030164-83032163	83032911-83034910
chr7	83202383	83203019	ENSG00000170381	SEMA3E	637	225	10	37.98	6.68	1.02	83200383-83202382	83203020-83205019
chr7	83218543	83219344	ENSG00000170381	SEMA3E	802	576	11	30.35	6.71	1.31	83216543-83218542	83219345-83221344
chr7	84661728	84662411	ENSG00000153993	SEMA3D	684	461	9	31.4	5.05	1.27	84659728-84661727	84662412-84664411
chr7	84756941	84757727	ENSG00000153993	SEMA3D	787	554	15	60.5	8.49	0.35	84754941-84756940	84757728-84759727
chr7	84767655	84768169	ENSG00000153993	SEMA3D	515	282	9	31.16	6.04	1.29	84765655-84767654	84768170-84770169
chr7	84773306	84773951	ENSG00000153993	SEMA3D	646	282	9	30.64	5.59	1.26	84771306-84773305	84773952-84775951
chr7	84789941	84790728	ENSG00000153993	SEMA3D	788	213	11	35.43	5.66	1.2	84787941-84789940	84790729-84792728
chr7	83612949	83613605	ENSG00000075213	SEMA3A	657	213	10	38.75	7.04	1	83610949-83612948	83613606-83615605
chr7	83688607	83689322	ENSG00000075213	SEMA3A	716	456	12	40.3	5.03	0.84	83686607-83688606	83689323-83691322
chr7	83868308	83869086	ENSG00000075213	SEMA3A	779	318	11	31.02	4.97	1.27	83866308-83868307	83869087-83871086
chr7	83962707	83963978	ENSG00000075213	SEMA3A	1272	429	18	55.26	7.07	0.34	83960707-83962706	83963979-83965978
chr7	83964855	83965760	ENSG00000075213	SEMA3A	906	407	15	52.84	8.49	0.53	83962855-83964854	83965761-83967760
chr7	84074342	84075175	ENSG00000075213	SEMA3A	834	223	12	34.46	5.93	1.15	84072342-84074341	84075176-84077175
chr4	25751419	25752119	ENSG00000091490	SEL1L3	701	495	9	30.6	5.05	1.26	25749419-25751418	25752120-25754119
chr20	13913495	13914207	ENSG00000101251	SEL1L2	713	400	12	48.59	6.06	0.64	13911495-13913494	13914208-13916207
chr20	13963200	13963951	ENSG00000101251	SEL1L2	752	523	10	33.97	7.07	1.18	13961200-13963199	13963952-13965951
chr18	12951603	12952086	ENSG00000085415	SEH1L	484	248	10	35.91	6.17	1.16	12949603-12951602	12952087-12954086
chr10	102251109	102251774	ENSG00000075826	SEC31B	666	457	9	30.46	4.77	1.26	102249109-102251108	102251775-102253774
chr4	110379004	110379870	ENSG00000138802	SEC24B	867	426	12	37.23	6.6	1.09	110377004-110379003	110379871-110381870
chr5	133998959	133999575	ENSG00000113615	SEC24A	617	388	9	31.34	6.36	1.28	133996959-133998958	133999576-134001575
chr5	134014087	134014781	ENSG00000113615	SEC24A	695	232	9	30.76	6.04	1.25	134012087-134014086	134014782-134016781
chr5	134040348	134041257	ENSG00000113615	SEC24A	910	467	14	49.92	8.08	0.61	134038348-134040347	134041258-134043257
chr14	39531028	39531688	ENSG00000100934	SEC23A	661	212	12	31.49	4.99	1.26	39529028-39531027	39531689-39533688
chr9	139346414	139347001	ENSG00000148396	SEC16A	588	225	9	36.43	5.05	1.16	139344414-139346413	139347002-139349001
chr22	30849950	30851899	ENSG00000100012	SEC14L3	1950	1253	74	447.9	44.42	0	30847950-30849949	30851900-30853899
chr7	3405879	3406760	ENSG00000146555	SDK1	882	402	13	33.74	6.22	1.2	3403879-3405878	3406761-3408760
chr7	3711638	3712990	ENSG00000146555	SDK1	1353	503	33	107.72	9.6	0.28	3709638-3711637	3712991-3714990
chr7	3744507	3745487	ENSG00000146555	SDK1	981	562	20	85.94	11.1	0.2	3742507-3744506	3745488-3747487
chr7	4103266	4104003	ENSG00000146555	SDK1	738	503	11	37.98	5.66	1.02	4101266-4103265	4104004-4106003
chr7	4231992	4233338	ENSG00000146555	SDK1	1347	920	23	81.84	9.09	0.19	4229992-4231991	4233339-4235338
chr11	111965917	111966591	ENSG00000204370|ENSG00000255292	SDHD|SDHD	675	501	9	31.83	6.06	1.28	111963917-111965916	111966592-111968591
chr12	100713814	100714642	ENSG00000136021	SCYL2	829	608	14	50.55	7.45	0.55	100711814-100713813	100714643-100716642
chr12	100729229	100729706	ENSG00000136021	SCYL2	478	230	9	36.41	6.56	1.16	100727229-100729228	100729707-100731706
chr2	167085572	167086219	ENSG00000169432	SCN9A	648	233	12	44.6	7.54	0.74	167083572-167085571	167086220-167088219
chr2	167173073	167173668	ENSG00000169432	SCN9A	596	220	11	41.35	5.8	0.86	167171073-167173072	167173669-167175668
chr12	52124285	52124895	ENSG00000196876	SCN8A	611	203	10	37.25	5.39	1.09	52122285-52124284	52124896-52126895
chr2	167274211	167274858	ENSG00000136546	SCN7A	648	333	9	33.17	6.06	1.24	167272211-167274210	167274859-167276858
chr2	167276057	167276881	ENSG00000136546	SCN7A	825	273	15	46.07	5.28	0.7	167274057-167276056	167276882-167278881
chr2	165944487	165945200	ENSG00000153253	SCN3A	714	299	12	48.53	7.07	0.63	165942487-165944486	165945201-165947200
chr2	166118211	166118878	ENSG00000136531	SCN2A	668	216	10	38.27	6.06	0.99	166116211-166118210	166118879-166120878
chr2	166154384	166154919	ENSG00000136531	SCN2A	536	328	9	31.52	5.56	1.26	166152384-166154383	166154920-166156919
chr2	166213541	166214202	ENSG00000136531	SCN2A	662	224	10	35.21	5.52	1.17	166211541-166213540	166214203-166216202
chrX	18279655	18280348	ENSG00000102098	SCML2	694	385	9	30.38	5.96	1.31	18277655-18279654	18280349-18282348
chr3	159560986	159561611	ENSG00000151967|ENSG00000250588	SCHIP1|IQCJ-SCHIP1	626	220	10	36.36	5.39	1.15	159558986-159560985	159561612-159563611
chr3	159569844	159570525	ENSG00000151967|ENSG00000250588	SCHIP1|IQCJ-SCHIP1	682	226	11	32.82	4.57	1.25	159567844-159569843	159570526-159572525
chr3	159596285	159597116	ENSG00000151967|ENSG00000250588	SCHIP1|IQCJ-SCHIP1	832	428	12	30.75	6.16	1.26	159594285-159596284	159597117-159599116
chr15	51974095	51974982	ENSG00000104112	SCG3	888	614	13	32.18	5.28	1.26	51972095-51974094	51974983-51976982
chr4	53968334	53968907	ENSG00000184178	SCFD2	574	347	9	31.79	6	1.28	53966334-53968333	53968908-53970907
chr4	54037721	54038764	ENSG00000184178	SCFD2	1044	406	20	68	10.06	0.35	54035721-54037720	54038765-54040764
chr4	54120376	54121861	ENSG00000184178	SCFD2	1486	616	33	142.18	17.16	0.4	54118376-54120375	54121862-54123861
chr14	31100278	31101314	ENSG00000092108	SCFD1	1037	426	16	49.53	8.18	0.6	31098278-31100277	31101315-31103314
chr4	83686827	83687590	ENSG00000145284	SCD5	764	258	11	32.14	5.03	1.28	83684827-83686826	83687591-83689590
chr15	76767190	76767826	ENSG00000140386	SCAPER	637	421	10	31.73	6.42	1.28	76765190-76767189	76767827-76769826
chr15	76922943	76923714	ENSG00000140386	SCAPER	772	454	10	33.04	6.06	1.24	76920943-76922942	76923715-76925714
chr15	76933897	76934850	ENSG00000140386	SCAPER	954	468	13	36.02	7.1	1.16	76931897-76933896	76934851-76936850
chr15	77054635	77055382	ENSG00000140386	SCAPER	748	326	10	31.75	5.66	1.28	77052635-77054634	77055383-77057382
chr15	75264611	75265524	ENSG00000198794	SCAMP5	914	253	15	49.7	8.08	0.6	75262611-75264610	75265525-75267524
chr5	77715622	77716191	ENSG00000085365	SCAMP1	570	235	9	37.49	6.06	1.09	77713622-77715621	77716192-77718191
chr9	127778266	127779076	ENSG00000173611	SCAI	811	280	11	35.79	5.88	1.17	127776266-127778265	127779077-127781076
chr12	123797224	123798527	ENSG00000139697	SBNO1	1304	625	23	76.01	10	0.25	123795224-123797223	123798528-123800527
chr11	9922634	9923148	ENSG00000133812	SBF2	515	223	9	34.63	5.87	1.15	9920634-9922633	9923149-9925148
chr11	10197654	10198619	ENSG00000133812	SBF2	966	518	13	33.06	5.87	1.25	10195654-10197653	10198620-10200619
chr2	200305597	200306438	ENSG00000119042	SATB2	842	573	17	56.66	8.3	0.36	200303597-200305596	200306439-200308438
chr1	100579547	100580988	ENSG00000156876	SASS6	1442	922	24	52.93	5.54	0.53	100577547-100579546	100580989-100582988
chr17	73668641	73669254	ENSG00000161526	SAP30BP	614	189	9	34.97	6.06	1.19	73666641-73668640	73669255-73671254
chr20	35536816	35537797	ENSG00000101347	SAMHD1	982	399	15	42.6	7.54	0.83	35534816-35536815	35537798-35539797
chr20	35574286	35574917	ENSG00000101347	SAMHD1	632	415	10	30.91	5.44	1.27	35572286-35574285	35574918-35576917
chr6	147944619	147945320	ENSG00000203727	SAMD5	702	236	9	30.56	6.06	1.26	147942619-147944618	147945321-147947320
chr6	148057692	148058563	ENSG00000203727	SAMD5	872	392	11	34.16	7.07	1.19	148055692-148057691	148058564-148060563
chr6	130552773	130553433	ENSG00000164483	SAMD3	661	196	9	30.3	4.71	1.31	130550773-130552772	130553434-130555433
chr8	119378577	119379630	ENSG00000177570|ENSG00000225885	SAMD12|AC023590.1	1054	653	19	69.11	8.49	0.36	119376577-119378576	119379631-119381630
chr8	119481219	119482472	ENSG00000177570	SAMD12	1254	546	34	156.45	12.57	0.45	119479219-119481218	119482473-119484472
chr15	33676144	33677319	ENSG00000198838	RYR3	1176	517	38	198.16	22.45	0.67	33674144-33676143	33677320-33679319
chr15	33910461	33911187	ENSG00000198838	RYR3	727	502	10	32.75	7.54	1.27	33908461-33910460	33911188-33913187
chr15	33914883	33915580	ENSG00000198838	RYR3	698	442	9	30.74	5.05	1.26	33912883-33914882	33915581-33917580
chr15	34085646	34086355	ENSG00000198838	RYR3	710	233	10	33.59	5.66	1.21	34083646-34085645	34086356-34088355
chr15	34111574	34112392	ENSG00000198838	RYR3	819	378	10	30.97	7.07	1.27	34109574-34111573	34112393-34114392
chr1	237378384	237379010	ENSG00000198626	RYR2	627	418	10	40.64	7.07	0.85	237376384-237378383	237379011-237381010
chr1	237517286	237518015	ENSG00000198626	RYR2	730	507	10	32.61	6.6	1.26	237515286-237517285	237518016-237520015
chr1	237614707	237615287	ENSG00000198626	RYR2	581	231	9	36.84	7.07	1.13	237612707-237614706	237615288-237617287
chr3	133829816	133830723	ENSG00000163785	RYK	908	472	16	33.32	4.06	1.22	133827816-133829815	133830724-133832723
chr13	32370127	32370957	ENSG00000133105	RXFP2	831	477	12	32.01	5.56	1.26	32368127-32370126	32370958-32372957
chr4	159349196	159350163	ENSG00000171509	RXFP1	968	483	13	34.4	6.07	1.18	159347196-159349195	159350164-159352163
chr4	159437066	159437736	ENSG00000171509	RXFP1	671	218	9	32.02	6.06	1.26	159435066-159437065	159437737-159439736
chr4	159537036	159537824	ENSG00000171509	RXFP1	789	554	12	44.12	10.09	0.78	159535036-159537035	159537825-159539824
chr8	92999272	93000005	ENSG00000079102	RUNX1T1	734	498	10	34.71	5.03	1.17	92997272-92999271	93000006-93002005
chr21	36374321	36375424	ENSG00000159216	RUNX1	1104	442	18	59.04	8.38	0.33	36372321-36374320	36375425-36377424
chr21	36752715	36753797	ENSG00000159216	RUNX1	1083	310	21	85.6	9.09	0.2	36750715-36752714	36753798-36755797
chr21	36767606	36768273	ENSG00000159216	RUNX1	668	477	11	39.52	6.21	0.88	36765606-36767605	36768274-36770273
chr21	36782721	36783463	ENSG00000159216	RUNX1	743	343	14	50.76	8.38	0.55	36780721-36782720	36783464-36785463
chr21	37042566	37043207	ENSG00000159216	RUNX1	642	435	9	31.24	5.66	1.3	37040566-37042565	37043208-37045207
chr21	37140924	37141993	ENSG00000159216	RUNX1	1070	452	18	66.13	12.11	0.34	37138924-37140923	37141994-37143993
chr21	37297623	37299219	ENSG00000159216	RUNX1	1597	771	64	403.92	25.24	0	37295623-37297622	37299220-37301219
chr7	87343005	87345790	ENSG00000105784	RUNDC3B	2786	1524	90	473.7	28.41	0	87341005-87343004	87345791-87347790
chr5	179010309	179011008	ENSG00000176783	RUFY1	700	226	9	30.65	5.05	1.26	179008309-179010308	179011009-179013008
chr18	67680550	67681260	ENSG00000176225	RTTN	711	461	10	33.54	5.66	1.22	67678550-67680549	67681261-67683260
chr18	67798419	67799154	ENSG00000176225	RTTN	736	230	11	34.4	5.14	1.18	67796419-67798418	67799155-67801154
chr18	67803400	67804254	ENSG00000176225	RTTN	855	496	11	31.42	5.52	1.27	67801400-67803399	67804255-67806254
chr14	60142047	60142872	ENSG00000139970	RTN1	826	210	15	45.52	6.71	0.79	60140047-60142046	60142873-60144872
chr10	63970008	63971188	ENSG00000182010	RTKN2	1181	512	18	32.76	4.4	1.27	63968008-63970007	63971189-63973188
chr10	63975185	63975777	ENSG00000182010	RTKN2	593	374	9	32.12	6.26	1.27	63973185-63975184	63975778-63977777
chr10	63977432	63978131	ENSG00000182010	RTKN2	700	187	10	34.09	7.54	1.19	63975432-63977431	63978132-63980131
chr12	122997222	122998370	ENSG00000111011	RSRC2	1149	565	19	43.44	7.54	0.79	122995222-122997221	122998371-123000370
chr3	157837900	157838734	ENSG00000174891	RSRC1	835	318	12	36.28	8.88	1.14	157835900-157837899	157838735-157840734
chr3	157925781	157926501	ENSG00000174891	RSRC1	721	272	13	33.27	5.66	1.24	157923781-157925780	157926502-157928501
chr3	158015567	158016195	ENSG00000174891	RSRC1	629	438	9	32.74	5.8	1.26	158013567-158015566	158016196-158018195
chr3	158025962	158026863	ENSG00000174891	RSRC1	902	408	12	35.6	8.49	1.19	158023962-158025961	158026864-158028863
chr3	158165580	158166404	ENSG00000174891	RSRC1	825	446	12	33.57	5.74	1.21	158163580-158165579	158166405-158168404
chr7	5982321	5983101	ENSG00000155026	RSPH10B	781	265	11	37.26	5.88	1.1	5980321-5982320	5983102-5985101
chr11	4119911	4120622	ENSG00000167325	RRM1	712	478	9	30.1	6.06	1.32	4117911-4119910	4120623-4122622
chr11	14375477	14376241	ENSG00000133818	RRAS2	765	484	12	36.18	5.68	1.13	14373477-14375476	14376242-14378241
chr17	78658779	78659404	ENSG00000141564	RPTOR	626	390	9	32.07	6.6	1.26	78656779-78658778	78659405-78661404
chr17	78810459	78811193	ENSG00000141564	RPTOR	735	405	10	34.79	6.06	1.18	78808459-78810458	78811194-78813193
chr17	57991097	57991976	ENSG00000108443	RPS6KB1	880	647	14	45.38	9.09	0.78	57989097-57991096	57991977-57993976
chr14	91381744	91382707	ENSG00000100784	RPS6KA5	964	390	14	36.7	5.68	1.12	91379744-91381743	91382708-91384707
chr14	91459060	91459642	ENSG00000100784	RPS6KA5	583	326	9	32.03	5.26	1.27	91457060-91459059	91459643-91461642
chr6	167208270	167209095	ENSG00000071242	RPS6KA2	826	223	13	45.16	7.54	0.77	167206270-167208269	167209096-167211095
chr6	34329926	34330726	ENSG00000270800|ENSG00000272325	RPS10-NUDT3|NUDT3	801	430	10	30.7	5.88	1.26	34327926-34329925	34330727-34332726
chr1	150357889	150358575	ENSG00000163125	RPRD2	687	177	9	31.26	5.05	1.3	150355889-150357888	150358576-150360575
chr18	33572172	33572898	ENSG00000141425	RPRD1A	727	216	10	32.31	5.59	1.27	33570172-33572171	33572899-33574898
chr10	15172943	15173576	ENSG00000152464|ENSG00000152465	RPP38|NMT2	634	331	10	34.23	6.86	1.18	15170943-15172942	15173577-15175576
chr10	92637186	92637900	ENSG00000148688	RPP30	715	502	11	30.7	5.28	1.26	92635186-92637185	92637901-92639900
chr2	89019647	89020366	ENSG00000153574	RPIA	720	345	10	33.09	6.6	1.24	89017647-89019646	89020367-89022366
chr16	53722334	53723188	ENSG00000103494	RPGRIP1L	855	507	13	35.95	6.35	1.17	53720334-53722333	53723189-53725188
chr14	21798131	21798831	ENSG00000092200	RPGRIP1	701	254	10	31.09	5.2	1.29	21796131-21798130	21798832-21800831
chr6	111342732	111343393	ENSG00000197498	RPF2	662	216	9	32.47	5.05	1.29	111340732-111342731	111343394-111345393
chr1	92820151	92820808	ENSG00000122484	RPAP2	658	332	10	36.33	6.6	1.15	92818151-92820150	92820809-92822808
chr1	92829694	92830323	ENSG00000122484	RPAP2	630	223	10	33.65	6.71	1.21	92827694-92829693	92830324-92832323
chr7	7821564	7822331	ENSG00000219545	RPA3-AS1	768	160	12	45.3	6.06	0.78	7819564-7821563	7822332-7824331
chr7	7885958	7886686	ENSG00000219545	RPA3-AS1	729	347	10	32.66	7.54	1.27	7883958-7885957	7886687-7888686
chr7	7719070	7719893	ENSG00000106399|ENSG00000219545	RPA3|RPA3-AS1	824	282	15	52.12	10.5	0.51	7717070-7719069	7719894-7721893
chr7	7745208	7746001	ENSG00000106399|ENSG00000219545	RPA3|RPA3-AS1	794	571	12	36.46	5.09	1.16	7743208-7745207	7746002-7748001
chr17	1798440	1799282	ENSG00000132383	RPA1	843	559	17	37.84	5.93	1.05	1796440-1798439	1799283-1801282
chrX	46702157	46702861	ENSG00000102218	RP2	705	236	9	30.42	5.05	1.29	46700157-46702156	46702862-46704861
chr4	93218101	93219005	ENSG00000248511	RP11-9B6.1	905	388	14	50.19	8.08	0.54	93216101-93218100	93219006-93221005
chr4	93221639	93222303	ENSG00000248511	RP11-9B6.1	665	383	9	30.11	4.71	1.32	93219639-93221638	93222304-93224303
chr15	45909764	45911489	ENSG00000260170	RP11-96O20.4	1726	633	70	407.68	23.08	0	45907764-45909763	45911490-45913489
chr8	75538045	75538711	ENSG00000254349	RP11-758M4.1	667	214	11	40.53	5.45	0.84	75536045-75538044	75538712-75540711
chr8	75622289	75623023	ENSG00000254349	RP11-758M4.1	735	230	11	34.02	5.93	1.18	75620289-75622288	75623024-75625023
chr8	75710219	75710802	ENSG00000254349	RP11-758M4.1	584	215	9	32.74	5.39	1.26	75708219-75710218	75710803-75712802
chr8	50448510	50450000	ENSG00000253206	RP11-738G5.2	1491	514	24	79.54	10.06	0.18	50446510-50448509	50450001-50452000
chr10	97746779	97747304	ENSG00000269920	RP11-690P14.4	526	198	9	33.92	5.03	1.18	97744779-97746778	97747305-97749304
chr16	76602208	76602950	ENSG00000261833	RP11-58C22.1	743	278	12	33.63	4.44	1.21	76600208-76602207	76602951-76604950
chr16	76644811	76645861	ENSG00000261833	RP11-58C22.1	1051	471	16	30.22	5.66	1.32	76642811-76644810	76645862-76647861
chr17	9703492	9704435	ENSG00000214978	RP11-477N12.3	944	378	15	34.82	6.17	1.18	9701492-9703491	9704436-9706435
chr8	72794305	72795225	ENSG00000235531	RP11-383H13.1	921	464	18	61.07	8.83	0.35	72792305-72794304	72795226-72797225
chr8	73000921	73001807	ENSG00000235531	RP11-383H13.1	887	539	13	32.23	4.53	1.25	72998921-73000920	73001808-73003807
chr12	59028402	59029075	ENSG00000258231	RP11-362K2.2	674	218	9	31.88	6.06	1.27	59026402-59028401	59029076-59031075
chr16	30244940	30245659	ENSG00000198064	RP11-347C12.1	720	308	14	38.39	6.29	0.98	30242940-30244939	30245660-30247659
chr16	29461539	29463188	ENSG00000261740	RP11-345J4.5	1650	984	61	297.92	15.84	0.64	29459539-29461538	29463189-29465188
chr1	90244275	90245194	ENSG00000271949	RP11-302M6.4	920	477	12	30.16	5.87	1.32	90242275-90244274	90245195-90247194
chr3	187427227	187427882	ENSG00000228804	RP11-211G3.3	656	211	9	32.77	8.08	1.27	187425227-187427226	187427883-187429882
chr12	98889064	98889633	ENSG00000245017	RP11-181C3.1	570	300	9	35.18	6.6	1.18	98887064-98889063	98889634-98891633
chr4	28386062	28386642	ENSG00000250038	RP11-180C1.1	581	344	9	31.39	6	1.27	28384062-28386061	28386643-28388642
chr18	70867241	70868020	ENSG00000263711	RP11-169F17.1	780	343	10	30.3	4.71	1.31	70865241-70867240	70868021-70870020
chr1	96436330	96436966	ENSG00000237435	RP11-147C23.1	637	232	9	33.74	8.08	1.2	96434330-96436329	96436967-96438966
chr17	36366705	36368806	ENSG00000174093	RP11-1407O15.2	2102	1320	51	49.29	4.25	0.59	36364705-36366704	36368807-36370806
chr17	36410285	36410916	ENSG00000174093	RP11-1407O15.2	632	355	9	34	7.07	1.18	36408285-36410284	36410917-36412916
chr8	105694038	105694644	ENSG00000253350	RP11-127H5.1	607	193	9	32.27	6.44	1.26	105692038-105694037	105694645-105696644
chr8	105843389	105844121	ENSG00000253350	RP11-127H5.1	733	215	12	39.31	6.71	0.93	105841389-105843388	105844122-105846121
chr8	105915934	105916566	ENSG00000253350	RP11-127H5.1	633	416	10	33.48	5.87	1.21	105913934-105915933	105916567-105918566
chr8	106115598	106116487	ENSG00000253350	RP11-127H5.1	890	365	11	31.32	7.64	1.29	106113598-106115597	106116488-106118487
chr8	106122010	106122810	ENSG00000253350	RP11-127H5.1	801	548	11	34.8	6.6	1.18	106120010-106122009	106122811-106124810
chr8	106135319	106135901	ENSG00000253350	RP11-127H5.1	583	389	10	41.77	5.8	0.84	106133319-106135318	106135902-106137901
chr7	141826794	141827620	ENSG00000257743	RP11-1220K2.2	827	320	11	33.59	7.54	1.21	141824794-141826793	141827621-141829620
chr7	141831923	141832539	ENSG00000257743	RP11-1220K2.2	617	221	13	62.62	11.1	0.37	141829923-141831922	141832540-141834539
chr7	141834361	141835013	ENSG00000257743	RP11-1220K2.2	653	444	9	30.69	5.66	1.25	141832361-141834360	141835014-141837013
chr8	72332247	72332866	ENSG00000253379	RP11-1102P16.1	620	236	9	34.64	7.07	1.16	72330247-72332246	72332867-72334866
chr14	57160791	57161431	ENSG00000259133	RP11-1085N6.3	641	423	9	31.29	5.66	1.29	57158791-57160790	57161432-57163431
chr5	34098411	34099813	ENSG00000273294	RP11-1084J3.4	1403	838	21	51.47	5.7	0.57	34096411-34098410	34099814-34101813
chr16	59772625	59773403	ENSG00000260240	RP11-105C20.2	779	553	14	34.82	6.29	1.17	59770625-59772624	59773404-59775403
chr16	59773525	59774729	ENSG00000260240	RP11-105C20.2	1205	781	19	31.57	3.48	1.27	59771525-59773524	59774730-59776729
chr15	60807364	60809132	ENSG00000069667	RORA	1769	1185	45	183.37	13.72	0.59	60805364-60807363	60809133-60811132
chr15	60999397	61000057	ENSG00000069667	RORA	661	449	10	36.16	5.66	1.13	60997397-60999396	61000058-61002057
chr1	64646502	64647683	ENSG00000185483	ROR1	1182	614	18	54.08	7.36	0.47	64644502-64646501	64647684-64649683
chr3	123704669	123705488	ENSG00000065371	ROPN1	820	419	13	35.54	5.28	1.2	123702669-123704668	123705489-123707488
chr2	11367506	11368214	ENSG00000134318	ROCK2	709	403	9	30.12	5.03	1.32	11365506-11367505	11368215-11370214
chr2	11392780	11393352	ENSG00000134318	ROCK2	573	231	10	42.42	8.7	0.82	11390780-11392779	11393353-11395352
chr18	18538177	18539284	ENSG00000067900	ROCK1	1108	516	17	35.27	6.74	1.18	18536177-18538176	18539285-18541284
chr3	76006363	76007066	ENSG00000185008	ROBO2	704	204	10	35.26	5.88	1.18	76004363-76006362	76007067-76009066
chr3	76011861	76012550	ENSG00000185008	ROBO2	690	234	13	54.93	7.74	0.38	76009861-76011860	76012551-76014550
chr3	76141164	76141972	ENSG00000185008	ROBO2	809	571	12	31.05	6.04	1.28	76139164-76141163	76141973-76143972
chr3	76248927	76249637	ENSG00000185008	ROBO2	711	486	9	30.15	5.05	1.32	76246927-76248926	76249638-76251637
chr3	76274256	76275021	ENSG00000185008	ROBO2	766	549	11	39.05	7.04	0.98	76272256-76274255	76275022-76277021
chr3	76321302	76323049	ENSG00000185008	ROBO2	1748	484	31	93.34	11.04	0.23	76319302-76321301	76323050-76325049
chr3	76401100	76401828	ENSG00000185008	ROBO2	729	511	10	32.66	4.71	1.27	76399100-76401099	76401829-76403828
chr3	76482458	76483069	ENSG00000185008	ROBO2	612	381	10	37.19	6.29	1.1	76480458-76482457	76483070-76485069
chr3	76521396	76522237	ENSG00000185008	ROBO2	842	472	11	35.5	6.06	1.19	76519396-76521395	76522238-76524237
chr3	76696562	76697297	ENSG00000185008	ROBO2	736	562	12	31.49	4.86	1.26	76694562-76696561	76697298-76699297
chr3	76706854	76707437	ENSG00000185008	ROBO2	584	348	10	43.33	7.07	0.78	76704854-76706853	76707438-76709437
chr3	76831555	76832327	ENSG00000185008	ROBO2	773	232	11	37.66	6.86	1.06	76829555-76831554	76832328-76834327
chr3	76884956	76885649	ENSG00000185008	ROBO2	694	498	12	49.8	7.07	0.6	76882956-76884955	76885650-76887649
chr3	77180778	77181361	ENSG00000185008	ROBO2	584	349	9	33.95	5.59	1.18	77178778-77180777	77181362-77183361
chr3	77421636	77422970	ENSG00000185008	ROBO2	1335	690	28	116.78	14.08	0.32	77419636-77421635	77422971-77424970
chr3	77424127	77424713	ENSG00000185008	ROBO2	587	273	9	36.49	7.07	1.14	77422127-77424126	77424714-77426713
chr3	77437501	77438211	ENSG00000185008	ROBO2	711	500	9	30.15	5.05	1.32	77435501-77437500	77438212-77440211
chr3	77446340	77447071	ENSG00000185008	ROBO2	732	384	10	32.07	6.52	1.27	77444340-77446339	77447072-77449071
chr3	78799257	78800023	ENSG00000169855	ROBO1	767	356	10	33.27	6.06	1.24	78797257-78799256	78800024-78802023
chr3	78905805	78906483	ENSG00000169855	ROBO1	679	220	9	31.64	5.05	1.28	78903805-78905804	78906484-78908483
chr3	78921653	78922293	ENSG00000169855	ROBO1	641	218	10	33.04	5.87	1.24	78919653-78921652	78922294-78924293
chr3	78958179	78958942	ENSG00000169855	ROBO1	764	398	11	34.75	5.39	1.17	78956179-78958178	78958943-78960942
chr3	79125885	79126524	ENSG00000169855	ROBO1	640	225	9	30.55	6.44	1.26	79123885-79125884	79126525-79128524
chr3	79261665	79262228	ENSG00000169855	ROBO1	564	340	9	37.86	8.08	1.05	79259665-79261664	79262229-79264228
chr3	79565001	79565558	ENSG00000169855	ROBO1	558	223	9	38.23	6.06	0.98	79563001-79565000	79565559-79567558
chr3	79612487	79613207	ENSG00000169855	ROBO1	721	523	11	30.39	4.53	1.3	79610487-79612486	79613208-79615207
chr3	79624605	79625230	ENSG00000169855	ROBO1	626	235	10	35.93	7.1	1.16	79622605-79624604	79625231-79627230
chr3	79655384	79656089	ENSG00000169855	ROBO1	706	477	11	35.13	5.03	1.17	79653384-79655383	79656090-79658089
chr3	79696190	79696869	ENSG00000169855	ROBO1	680	235	10	37.62	7.07	1.06	79694190-79696189	79696870-79698869
chr3	79702188	79702775	ENSG00000169855	ROBO1	588	352	10	43.07	8.08	0.82	79700188-79702187	79702776-79704775
chr3	79766921	79767919	ENSG00000169855	ROBO1	999	467	14	31.91	5.28	1.27	79764921-79766920	79767920-79769919
chr1	104087631	104088277	ENSG00000185946	RNPC3	647	384	11	30.87	4.11	1.27	104085631-104087630	104088278-104090277
chr10	90168194	90168900	ENSG00000184719	RNLS	707	332	13	36.6	5.33	1.14	90166194-90168193	90168901-90170900
chr6	89329049	89329629	ENSG00000111880	RNGTT	581	247	9	36.84	7.07	1.13	89327049-89329048	89329630-89331629
chr6	89556997	89558026	ENSG00000111880	RNGTT	1030	439	15	30.85	4.8	1.26	89554997-89556996	89558027-89560026
chr13	26727050	26727644	ENSG00000127870	RNF6	595	298	9	32.52	6.36	1.28	26725050-26727049	26727645-26729644
chr13	26757249	26758142	ENSG00000127870	RNF6	894	409	12	31.27	5.87	1.31	26755249-26757248	26758143-26760142
chr4	2551102	2551705	ENSG00000063978	RNF4	604	188	9	35.52	6.06	1.19	2549102-2551101	2551706-2553705
chr20	3952431	3953267	ENSG00000101236	RNF24	837	470	11	33.14	5.66	1.24	3950431-3952430	3953268-3955267
chr20	3988781	3989595	ENSG00000101236	RNF24	815	499	15	48.27	6.22	0.63	3986781-3988780	3989596-3991595
chr1	44953296	44953978	ENSG00000187147	RNF220	683	217	9	30.48	6.86	1.25	44951296-44953295	44953979-44955978
chr6	125356711	125357526	ENSG00000146373	RNF217	816	321	10	30.97	5.03	1.27	125354711-125356710	125357527-125359526
chr1	185068607	185069439	ENSG00000121481	RNF2	833	363	12	39.96	6.77	0.87	185066607-185068606	185069440-185071439
chr5	63668200	63668890	ENSG00000164197	RNF180	691	508	9	31.07	5.05	1.28	63666200-63668199	63668891-63670890
chr8	42719489	42720213	ENSG00000120925	RNF170	725	505	11	34.97	5.14	1.19	42717489-42719488	42720214-42722213
chr17	74201636	74202398	ENSG00000141576	RNF157	763	480	10	33.45	7.07	1.22	74199636-74201635	74202399-74204398
chr11	10549084	10550082	ENSG00000110315	RNF141	999	459	14	30.23	5.8	1.32	10547084-10549083	10550083-10552082
chr8	125494742	125495792	ENSG00000170881	RNF139	1051	380	26	103.77	12.84	0.26	125492742-125494741	125495793-125497792
chr5	179343980	179344718	ENSG00000113269	RNF130	739	504	10	34.59	5.05	1.16	179341980-179343979	179344719-179346718
chrX	105943365	105943955	ENSG00000133135	RNF128	591	210	9	34.81	5.8	1.18	105941365-105943364	105943956-105945955
chrX	106031038	106031858	ENSG00000133135	RNF128	821	513	13	38.46	7.36	0.99	106029038-106031037	106031859-106033858
chr12	120996641	120997298	ENSG00000022840	RNF10	658	222	10	38.83	6.06	1.01	120994641-120996640	120997299-120999298
chr13	51532619	51533221	ENSG00000136104	RNASEH2B	603	417	9	32.89	4.66	1.24	51530619-51532618	51533222-51535221
chr14	21424528	21425424	ENSG00000169385	RNASE2	897	523	15	52.06	6.44	0.51	21422528-21424527	21425425-21427424
chr16	11438552	11439187	ENSG00000175643	RMI2	636	233	10	40.1	7.07	0.84	11436552-11438551	11439188-11441187
chr18	40425114	40425958	ENSG00000152214	RIT2	845	465	15	60.33	10.09	0.35	40423114-40425113	40425959-40427958
chr18	40496427	40497068	ENSG00000152214	RIT2	642	360	9	32.07	5.8	1.26	40494427-40496426	40497069-40499068
chr18	40510167	40510852	ENSG00000152214	RIT2	686	296	9	31.3	7.07	1.29	40508167-40510166	40510853-40512852
chr18	40645356	40645866	ENSG00000152214	RIT2	511	288	9	31.41	6.04	1.27	40643356-40645355	40645867-40647866
chr7	105202110	105203045	ENSG00000135249	RINT1	936	435	13	33.92	5.8	1.18	105200110-105202109	105203046-105205045
chr14	93012822	93014288	ENSG00000100599	RIN3	1467	432	39	188.76	17.87	0.62	93010822-93012821	93014289-93016288
chr20	19903544	19904675	ENSG00000132669	RIN2	1132	586	23	96.29	16.15	0.24	19901544-19903543	19904676-19906675
chr8	104707472	104708048	ENSG00000176406	RIMS2	577	347	9	37.08	7.07	1.1	104705472-104707471	104708049-104710048
chr8	104842111	104842953	ENSG00000176406	RIMS2	843	191	12	41.27	7.07	0.85	104840111-104842110	104842954-104844953
chr8	104907065	104907463	ENSG00000176406	RIMS2	399	199	9	49.48	8.7	0.59	104905065-104907064	104907464-104909463
chr8	104921356	104922177	ENSG00000176406	RIMS2	822	560	12	38.93	6.52	1	104919356-104921355	104922178-104924177
chr8	104941091	104941989	ENSG00000176406	RIMS2	899	527	13	39.12	5.39	0.98	104939091-104941090	104941990-104943989
chr8	104976653	104977364	ENSG00000176406	RIMS2	712	219	12	40.54	6.71	0.84	104974653-104976652	104977365-104979364
chr8	105131410	105132130	ENSG00000176406	RIMS2	721	495	11	30.39	4.53	1.3	105129410-105131409	105132131-105134130
chr8	105159371	105159823	ENSG00000176406	RIMS2	453	226	9	33.6	6.79	1.21	105157371-105159370	105159824-105161823
chr8	105213366	105214053	ENSG00000176406	RIMS2	688	221	9	31.21	5.05	1.29	105211366-105213365	105214054-105216053
chr6	72653027	72653592	ENSG00000079841	RIMS1	566	277	10	37.53	6.71	1.07	72651027-72653026	72653593-72655592
chr6	72859919	72860575	ENSG00000079841	RIMS1	657	234	9	32.72	5.05	1.26	72857919-72859918	72860576-72862575
chr6	72896836	72897547	ENSG00000079841	RIMS1	712	192	9	30.1	5.05	1.32	72894836-72896835	72897548-72899547
chr6	73020447	73021121	ENSG00000079841	RIMS1	675	445	10	30.84	4.14	1.26	73018447-73020446	73021122-73023121
chr12	8887531	8888199	ENSG00000166532	RIMKLB	669	234	10	38.22	7.07	0.98	8885531-8887530	8888200-8890199
chr12	131071115	131071672	ENSG00000060709	RIMBP2	558	329	9	38.23	7.07	0.98	131069115-131071114	131071673-131073672
chr2	152270620	152271376	ENSG00000080345	RIF1	757	272	10	33.73	8.08	1.19	152268620-152270619	152271377-152273376
chr5	39007646	39008314	ENSG00000164327	RICTOR	669	231	12	37.9	5.92	1.04	39005646-39007645	39008315-39010314
chr12	107246895	107247669	ENSG00000111785	RIC8B	775	441	12	43.6	6.86	0.77	107244895-107246894	107247670-107249669
chr11	8170307	8171041	ENSG00000166405	RIC3	735	499	10	33.72	7.84	1.19	8168307-8170306	8171042-8173041
chr22	45816848	45817758	ENSG00000128408	RIBC2	911	444	16	62.81	11.1	0.31	45814848-45816847	45817759-45819758
chr17	30472367	30473698	ENSG00000126858	RHOT1	1332	1070	25	96.13	11.1	0.24	30470367-30472366	30473699-30475698
chr10	62726587	62727345	ENSG00000072422	RHOBTB1	759	403	11	34.55	7.1	1.16	62724587-62726586	62727346-62729345
chr17	30643223	30643962	ENSG00000141314	RHBDL3	740	228	10	31.66	5.58	1.28	30641223-30643222	30643963-30645962
chr1	182449921	182450683	ENSG00000121446	RGSL1	763	350	12	39.35	6.06	0.92	182447921-182449920	182450684-182452683
chr1	240969560	240970399	ENSG00000182901	RGS7	840	322	13	30.55	5.49	1.26	240967560-240969559	240970400-240972399
chr1	241328942	241329597	ENSG00000182901	RGS7	656	228	9	30.55	5.66	1.26	241326942-241328941	241329598-241331597
chr1	241353177	241353860	ENSG00000182901	RGS7	684	305	10	36.31	6.86	1.15	241351177-241353176	241353861-241355860
chr1	241419296	241420045	ENSG00000182901	RGS7	750	316	11	32.83	5.03	1.25	241417296-241419295	241420046-241422045
chr14	72537199	72537915	ENSG00000182732	RGS6	717	230	10	35.68	7.07	1.16	72535199-72537198	72537916-72539915
chr14	72546984	72547711	ENSG00000182732	RGS6	728	219	11	33.96	5.87	1.18	72544984-72546983	72547712-72549711
chr14	72553643	72554337	ENSG00000182732	RGS6	695	206	9	30.88	5.05	1.26	72551643-72553642	72554338-72556337
chr14	72794332	72795030	ENSG00000182732	RGS6	699	194	10	36.61	5.05	1.14	72792332-72794331	72795031-72797030
chr1	163094881	163095756	ENSG00000143248	RGS5	876	441	14	45.44	6.21	0.78	163092881-163094880	163095757-163097756
chr1	163168932	163169844	ENSG00000143248	RGS5	913	621	13	31.87	4.62	1.27	163166932-163168931	163169845-163171844
chr1	163187870	163188866	ENSG00000143248	RGS5	997	431	14	36.17	5.8	1.13	163185870-163187869	163188867-163190866
chr8	101063070	101063830	ENSG00000132554	RGS22	761	483	12	34.9	8.08	1.18	101061070-101063069	101063831-101065830
chr8	101110174	101111775	ENSG00000132554	RGS22	1602	968	40	186.25	22.21	0.6	101108174-101110173	101111776-101113775
chr1	192300162	192301057	ENSG00000253148	RGS21	896	463	12	38.69	8.08	1	192298162-192300161	192301058-192303057
chr4	3315220	3316684	ENSG00000159788	RGS12	1465	960	21	50.54	6.71	0.55	3313220-3315219	3316685-3318684
chr2	108456542	108457195	ENSG00000196862	RGPD4	654	352	9	32.12	4.93	1.26	108454542-108456541	108457196-108459195
chr2	88143453	88144246	ENSG00000185304	RGPD2	794	357	12	39.87	6.44	0.87	88141453-88143452	88144247-88146246
chr2	88147435	88148050	ENSG00000185304	RGPD2	616	291	9	31	4.49	1.27	88145435-88147434	88148051-88150050
chrX	46948260	46949371	ENSG00000130988	RGN	1112	405	24	105.18	12.11	0.27	46946260-46948259	46949372-46951371
chr19	11520332	11521336	ENSG00000205517	RGL3	1005	481	17	36.72	7.54	1.13	11518332-11520331	11521337-11523336
chr15	56466705	56467372	ENSG00000181827	RFX7	668	479	9	32.17	5.05	1.26	56464705-56466704	56467373-56469372
chr6	117202476	117203118	ENSG00000185002	RFX6	643	226	10	31.4	6.42	1.27	117200476-117202475	117203119-117205118
chr6	117211781	117212532	ENSG00000185002	RFX6	752	525	10	32.01	5.73	1.26	117209781-117211780	117212533-117214532
chr9	3226742	3227434	ENSG00000080298	RFX3	693	230	9	30.97	6.06	1.27	3224742-3226741	3227435-3229434
chr9	3289325	3290015	ENSG00000080298	RFX3	691	234	10	30.42	5.87	1.29	3287325-3289324	3290016-3292015
chr9	3323371	3323924	ENSG00000080298	RFX3	554	324	9	35.31	6.44	1.19	3321371-3323370	3323925-3325924
chr9	3357256	3357997	ENSG00000080298	RFX3	742	212	11	35.41	6.21	1.2	3355256-3357255	3357998-3359997
chr9	3503078	3504429	ENSG00000080298	RFX3	1352	215	20	61.84	5.96	0.36	3501078-3503077	3504430-3506429
chr9	3504954	3506078	ENSG00000080298	RFX3	1125	636	16	46.44	11.18	0.71	3502954-3504953	3506079-3508078
chr19	6137259	6138031	ENSG00000087903|ENSG00000130377	RFX2|ACSBG2	773	221	10	32.99	6.06	1.24	6135259-6137258	6138032-6140031
chr19	6106374	6107091	ENSG00000087903	RFX2	718	490	10	32.75	6.52	1.27	6104374-6106373	6107092-6109091
chr1	176123327	176124008	ENSG00000143207	RFWD2	682	477	10	32.46	7.02	1.29	176121327-176123326	176124009-176126008
chr3	16444447	16445438	ENSG00000131378	RFTN1	992	563	14	36.39	9.12	1.16	16442447-16444446	16445439-16447438
chr3	16445689	16446438	ENSG00000131378	RFTN1	750	298	19	89.58	11.68	0.21	16443689-16445688	16446439-16448438
chr17	33403220	33404583	ENSG00000092871|ENSG00000267618	RFFL|RAD51L3-RFFL	1364	909	22	59.87	7.46	0.34	33401220-33403219	33404584-33406583
chr17	33411671	33412348	ENSG00000092871|ENSG00000267618	RFFL|RAD51L3-RFFL	678	301	10	34.35	7.36	1.17	33409671-33411670	33412349-33414348
chr6	111687294	111687962	ENSG00000009413	REV3L	669	225	10	30.78	5.74	1.26	111685294-111687293	111687963-111689962
chr12	18403184	18403746	ENSG00000111404|ENSG00000139144	RERGL|PIK3C2G	563	345	9	31.68	5.87	1.29	18401184-18403183	18403747-18405746
chr12	18412614	18413416	ENSG00000111404|ENSG00000139144	RERGL|PIK3C2G	803	393	11	33.77	6.44	1.19	18410614-18412613	18413417-18415416
chr12	18432240	18433087	ENSG00000111404|ENSG00000139144	RERGL|PIK3C2G	848	214	13	33.69	4.48	1.19	18430240-18432239	18433088-18435087
chr12	15411229	15411958	ENSG00000134533	RERG	730	530	11	33.85	5.03	1.19	15409229-15411228	15411959-15413958
chr1	8541584	8542308	ENSG00000142599	RERE	725	424	10	35.28	7.07	1.18	8539584-8541583	8542309-8544308
chr1	8542639	8543414	ENSG00000142599	RERE	776	393	11	36.51	5.73	1.15	8540639-8542638	8543415-8545414
chr1	8641790	8642355	ENSG00000142599	RERE	566	170	9	34.18	7.27	1.18	8639790-8641789	8642356-8644355
chrX	17087780	17088477	ENSG00000169891	REPS2	698	355	9	30.74	6.06	1.26	17085780-17087779	17088478-17090477
chrX	17137380	17138067	ENSG00000169891	REPS2	688	201	9	31.21	6.06	1.29	17135380-17137379	17138068-17140067
chrX	17158724	17159423	ENSG00000169891	REPS2	700	472	9	30.65	5.05	1.26	17156724-17158723	17159424-17161423
chr7	103140943	103141721	ENSG00000189056	RELN	779	549	11	38.53	6.06	1	103138943-103140942	103141722-103143721
chr7	103395602	103396147	ENSG00000189056	RELN	546	311	9	36.64	6.6	1.13	103393602-103395601	103396148-103398147
chr7	103549221	103550823	ENSG00000189056	RELN	1603	875	52	249.23	21.59	0.48	103547221-103549220	103550824-103552823
chr10	65293702	65294294	ENSG00000165476	REEP3	593	231	12	50.04	8.67	0.61	65291702-65293701	65294295-65296294
chr17	34252974	34253611	ENSG00000187456	RDM1	638	372	9	33.57	7.04	1.21	34250974-34252973	34253612-34255611
chr1	211456900	211457477	ENSG00000117625	RCOR3	578	394	9	35.56	6.77	1.2	211454900-211456899	211457478-211459477
chr1	211461435	211462453	ENSG00000117625	RCOR3	1019	516	21	87	9.67	0.2	211459435-211461434	211462454-211464453
chr14	103105493	103106096	ENSG00000089902	RCOR1	604	367	12	54.18	8.7	0.47	103103493-103105492	103106097-103108096
chr9	4818221	4818693	ENSG00000120158	RCL1	473	236	9	39.54	8.08	0.88	4816221-4818220	4818694-4820693
chr9	4875200	4876242	ENSG00000120158	RCL1	1043	561	30	138.87	17.6	0.39	4873200-4875199	4876243-4878242
chr1	24864538	24865149	ENSG00000117602	RCAN3	612	398	9	31.21	5.39	1.3	24862538-24864537	24865150-24867149
chr6	46297484	46298461	ENSG00000172348	RCAN2	978	465	13	37.57	7.54	1.07	46295484-46297483	46298462-46300461
chr1	173972969	173973670	ENSG00000135870	RC3H1	702	202	9	30.56	6.06	1.26	173970969-173972968	173973671-173975670
chr1	173985287	173985952	ENSG00000135870	RC3H1	666	436	9	32.27	6.06	1.26	173983287-173985286	173985953-173987952
chr8	30352253	30352948	ENSG00000157110	RBPMS	696	488	10	36.76	5.05	1.12	30350253-30352252	30352949-30354948
chr8	30365827	30366642	ENSG00000157110	RBPMS	816	344	12	30.72	5.28	1.25	30363827-30365826	30366643-30368642
chr4	26270561	26271406	ENSG00000168214	RBPJ	846	323	21	105.15	16.15	0.27	26268561-26270560	26271407-26273406
chr3	29327795	29329041	ENSG00000144642	RBMS3	1247	235	19	39.27	4.84	0.93	29325795-29327794	29329042-29331041
chr3	29483280	29483963	ENSG00000144642	RBMS3	684	234	11	33.1	6.16	1.24	29481280-29483279	29483964-29485963
chr3	29510724	29511825	ENSG00000144642	RBMS3	1102	525	14	38.63	9.67	0.99	29508724-29510723	29511826-29513825
chr3	29894703	29895446	ENSG00000144642	RBMS3	744	301	10	31.08	5.52	1.29	29892703-29894702	29895447-29897446
chr2	161128447	161129138	ENSG00000153250	RBMS1	692	413	11	33.43	5.5	1.21	161126447-161128446	161129139-161131138
chr2	161312938	161314107	ENSG00000153250	RBMS1	1170	574	21	66	7.54	0.34	161310938-161312937	161314108-161316107
chr4	155716536	155717208	ENSG00000151962	RBM46	673	457	10	31.33	5.03	1.28	155714536-155716535	155717209-155719208
chr5	145614141	145615100	ENSG00000091009	RBM27	960	458	14	47.26	8.08	0.68	145612141-145614140	145615101-145617100
chr5	145635370	145636201	ENSG00000091009	RBM27	832	491	13	39.01	7.46	0.99	145633370-145635369	145636202-145638201
chr13	79947432	79948519	ENSG00000139746	RBM26	1088	508	18	60.73	8.49	0.35	79945432-79947431	79948520-79950519
chr13	79948754	79949864	ENSG00000139746	RBM26	1111	447	16	51.5	9.09	0.57	79946754-79948753	79949865-79951864
chr14	23376859	23377459	ENSG00000100461	RBM23	601	198	9	35.69	6.06	1.17	23374859-23376858	23377460-23379459
chr22	36389933	36390859	ENSG00000100320	RBFOX2	927	481	15	40.54	5.93	0.84	36387933-36389932	36390860-36392859
chr16	6102400	6103241	ENSG00000078328	RBFOX1	842	364	14	53.85	11.1	0.51	6100400-6102399	6103242-6105241
chr16	6367101	6367866	ENSG00000078328	RBFOX1	766	279	10	31.36	5.73	1.28	6365101-6367100	6367867-6369866
chr16	6687448	6688155	ENSG00000078328	RBFOX1	708	235	12	48.9	9.09	0.65	6685448-6687447	6688156-6690155
chr16	6829411	6830082	ENSG00000078328	RBFOX1	672	216	14	65.71	12.11	0.33	6827411-6829410	6830083-6832082
chr16	7048632	7049706	ENSG00000078328	RBFOX1	1075	501	17	54.69	8.38	0.38	7046632-7048631	7049707-7051706
chr16	7341469	7342118	ENSG00000078328	RBFOX1	650	449	11	43.58	5.73	0.77	7339469-7341468	7342119-7344118
chr20	18466983	18467655	ENSG00000089050	RBBP9	673	220	10	32.52	6.07	1.29	18464983-18466982	18467656-18469655
chr18	20602318	20603137	ENSG00000101773	RBBP8	820	418	18	77.55	10.12	0.17	20600318-20602317	20603138-20605137
chr13	48922850	48923688	ENSG00000139687	RB1	839	421	12	30.82	5.44	1.26	48920850-48922849	48923689-48925688
chr13	49037296	49037996	ENSG00000139687	RB1	701	233	10	32.74	4.54	1.26	49035296-49037295	49037997-49039996
chr12	26140266	26141040	ENSG00000123094	RASSF8	775	487	11	30.02	4.82	1.33	26138266-26140265	26141041-26143040
chr1	206696040	206697280	ENSG00000136653	RASSF5	1241	741	46	281.67	24.23	0.59	206694040-206696039	206697281-206699280
chr1	206697686	206698381	ENSG00000136653	RASSF5	696	405	12	49.67	7.07	0.6	206695686-206697685	206698382-206700381
chr15	79289270	79289966	ENSG00000058335	RASGRF1	697	462	9	30.79	7.07	1.26	79287270-79289269	79289967-79291966
chr4	82547126	82547826	ENSG00000138670	RASGEF1B	701	480	9	30.6	6.06	1.26	82545126-82547125	82547827-82549826
chr4	82557989	82559625	ENSG00000138670	RASGEF1B	1637	1043	47	240.61	17.16	0.9	82555989-82557988	82559626-82561625
chr4	82746330	82747020	ENSG00000138670	RASGEF1B	691	484	9	31.07	5.05	1.28	82744330-82746329	82747021-82749020
chr9	85617257	85617971	ENSG00000165105	RASEF	715	229	11	41.28	5.96	0.85	85615257-85617256	85617972-85619971
chr1	178267061	178267734	ENSG00000075391	RASAL2	674	446	9	31.88	6.06	1.27	178265061-178267060	178267735-178269734
chr1	178325514	178326184	ENSG00000075391	RASAL2	671	264	12	43.57	5.93	0.77	178323514-178325513	178326185-178328184
chr6	88268820	88269555	ENSG00000146282	RARS2	736	208	10	31.46	4.6	1.27	88266820-88268819	88269556-88271555
chr6	88295136	88295650	ENSG00000146282	RARS2	515	224	9	39.08	6.68	0.98	88293136-88295135	88295651-88297650
chr5	130830751	130831332	ENSG00000158987|ENSG00000273217	RAPGEF6|CTC-432M15.3	582	348	9	36.78	7.07	1.12	130828751-130830750	130831333-130833332
chr5	130862926	130864566	ENSG00000158987|ENSG00000273217	RAPGEF6|CTC-432M15.3	1641	1190	33	129.79	14.08	0.35	130860926-130862925	130864567-130866566
chr2	173635276	173636343	ENSG00000091428	RAPGEF4	1068	511	14	34.58	6	1.16	173633276-173635275	173636344-173638343
chr2	173762123	173762862	ENSG00000091428	RAPGEF4	740	387	13	47.46	7.1	0.69	173760123-173762122	173762863-173764862
chr4	160263395	160264128	ENSG00000109756	RAPGEF2	734	302	21	93.21	10.56	0.22	160261395-160263394	160264129-160266128
chr4	99206433	99207685	ENSG00000138698	RAP1GDS1	1253	590	32	146.89	18.86	0.42	99204433-99206432	99207686-99209685
chr4	99224289	99225150	ENSG00000138698	RAP1GDS1	862	474	12	31.41	5.68	1.27	99222289-99224288	99225151-99227150
chr4	99340956	99341627	ENSG00000138698	RAP1GDS1	672	190	9	31.98	5.05	1.26	99338956-99340955	99341628-99343627
chr1	112182182	112182846	ENSG00000116473	RAP1A	665	430	10	35.94	5.66	1.16	112180182-112182181	112182847-112184846
chr5	36260628	36261351	ENSG00000164188	RANBP3L	724	439	14	46.81	7.54	0.73	36258628-36260627	36261352-36263351
chr5	36271253	36272013	ENSG00000164188	RANBP3L	761	232	11	32.29	5.03	1.26	36269253-36271252	36272014-36274013
chr5	170461921	170462599	ENSG00000204764	RANBP17	679	348	10	37.67	7.07	1.06	170459921-170461920	170462600-170464599
chr5	170561611	170562288	ENSG00000204764	RANBP17	678	479	9	31.69	6.06	1.29	170559611-170561610	170562289-170564288
chr8	85152713	85153378	ENSG00000184672	RALYL	666	471	9	31.72	4.96	1.29	85150713-85152712	85153379-85155378
chr8	85281051	85281716	ENSG00000184672	RALYL	666	431	11	44.17	8.93	0.78	85279051-85281050	85281717-85283716
chr8	85316511	85317142	ENSG00000184672	RALYL	632	424	9	30.95	5.52	1.27	85314511-85316510	85317143-85319142
chr8	85415834	85416744	ENSG00000184672	RALYL	911	351	13	31.13	5.28	1.29	85413834-85415833	85416745-85418744
chr8	85459153	85459740	ENSG00000184672	RALYL	588	362	9	30.28	5.03	1.31	85457153-85459152	85459741-85461740
chr8	85638080	85639063	ENSG00000184672	RALYL	984	622	18	68.78	6.77	0.36	85636080-85638079	85639064-85641063
chr8	85727162	85728053	ENSG00000184672	RALYL	892	426	13	44.76	6.06	0.75	85725162-85727161	85728054-85730053
chr8	85742496	85743214	ENSG00000184672	RALYL	719	493	10	35.58	7.07	1.19	85740496-85742495	85743215-85745214
chr8	85792522	85793699	ENSG00000184672	RALYL	1178	653	18	49.38	8.48	0.59	85790522-85792521	85793700-85795699
chr1	178819272	178820314	ENSG00000116191|ENSG00000116194	RALGPS2|ANGPTL1	1043	496	15	41.86	7.02	0.85	178817272-178819271	178820315-178822314
chr9	129834582	129835186	ENSG00000136828	RALGPS1	605	213	9	30.45	6.07	1.27	129832582-129834581	129835187-129837186
chr20	20456771	20457723	ENSG00000188559	RALGAPA2	953	582	15	44.91	8.59	0.76	20454771-20456770	20457724-20459723
chr18	9519459	9520908	ENSG00000017797	RALBP1	1450	1062	26	30.28	3.55	1.31	9517459-9519458	9520909-9522908
chr17	17710968	17712835	ENSG00000108557	RAI1	1868	720	93	484.86	29.55	0	17708968-17710967	17712836-17714835
chr8	95466477	95467072	ENSG00000197275	RAD54B	596	190	10	31.89	6.04	1.28	95464477-95466476	95467073-95469072
chr12	1090415	1091481	ENSG00000002016	RAD52	1067	627	15	33.56	6.79	1.21	1088415-1090414	1091482-1093481
chr17	56776030	56776714	ENSG00000108384	RAD51C	685	405	9	31.35	6.06	1.28	56774030-56776029	56776715-56778714
chr14	68357552	68358531	ENSG00000182185	RAD51B	980	490	14	30.64	5.03	1.26	68355552-68357551	68358532-68360531
chr14	68429985	68430701	ENSG00000182185	RAD51B	717	224	11	32.89	4.82	1.24	68427985-68429984	68430702-68432701
chr14	68454875	68455585	ENSG00000182185	RAD51B	711	492	9	30.15	6.06	1.32	68452875-68454874	68455586-68457585
chr14	68538530	68539215	ENSG00000182185	RAD51B	686	364	12	48.4	7.74	0.63	68536530-68538529	68539216-68541215
chr14	68553955	68555482	ENSG00000182185	RAD51B	1528	680	45	198.4	12.98	0.67	68551955-68553954	68555483-68557482
chr2	17693437	17694167	ENSG00000214842	RAD51AP2	731	257	10	34.98	7.07	1.18	17691437-17693436	17694168-17696167
chr5	131903439	131904177	ENSG00000113522	RAD50	739	332	12	39.44	6.78	0.87	131901439-131903438	131904178-131906177
chr5	131953843	131954658	ENSG00000113522	RAD50	816	237	15	57.15	7.36	0.37	131951843-131953842	131954659-131956658
chr5	68678243	68679009	ENSG00000152942	RAD17	767	530	12	36.85	4.96	1.13	68676243-68678242	68679010-68681009
chr7	66168995	66169623	ENSG00000154710|ENSG00000243335	RABGEF1|KCTD7	629	182	9	34.04	5.03	1.19	66166995-66168994	66169624-66171623
chr1	174250976	174251920	ENSG00000152061	RABGAP1L	945	566	12	36.49	8.08	1.15	174248976-174250975	174251921-174253920
chr1	174329557	174330227	ENSG00000152061	RABGAP1L	671	458	9	30.22	6.68	1.32	174327557-174329556	174330228-174332227
chr1	174395114	174395904	ENSG00000152061	RABGAP1L	791	555	13	36.16	6.71	1.13	174393114-174395113	174395905-174397904
chr1	174429258	174429781	ENSG00000152061	RABGAP1L	524	289	9	30.59	5.28	1.25	174427258-174429257	174429782-174431781
chr1	174609632	174610744	ENSG00000152061	RABGAP1L	1113	508	19	65.44	12.26	0.33	174607632-174609631	174610745-174612744
chr1	174831106	174831790	ENSG00000152061	RABGAP1L	685	448	10	32.3	6.14	1.27	174829106-174831105	174831791-174833790
chr9	125813779	125814423	ENSG00000011454	RABGAP1	645	230	14	59.19	10.29	0.33	125811779-125813778	125814424-125816423
chr17	5228718	5229486	ENSG00000029725	RABEP1	769	394	15	37.34	5.89	1.1	5226718-5228717	5229487-5231486
chr3	128464894	128465580	ENSG00000075785	RAB7A	687	224	9	31.26	5.05	1.3	128462894-128464893	128465581-128467580
chr5	57891766	57892495	ENSG00000152932	RAB3C	730	511	17	83.91	12.11	0.19	57889766-57891765	57892496-57894495
chr5	57926006	57926560	ENSG00000152932	RAB3C	555	227	11	52.55	9.09	0.52	57924006-57926005	57926561-57928560
chr4	13443036	13444270	ENSG00000157869	RAB28	1235	977	18	34.94	4.11	1.18	13441036-13443035	13444271-13446270
chr18	52387361	52388086	ENSG00000041353	RAB27B	726	474	11	32.03	4.76	1.27	52385361-52387360	52388087-52390086
chr18	52412682	52413408	ENSG00000041353	RAB27B	727	336	17	59.74	8.23	0.34	52410682-52412681	52413409-52415408
chr17	29831711	29833430	ENSG00000131242	RAB11FIP4	1720	1089	75	474.65	28.29	0	29829711-29831710	29833431-29835430
chr15	66093928	66094430	ENSG00000103769	RAB11A	503	220	9	40.34	7.74	0.82	66091928-66093927	66094431-66096430
chr15	66094436	66095524	ENSG00000103769	RAB11A	1089	297	24	103.22	11.61	0.26	66092436-66094435	66095525-66097524
chr15	66102474	66103315	ENSG00000103769	RAB11A	842	432	13	47.44	7.07	0.69	66100474-66102473	66103316-66105315
chr15	66145643	66146377	ENSG00000103769	RAB11A	735	468	10	34.79	6.06	1.18	66143643-66145642	66146378-66148377
chr20	42977498	42978078	ENSG00000101074	R3HDML	581	261	13	60.97	9.2	0.35	42975498-42977497	42978079-42980078
chr2	136294739	136295596	ENSG00000048991	R3HDM1	858	464	12	40.36	8.05	0.83	136292739-136294738	136295597-136297596
chr3	49116575	49117543	ENSG00000198218	QRICH1	969	312	18	68.14	10.37	0.36	49114575-49116574	49117544-49119543
chr3	49124492	49125405	ENSG00000198218	QRICH1	914	488	12	37.86	8.08	1.05	49122492-49124491	49125406-49127405
chr4	122286100	122287186	ENSG00000186867	QRFPR	1087	475	25	108.49	9.43	0.28	122284100-122286099	122287187-122289186
chr6	163855570	163856325	ENSG00000112531	QKI	756	523	11	39.72	7.07	0.87	163853570-163855569	163856326-163858325
chr6	163932361	163933031	ENSG00000112531	QKI	671	444	9	31.05	6.86	1.28	163930361-163932360	163933032-163935031
chr12	9347814	9348929	ENSG00000126838	PZP	1116	625	17	57.23	9.09	0.37	9345814-9347813	9348930-9350929
chr12	9349545	9351160	ENSG00000126838	PZP	1616	381	27	91.54	10.09	0.22	9347545-9349544	9351161-9353160
chr17	42049412	42050164	ENSG00000131096	PYY	753	255	14	59.65	8.08	0.34	42047412-42049411	42050165-42052164
chr17	42070864	42071758	ENSG00000131096	PYY	895	597	13	31.86	4.53	1.29	42068864-42070863	42071759-42073758
chr10	100170218	100170687	ENSG00000119943	PYROXD2	470	235	9	37.54	7.63	1.07	100168218-100170217	100170688-100172687
chr12	21614434	21615449	ENSG00000121350	PYROXD1	1016	495	13	35.92	6.6	1.16	21612434-21614433	21615450-21617449
chr20	25236651	25237517	ENSG00000100994	PYGB	867	487	11	30.46	6.36	1.26	25234651-25236650	25237518-25239517
chr8	52254634	52255329	ENSG00000147485	PXDNL	696	288	10	30.17	5.03	1.32	52252634-52254633	52255330-52257329
chr8	52363108	52363816	ENSG00000147485	PXDNL	709	474	10	31.51	7.1	1.26	52361108-52363107	52363817-52365816
chr8	52396262	52396922	ENSG00000147485	PXDNL	661	424	9	31.12	6.77	1.29	52394262-52396261	52396923-52398922
chr8	52480442	52480989	ENSG00000147485	PXDNL	548	237	9	33.69	6.07	1.19	52478442-52480441	52480990-52482989
chr8	52507454	52508106	ENSG00000147485	PXDNL	653	237	10	32.38	5.87	1.28	52505454-52507453	52508107-52510106
chr8	52513571	52514193	ENSG00000147485	PXDNL	623	231	10	33.92	6.95	1.18	52511571-52513570	52514194-52516193
chr8	52647613	52648164	ENSG00000147485	PXDNL	552	321	10	44.85	6.95	0.75	52645613-52647612	52648165-52650164
chr12	108100943	108101550	ENSG00000136045	PWP1	608	226	10	31.2	6.04	1.29	108098943-108100942	108101551-108103550
chr19	45147825	45148872	ENSG00000073008	PVR	1048	442	30	151.75	17.92	0.44	45145825-45147824	45148873-45150872
chr12	44130991	44131640	ENSG00000129317	PUS7L	650	421	11	34.26	5.28	1.18	44128991-44130990	44131641-44133640
chr7	105151092	105151685	ENSG00000091127	PUS7	594	364	9	36.09	7.07	1.14	105149092-105151091	105151686-105153685
chr2	20493203	20493978	ENSG00000055917	PUM2	776	315	11	31.57	7.54	1.27	20491203-20493202	20493979-20495978
chr7	121531631	121532288	ENSG00000106278	PTPRZ1	658	497	9	32.67	5.05	1.27	121529631-121531630	121532289-121534288
chr7	121569506	121570311	ENSG00000106278	PTPRZ1	806	444	12	40.28	7.54	0.84	121567506-121569505	121570312-121572311
chr20	41036557	41037455	ENSG00000196090	PTPRT	899	395	14	34.82	5.8	1.18	41034557-41036556	41037456-41039455
chr20	41073317	41074299	ENSG00000196090	PTPRT	983	499	15	38.87	4.67	1	41071317-41073316	41074300-41076299
chr20	41089821	41091120	ENSG00000196090	PTPRT	1300	217	18	30.51	4.63	1.26	41087821-41089820	41091121-41093120
chr20	41137120	41138879	ENSG00000196090	PTPRT	1760	383	42	133.88	13.4	0.37	41135120-41137119	41138880-41140879
chr20	41261114	41263497	ENSG00000196090	PTPRT	2384	1255	67	250.92	13.92	0.48	41259114-41261113	41263498-41265497
chr20	41591556	41592358	ENSG00000196090	PTPRT	803	453	14	37.38	6.17	1.11	41589556-41591555	41592359-41594358
chr12	71097822	71098868	ENSG00000153233	PTPRR	1047	546	14	35.47	6.86	1.2	71095822-71097821	71098869-71100868
chr12	71126672	71127335	ENSG00000153233	PTPRR	664	226	9	31.39	5.88	1.27	71124672-71126671	71127336-71129335
chr12	71208928	71209646	ENSG00000153233	PTPRR	719	315	11	37.09	6.29	1.11	71206928-71208927	71209647-71211646
chr12	71266746	71267302	ENSG00000153233	PTPRR	557	276	9	38.29	7.07	0.99	71264746-71266745	71267303-71269302
chr12	80815056	80815740	ENSG00000139304	PTPRQ	685	229	12	36.85	6.64	1.13	80813056-80815055	80815741-80817740
chr12	80878860	80879592	ENSG00000139304	PTPRQ	733	496	10	30.76	5.39	1.25	80876860-80878859	80879593-80881592
chr12	80939230	80940179	ENSG00000139304	PTPRQ	950	487	16	46.96	7.94	0.7	80937230-80939229	80940180-80942179
chr12	81044089	81044867	ENSG00000139304	PTPRQ	779	231	11	36.36	6.68	1.15	81042089-81044088	81044868-81046867
chr18	7791199	7793113	ENSG00000173482	PTPRM	1915	863	37	49.88	4.66	0.61	7789199-7791198	7793114-7795113
chr18	7872074	7873660	ENSG00000173482	PTPRM	1587	438	23	35.79	5.03	1.17	7870074-7872073	7873661-7875660
chr6	128468265	128468923	ENSG00000152894	PTPRK	659	207	10	34.09	5.33	1.19	128466265-128468264	128468924-128470923
chr6	128753801	128754283	ENSG00000152894	PTPRK	483	261	9	41.77	7.74	0.84	128751801-128753800	128754284-128756283
chr11	48074217	48075095	ENSG00000149177	PTPRJ	879	365	19	86.57	14.13	0.2	48072217-48074216	48075096-48077095
chr19	55701612	55702301	ENSG00000080031	PTPRH	690	425	9	31.11	6.06	1.28	55699612-55701611	55702302-55704301
chr19	55702421	55703081	ENSG00000080031	PTPRH	661	465	9	32.52	5.05	1.29	55700421-55702420	55703082-55705081
chr3	62146574	62147269	ENSG00000144724	PTPRG	696	235	9	30.72	6.04	1.25	62144574-62146573	62147270-62149269
chr3	62185607	62186485	ENSG00000144724	PTPRG	879	399	14	38.57	6.94	1	62183607-62185606	62186486-62188485
chr9	8378471	8379324	ENSG00000153707	PTPRD	854	418	12	37.85	6.6	1.05	8376471-8378470	8379325-8381324
chr9	8667454	8668142	ENSG00000153707	PTPRD	689	324	10	32.51	6.21	1.29	8665454-8667453	8668143-8670142
chr9	8721035	8721771	ENSG00000153707	PTPRD	737	516	10	33.16	6.77	1.23	8719035-8721034	8721772-8723771
chr9	8943081	8943912	ENSG00000153707	PTPRD	832	503	13	48	7.07	0.65	8941081-8943080	8943913-8945912
chr9	8971430	8972151	ENSG00000153707	PTPRD	722	338	11	41.56	7.07	0.85	8969430-8971429	8972152-8974151
chr9	9094807	9095647	ENSG00000153707	PTPRD	841	537	12	31.49	5.55	1.26	9092807-9094806	9095648-9097647
chr9	9336715	9337371	ENSG00000153707	PTPRD	657	462	9	32.72	6.06	1.26	9334715-9336714	9337372-9339371
chr9	9344398	9345095	ENSG00000153707	PTPRD	698	464	10	35.57	6.86	1.2	9342398-9344397	9345096-9347095
chr9	9515281	9515838	ENSG00000153707	PTPRD	558	331	9	37.65	5.96	1.06	9513281-9515280	9515839-9517838
chr9	9571146	9572135	ENSG00000153707	PTPRD	990	472	15	32.63	4.8	1.26	9569146-9571145	9572136-9574135
chr9	9755303	9755955	ENSG00000153707	PTPRD	653	223	9	32.92	6.06	1.23	9753303-9755302	9755956-9757955
chr9	9756011	9756647	ENSG00000153707	PTPRD	637	257	10	40.04	8.08	0.88	9754011-9756010	9756648-9758647
chr9	9822119	9822826	ENSG00000153707	PTPRD	708	226	10	35.53	4.96	1.2	9820119-9822118	9822827-9824826
chr9	10044651	10045445	ENSG00000153707	PTPRD	795	439	11	31.09	7.63	1.29	10042651-10044650	10045446-10047445
chr9	10349211	10349913	ENSG00000153707	PTPRD	703	492	9	30.51	6.06	1.26	10347211-10349210	10349914-10351913
chr9	10409877	10410577	ENSG00000153707	PTPRD	701	491	9	30.6	6.06	1.26	10407877-10409876	10410578-10412577
chr9	10472868	10473570	ENSG00000153707	PTPRD	703	206	9	30.51	7.07	1.26	10470868-10472867	10473571-10475570
chr9	10532117	10533051	ENSG00000153707	PTPRD	935	412	13	40.1	7.64	0.84	10530117-10532116	10533052-10535051
chr9	10542025	10542942	ENSG00000153707	PTPRD	918	613	13	35.22	5.87	1.17	10540025-10542024	10542943-10544942
chr1	198629936	198630532	ENSG00000081237	PTPRC	597	423	9	30.88	4.34	1.26	198627936-198629935	198630533-198632532
chr1	198690864	198691982	ENSG00000081237	PTPRC	1119	603	18	63.26	8.08	0.31	198688864-198690863	198691983-198693982
chr1	198703826	198704413	ENSG00000081237	PTPRC	588	233	9	32.91	6.36	1.23	198701826-198703825	198704414-198706413
chr15	75822482	75823762	ENSG00000169410	PTPN9	1281	262	58	350.75	24.87	0.84	75820482-75822481	75823763-75825762
chr14	88955362	88955915	ENSG00000070778	PTPN21	554	334	10	34.48	5.28	1.15	88953362-88955361	88955916-88957915
chr14	88977731	88978409	ENSG00000070778	PTPN21	679	480	9	31.64	5.05	1.28	88975731-88977730	88978410-88980409
chr1	214675421	214676377	ENSG00000152104	PTPN14	957	462	13	33.46	6.71	1.22	214673421-214675420	214676378-214678377
chr4	87521053	87521772	ENSG00000163629	PTPN13	720	376	10	33.09	5.66	1.24	87519053-87521052	87521773-87523772
chr4	87608760	87609382	ENSG00000163629	PTPN13	623	229	9	31.82	5.59	1.28	87606760-87608759	87609383-87611382
chr4	87689491	87690274	ENSG00000163629	PTPN13	784	231	11	36.11	5.73	1.13	87687491-87689490	87690275-87692274
chr7	77234473	77235289	ENSG00000127947	PTPN12	817	231	13	43.42	8.08	0.79	77232473-77234472	77235290-77237289
chr3	123263909	123264613	ENSG00000206527	PTPLB	705	491	10	32.96	7.36	1.23	123261909-123263908	123264614-123266613
chr2	209309715	209310449	ENSG00000144407	PTH2R	735	509	10	32.37	6.6	1.28	209307715-209309714	209310450-209312449
chr2	209429236	209430110	ENSG00000144407	PTH2R	875	368	12	32.11	5.03	1.26	209427236-209429235	209430111-209432110
chr2	209534820	209535478	ENSG00000144407	PTH2R	659	423	9	30.4	4.71	1.3	209532820-209534819	209535479-209537478
chr2	209585519	209586417	ENSG00000144407	PTH2R	899	344	15	56.93	9.09	0.36	209583519-209585518	209586418-209588417
chr2	209637861	209638633	ENSG00000144407	PTH2R	773	481	10	30.61	4.71	1.26	209635861-209637860	209638634-209640633
chr3	46919690	46920426	ENSG00000160801|ENSG00000160808	PTH1R|MYL3	737	462	10	34.69	6.06	1.16	46917690-46919689	46920427-46922426
chr20	48169408	48170195	ENSG00000124212	PTGIS	788	224	13	30.3	5.75	1.31	48167408-48169407	48170196-48172195
chr1	78778571	78779134	ENSG00000122420	PTGFR	564	215	10	41.59	6.52	0.85	78776571-78778570	78779135-78781134
chr1	78880414	78882087	ENSG00000122420	PTGFR	1674	645	30	72.47	6.41	0.31	78878414-78880413	78882088-78884087
chr10	89719479	89720154	ENSG00000171862	PTEN	676	500	11	30.62	4.27	1.26	89717479-89719478	89720155-89722154
chr6	42884465	42885156	ENSG00000171611	PTCRA	692	513	10	36.97	6.06	1.13	42882465-42884464	42885157-42887156
chr6	47981524	47982277	ENSG00000244694	PTCHD4	754	388	11	31.02	5.62	1.28	47979524-47981523	47982278-47984277
chr9	115037829	115038544	ENSG00000119314	PTBP3	716	511	11	31.48	4.63	1.26	115035829-115037828	115038545-115040544
chr1	97242271	97242755	ENSG00000117569	PTBP2	485	249	9	32.47	5.92	1.29	97240271-97242270	97242756-97244755
chr1	97267805	97268443	ENSG00000117569	PTBP2	639	295	11	43.25	7.45	0.83	97265805-97267804	97268444-97270443
chr9	72343182	72343840	ENSG00000188647	PTAR1	659	189	9	31.22	4.84	1.3	72341182-72343181	72343841-72345840
chr13	20343566	20344320	ENSG00000121390	PSPC1	755	308	10	33.83	8.08	1.2	20341566-20343565	20344321-20346320
chr12	122349818	122350572	ENSG00000110801|ENSG00000256950	PSMD9|RP11-87C12.2	755	421	11	39.77	6.06	0.88	122347818-122349817	122350573-122352572
chr12	122351591	122352328	ENSG00000110801|ENSG00000256950	PSMD9|RP11-87C12.2	738	211	10	34.64	6.06	1.15	122349591-122351590	122352329-122354328
chr17	30791742	30792386	ENSG00000108671	PSMD11	645	379	10	32.82	5.87	1.25	30789742-30791741	30792387-30794386
chr2	232001311	232002078	ENSG00000173692	PSMD1	768	545	16	66.69	11.82	0.34	231999311-232001310	232002079-232004078
chr8	87100086	87100738	ENSG00000147613|ENSG00000147614	PSKH2|ATP6V0D2	653	202	10	38.49	7.94	0.99	87098086-87100085	87100739-87102738
chr10	73594782	73595476	ENSG00000197746	PSAP	695	237	12	37.14	6.04	1.1	73592782-73594781	73595477-73597476
chr9	79495670	79496323	ENSG00000106772	PRUNE2	654	421	10	31.66	4.93	1.28	79493670-79495669	79496324-79498323
chr15	55972942	55973510	ENSG00000166450	PRTG	569	222	9	30.63	5.74	1.26	55970942-55972941	55973511-55975510
chr3	46768322	46769144	ENSG00000206549|ENSG00000261603	PRSS50|PRSS46	823	478	13	31.39	4.8	1.27	46766322-46768321	46769145-46771144
chr7	141539538	141540254	ENSG00000165076	PRSS37	717	434	11	34.12	5.8	1.2	141537538-141539537	141540255-141542254
chr11	86535037	86536001	ENSG00000150687	PRSS23	965	411	21	76.14	11.91	0.25	86533037-86535036	86536002-86538001
chr4	119220109	119221604	ENSG00000164099	PRSS12	1496	827	95	661.14	37.72	0	119218109-119220108	119221605-119223604
chr1	171558262	171558952	ENSG00000117523	PRRC2C	691	231	9	31.07	5.05	1.28	171556262-171558261	171558953-171560952
chr12	11025934	11026699	ENSG00000111215	PRR4	766	298	11	39.2	6.06	0.95	11023934-11025933	11026700-11028699
chr17	57265765	57266736	ENSG00000068489	PRR11	972	511	13	40.85	6.06	0.82	57263765-57265764	57266737-57268736
chr17	18792986	18794133	ENSG00000141127	PRPSAP2	1148	417	27	72.34	8.12	0.31	18790986-18792985	18794134-18796133
chr17	18820245	18821275	ENSG00000141127	PRPSAP2	1031	725	19	47.76	4.63	0.71	18818245-18820244	18821276-18823275
chr4	16040312	16041018	ENSG00000007062	PROM1	707	261	9	30.33	6.06	1.31	16038312-16040311	16041019-16043018
chr12	3574286	3574946	ENSG00000111218	PRMT8	661	191	9	32.52	6.06	1.29	3572286-3574285	3574947-3576946
chr11	20462333	20463478	ENSG00000185238	PRMT3	1146	568	18	30.25	6.38	1.31	20460333-20462332	20463479-20465478
chr4	82010241	82010958	ENSG00000138669	PRKG2	718	480	10	35.63	7.07	1.18	82008241-82010240	82010959-82012958
chr4	82052325	82053464	ENSG00000138669	PRKG2	1140	614	16	46.4	8.49	0.71	82050325-82052324	82053465-82055464
chr10	52884793	52885684	ENSG00000185532	PRKG1	892	661	17	60.18	7.63	0.34	52882793-52884792	52885685-52887684
chr10	52921918	52922603	ENSG00000185532	PRKG1	686	325	11	31.5	5.92	1.27	52919918-52921917	52922604-52924603
chr10	53034585	53035287	ENSG00000185532	PRKG1	703	440	10	31.8	7.1	1.28	53032585-53034584	53035288-53037287
chr10	53497027	53497923	ENSG00000185532	PRKG1	897	480	16	45.19	8.7	0.77	53495027-53497026	53497924-53499923
chr10	53516353	53517016	ENSG00000185532	PRKG1	664	429	15	67.31	8.08	0.35	53514353-53516352	53517017-53519016
chr10	53624947	53625768	ENSG00000185532	PRKG1	822	544	12	30.44	6.04	1.27	53622947-53624946	53625769-53627768
chr10	53650623	53651504	ENSG00000185532	PRKG1	882	364	13	45.28	6.06	0.77	53648623-53650622	53651505-53653504
chr10	53767568	53768575	ENSG00000185532	PRKG1	1008	545	14	36.17	5.87	1.13	53765568-53767567	53768576-53770575
chr10	54003795	54005261	ENSG00000185532	PRKG1	1467	480	29	95.48	10.06	0.23	54001795-54003794	54005262-54007261
chr14	30404269	30406214	ENSG00000184304	PRKD1	1946	1390	35	96.13	10.43	0.24	30402269-30404268	30406215-30408214
chr14	30406880	30408169	ENSG00000184304	PRKD1	1290	181	20	47.02	4.53	0.67	30404880-30406879	30408170-30410169
chr14	30517247	30517888	ENSG00000184304	PRKD1	642	367	9	31.24	6.6	1.3	30515247-30517246	30517889-30519888
chr14	30588068	30589072	ENSG00000184304	PRKD1	1005	554	25	90.91	12.21	0.22	30586068-30588067	30589073-30591072
chr14	30620463	30621097	ENSG00000184304	PRKD1	635	232	9	30.8	6.44	1.25	30618463-30620462	30621098-30623097
chr14	61869516	61870137	ENSG00000027075	PRKCH	622	181	9	34.41	7.04	1.17	61867516-61869515	61870138-61872137
chr14	61907132	61908039	ENSG00000027075	PRKCH	908	523	15	55.47	8.93	0.34	61905132-61907131	61908040-61910039
chr17	64392044	64392692	ENSG00000154229	PRKCA	649	419	11	38.4	5.87	0.98	64390044-64392043	64392693-64394692
chr17	64557713	64558716	ENSG00000154229	PRKCA	1004	414	28	90.41	11.03	0.21	64555713-64557712	64558717-64560716
chr7	106712223	106712775	ENSG00000005249	PRKAR2B	553	333	9	38.54	7.07	1	106710223-106712222	106712776-106714775
chr7	106789971	106791073	ENSG00000005249	PRKAR2B	1103	428	19	66.05	8.49	0.34	106787971-106789970	106791074-106793073
chr1	84702347	84703144	ENSG00000142875	PRKACB	798	277	12	40.17	8.38	0.85	84700347-84702346	84703145-84705144
chr5	40767627	40768226	ENSG00000132356	PRKAA1	600	257	10	35.4	5.87	1.2	40765627-40767626	40768227-40770226
chr6	57282124	57284233	ENSG00000146143	PRIM2	2110	496	34	38.57	3.54	1	57280124-57282123	57284234-57286233
chr6	57406054	57407765	ENSG00000146143	PRIM2	1712	777	42	32.82	3.77	1.25	57404054-57406053	57407766-57409765
chr6	57501319	57503266	ENSG00000146143	PRIM2	1948	493	42	32.27	3.61	1.26	57499319-57501318	57503267-57505266
chr3	64297002	64297574	ENSG00000163637	PRICKLE2	573	225	9	35	6.6	1.18	64295002-64297001	64297575-64299574
chr3	64300089	64301542	ENSG00000163637	PRICKLE2	1454	970	19	46.9	6.44	0.73	64298089-64300088	64301543-64303542
chr8	69050522	69051096	ENSG00000046889	PREX2	575	343	9	31	6.71	1.27	69048522-69050521	69051097-69053096
chr8	69112252	69113164	ENSG00000046889	PREX2	913	525	17	69.51	10.09	0.37	69110252-69112251	69113165-69115164
chr5	144922042	144922800	ENSG00000186314	PRELID2	759	215	10	31.68	5.73	1.29	144920042-144922041	144922801-144924800
chr5	145119485	145120366	ENSG00000186314	PRELID2	882	611	12	39.35	8.08	0.92	145117485-145119484	145120367-145122366
chr5	145121377	145122526	ENSG00000186314	PRELID2	1150	525	23	94.95	14.13	0.23	145119377-145121376	145122527-145124526
chr5	122428504	122429175	ENSG00000061455	PRDM6	672	201	9	31.98	5.05	1.26	122426504-122428503	122429176-122431175
chr4	121739551	121740125	ENSG00000138738	PRDM5	575	346	9	31	5.03	1.27	121737551-121739550	121740126-121742125
chr11	129772999	129773745	ENSG00000170325	PRDM10	747	200	10	33.61	5.96	1.21	129770999-129772998	129773746-129775745
chr1	156749675	156750412	ENSG00000143294	PRCC	738	452	10	34.64	6.06	1.15	156747675-156749674	156750413-156752412
chr1	13738306	13738980	ENSG00000204478	PRAMEF20	675	186	10	37.89	6.06	1.04	13736306-13738305	13738981-13740980
chr19	47004481	47005205	ENSG00000230510	PPP5D1	725	207	11	41.4	9.09	0.86	47002481-47004480	47005206-47007205
chr19	46865560	46866479	ENSG00000011485	PPP5C	920	577	17	51.49	5.28	0.57	46863560-46865559	46866480-46868479
chr14	94688010	94688718	ENSG00000119698	PPP4R4	709	508	10	35.48	5.96	1.2	94686010-94688009	94688719-94690718
chr8	22364110	22364719	ENSG00000120910	PPP3CC	610	387	10	36.03	7.8	1.16	22362110-22364109	22364720-22366719
chr10	75202251	75202874	ENSG00000107758	PPP3CB	624	235	10	33.99	5.87	1.18	75200251-75202250	75202875-75204874
chr4	102033322	102034196	ENSG00000138814	PPP3CA	875	441	11	30.13	6.36	1.31	102031322-102033321	102034197-102036196
chr4	102040955	102041750	ENSG00000138814	PPP3CA	796	558	10	31.96	6.06	1.26	102038955-102040954	102041751-102043750
chr14	63985376	63986130	ENSG00000154001	PPP2R5E	755	462	10	31.43	4.71	1.27	63983376-63985375	63986131-63988130
chr1	212495847	212496611	ENSG00000066027	PPP2R5A	765	321	11	39.25	7.07	0.94	212493847-212495846	212496612-212498611
chr1	212498485	212499160	ENSG00000066027	PPP2R5A	676	461	9	31.78	5.05	1.27	212496485-212498484	212499161-212501160
chr1	212524807	212525820	ENSG00000066027	PPP2R5A	1014	476	16	47.57	7.72	0.7	212522807-212524806	212525821-212527820
chr3	135821356	135822076	ENSG00000073711	PPP2R3A	721	400	11	41.62	6.06	0.85	135819356-135821355	135822077-135824076
chr8	26222825	26223537	ENSG00000221914	PPP2R2A	713	427	10	30.11	5.14	1.32	26220825-26222824	26223538-26225537
chr8	30639180	30640098	ENSG00000104695	PPP2CB	919	386	13	35.17	5.03	1.18	30637180-30639179	30640099-30642098
chr7	94551180	94551710	ENSG00000158528	PPP1R9A	531	295	9	37.16	7.45	1.1	94549180-94551179	94551711-94553710
chr7	94583324	94584205	ENSG00000158528	PPP1R9A	882	617	14	33.18	5.49	1.24	94581324-94583323	94584206-94586205
chr7	94624040	94624976	ENSG00000158528	PPP1R9A	937	472	14	46.35	5.8	0.71	94622040-94624039	94624977-94626976
chr7	94662763	94663566	ENSG00000158528	PPP1R9A	804	364	11	30.67	4.24	1.26	94660763-94662762	94663567-94665566
chr7	94699865	94702942	ENSG00000158528	PPP1R9A	3078	1954	58	192.25	14.32	0.65	94697865-94699864	94702943-94704942
chr7	94763048	94763751	ENSG00000158528	PPP1R9A	704	151	9	30.47	5.05	1.26	94761048-94763047	94763752-94765751
chr7	113587336	113588254	ENSG00000154415	PPP1R3A	919	462	12	31.97	7.02	1.26	113585336-113587335	113588255-113590254
chr7	113683732	113684570	ENSG00000154415	PPP1R3A	839	360	17	70.54	11.32	0.3	113681732-113683731	113684571-113686570
chr7	113702038	113702862	ENSG00000154415	PPP1R3A	825	384	12	34.45	7.54	1.16	113700038-113702037	113702863-113704862
chr2	182949852	182950796	ENSG00000150722	PPP1R1C	945	488	14	39.12	5.87	0.99	182947852-182949851	182950797-182952796
chr2	182951080	182951612	ENSG00000150722	PPP1R1C	533	307	9	30.05	6.04	1.33	182949080-182951079	182951613-182953612
chr2	182966978	182967587	ENSG00000150722	PPP1R1C	610	384	9	35.19	7.07	1.17	182964978-182966977	182967588-182969587
chr20	37470860	37471916	ENSG00000101445	PPP1R16B	1057	482	16	35.38	4.94	1.2	37468860-37470859	37471917-37473916
chr20	37551427	37552177	ENSG00000101445	PPP1R16B	751	530	12	38.3	5.87	0.99	37549427-37551426	37552178-37554177
chr1	202479442	202480376	ENSG00000077157	PPP1R12B	935	475	14	47.09	6.86	0.68	202477442-202479441	202480377-202482376
chr12	80218719	80219487	ENSG00000058272	PPP1R12A	769	297	11	36.37	5.66	1.15	80216719-80218718	80219488-80221487
chr12	80239744	80240470	ENSG00000058272	PPP1R12A	727	222	11	35.3	5.2	1.19	80237744-80239743	80240471-80242470
chr3	160621210	160622022	ENSG00000163590	PPM1L	813	298	11	32.4	4.49	1.28	160619210-160621209	160622023-160624022
chr12	63223734	63224708	ENSG00000111110	PPM1H	975	470	14	32.97	6.04	1.23	63221734-63223733	63224709-63226708
chr12	63314675	63315364	ENSG00000111110	PPM1H	690	182	9	31.11	5.05	1.28	63312675-63314674	63315365-63317364
chr17	56846196	56846866	ENSG00000175175	PPM1E	671	233	10	38.11	6.06	1.01	56844196-56846195	56846867-56848866
chr17	57035697	57036408	ENSG00000175175	PPM1E	712	502	10	35.94	7.07	1.16	57033697-57035696	57036409-57038408
chr2	170462344	170463000	ENSG00000138398	PPIG	657	507	9	30.5	5.66	1.26	170460344-170462343	170463001-170465000
chr12	42652462	42653157	ENSG00000134283	PPHLN1	696	459	10	36.76	5.05	1.12	42650462-42652461	42653158-42655157
chr11	7564189	7564886	ENSG00000166387	PPFIBP2	698	469	11	41.2	8.7	0.84	7562189-7564188	7564887-7566886
chr12	81800110	81800929	ENSG00000139220	PPFIA2	820	353	10	30.93	7.07	1.27	81798110-81800109	81800930-81802929
chr12	81834586	81835227	ENSG00000139220	PPFIA2	642	215	9	33.48	6.06	1.21	81832586-81834585	81835228-81837227
chr12	81859761	81861180	ENSG00000139220	PPFIA2	1420	813	22	66.33	5.66	0.34	81857761-81859760	81861181-81863180
chr12	81930577	81931195	ENSG00000139220	PPFIA2	619	232	9	32.03	5.59	1.27	81928577-81930576	81931196-81933195
chr12	81977960	81979553	ENSG00000139220	PPFIA2	1594	919	49	252.46	19.1	0.49	81975960-81977959	81979554-81981553
chr11	70122369	70122969	ENSG00000131626	PPFIA1	601	207	11	41.46	5.87	0.86	70120369-70122368	70122970-70124969
chrX	18762753	18763665	ENSG00000086717	PPEF1	913	519	13	43.69	8.08	0.78	18760753-18762752	18763666-18765665
chr4	23845137	23846242	ENSG00000109819	PPARGC1A	1106	530	17	46.41	5.8	0.71	23843137-23845136	23846243-23848242
chr3	12438504	12439303	ENSG00000132170	PPARG	800	359	11	34.38	7.45	1.17	12436504-12438503	12439304-12441303
chr5	54745335	54745934	ENSG00000067113	PPAP2A	600	366	9	34.74	5.88	1.17	54743335-54745334	54745935-54747934
chr7	39022454	39023343	ENSG00000106536	POU6F2	890	461	13	42.32	6.68	0.81	39020454-39022453	39023344-39025343
chr7	39062701	39063432	ENSG00000106536	POU6F2	732	514	11	36.86	5.45	1.13	39060701-39062700	39063433-39065432
chr7	39111783	39112485	ENSG00000106536	POU6F2	703	210	11	42.64	8.08	0.79	39109783-39111782	39112486-39114485
chr7	39253491	39254129	ENSG00000106536	POU6F2	639	206	10	33.15	6.71	1.23	39251491-39253490	39254130-39256129
chr1	167324748	167325556	ENSG00000143190	POU2F1	809	290	12	43.03	8.08	0.81	167322748-167324747	167325557-167327556
chr1	167362574	167363313	ENSG00000143190	POU2F1	740	537	10	34.54	5.05	1.15	167360574-167362573	167363314-167365313
chr3	87309785	87310730	ENSG00000064835	POU1F1	946	293	15	49.9	7.45	0.61	87307785-87309784	87310731-87312730
chr2	131388500	131389157	ENSG00000222038	POTEJ	658	213	10	32.51	6.78	1.29	131386500-131388499	131389158-131391157
chr2	131399970	131400537	ENSG00000222038	POTEJ	568	237	9	30.68	5.74	1.25	131397970-131399969	131400538-131402537
chr2	130843625	130844730	ENSG00000196604	POTEF	1106	437	20	64.77	7.63	0.33	130841625-130843624	130844731-130846730
chr7	124563869	124564676	ENSG00000128513	POT1	808	572	11	37.1	7.07	1.11	124561869-124563868	124564677-124566676
chr13	38166738	38167597	ENSG00000133110	POSTN	860	421	13	34.37	6.16	1.17	38164738-38166737	38167598-38169597
chr7	75060739	75061388	ENSG00000135213	POM121C	650	414	9	31.66	7.74	1.29	75058739-75060738	75061389-75063388
chr7	102202719	102204156	ENSG00000168255|ENSG00000205238|ENSG00000270249	POLR2J3|SPDYE2|RP11-514P8.7	1438	713	57	163.54	11.12	0.49	102200719-102202718	102204157-102206156
chr4	2151581	2152243	ENSG00000130997	POLN	663	403	9	31.87	5.96	1.29	2149581-2151580	2152244-2154243
chr4	2212265	2213267	ENSG00000130997	POLN	1003	403	17	51.32	6.56	0.57	2210265-2212264	2213268-2215267
chr14	50131529	50132129	ENSG00000100479	POLE2	601	364	9	32.59	6.44	1.27	50129529-50131528	50132130-50134129
chr11	74375538	74376523	ENSG00000077514	POLD3	986	551	16	58.02	9.05	0.38	74373538-74375537	74376524-74378523
chrX	84538383	84539154	ENSG00000124429	POF1B	772	225	11	38.89	6.06	1	84536383-84538382	84539155-84541154
chrX	84614712	84615335	ENSG00000124429	POF1B	624	392	11	47.57	8.08	0.7	84612712-84614711	84615336-84617335
chr1	53537255	53538147	ENSG00000174348	PODN	893	429	16	47.53	6.04	0.7	53535255-53537254	53538148-53540147
chr12	89858720	89859725	ENSG00000139323	POC1B	1006	338	15	43.08	5.2	0.82	89856720-89858719	89859726-89861725
chr2	55875224	55875825	ENSG00000138035	PNPT1	602	235	9	33.77	6.68	1.19	55873224-55875223	55875826-55877825
chr6	89862866	89863541	ENSG00000146281	PM20D2	676	232	9	31.78	5.05	1.27	89860866-89862865	89863542-89865541
chr7	132008883	132009581	ENSG00000221866	PLXNA4	699	331	9	30.7	6.06	1.25	132006883-132008882	132009582-132011581
chr10	20537446	20538131	ENSG00000120594	PLXDC2	686	453	9	31.3	6.06	1.29	20535446-20537445	20538132-20540131
chr10	20557971	20558628	ENSG00000120594	PLXDC2	658	472	9	30.05	6.52	1.33	20555971-20557970	20558629-20560628
chr3	146310310	146311344	ENSG00000231213	PLSCR5	1035	500	14	30.39	6.04	1.3	146308310-146310309	146311345-146313344
chr3	146317422	146318120	ENSG00000231213	PLSCR5	699	512	10	36.61	6.06	1.14	146315422-146317421	146318121-146320120
chr3	145909255	145910445	ENSG00000114698	PLSCR4	1191	534	21	59.47	8.55	0.34	145907255-145909254	145910446-145912445
chr3	145927777	145928279	ENSG00000114698	PLSCR4	503	234	10	41.94	7.54	0.83	145925777-145927776	145928280-145930279
chr3	145941106	145942148	ENSG00000114698	PLSCR4	1043	609	29	151.63	19.18	0.44	145939106-145941105	145942149-145944148
chr3	142340301	142341014	ENSG00000120756	PLS1	714	231	10	30.06	5.14	1.33	142338301-142340300	142341015-142343014
chr3	142396572	142397274	ENSG00000120756	PLS1	703	219	9	30.51	5.05	1.26	142394572-142396571	142397275-142399274
chr1	12011345	12012077	ENSG00000083444	PLOD1	733	225	10	32.46	5.66	1.29	12009345-12011344	12012078-12014077
chr4	128810812	128811767	ENSG00000142731	PLK4	956	286	16	30.29	3.77	1.31	128808812-128810811	128811768-128813767
chr2	208794776	208795460	ENSG00000178385	PLEKHM3	685	211	12	45.71	9.09	0.74	208792776-208794775	208795461-208797460
chr14	68002988	68003656	ENSG00000054690	PLEKHH1	669	401	9	32.12	6.06	1.27	68000988-68002987	68003657-68005656
chr14	68006477	68007179	ENSG00000054690	PLEKHH1	703	217	9	30.51	6.06	1.26	68004477-68006476	68007180-68009179
chr12	93142956	93144654	ENSG00000187510	PLEKHG7	1699	764	117	962.33	59.76	0	93140956-93142955	93144655-93146654
chr6	151047443	151048002	ENSG00000120278	PLEKHG1	560	227	10	42.33	7.54	0.81	151045443-151047442	151048003-151050002
chr14	69964315	69965111	ENSG00000175985	PLEKHD1	797	404	12	43.68	7.07	0.78	69962315-69964314	69965112-69967111
chr14	69979568	69980248	ENSG00000175985	PLEKHD1	681	350	9	31.54	6.06	1.27	69977568-69979567	69980249-69982248
chr1	204296756	204297541	ENSG00000143850	PLEKHA6	786	436	10	32.4	8.08	1.28	204294756-204296755	204297542-204299541
chr14	67874341	67875489	ENSG00000100558	PLEK2	1149	655	22	87.96	12.11	0.21	67872341-67874340	67875490-67877489
chr1	242370261	242372233	ENSG00000180287	PLD5	1973	727	51	223.79	18.61	0.8	242368261-242370260	242372234-242374233
chr1	242607430	242608100	ENSG00000180287	PLD5	671	448	9	32.02	6.06	1.26	242605430-242607429	242608101-242610100
chr3	171356384	171357071	ENSG00000075651	PLD1	688	505	10	30.19	4.97	1.32	171354384-171356383	171357072-171359071
chr5	41402264	41403017	ENSG00000182836	PLCXD3	754	221	10	31.66	5.69	1.28	41400264-41402263	41403018-41405017
chr5	41461805	41462486	ENSG00000182836	PLCXD3	682	236	9	30.95	6.95	1.26	41459805-41461804	41462487-41464486
chr3	16909698	16910791	ENSG00000154822	PLCL2	1094	527	15	36.8	7.46	1.12	16907698-16909697	16910792-16912791
chr3	17011294	17011962	ENSG00000154822	PLCL2	669	309	9	32	5.03	1.26	17009294-17011293	17011963-17013962
chr2	198775788	198776449	ENSG00000115896	PLCL1	662	430	11	44.67	7.99	0.75	198773788-198775787	198776450-198778449
chr2	199068519	199069220	ENSG00000115896	PLCL1	702	295	9	30.56	6.06	1.26	199066519-199068518	199069221-199071220
chr2	199224614	199225310	ENSG00000115896	PLCL1	697	228	9	30.79	5.05	1.26	199222614-199224613	199225311-199227310
chr3	155110488	155111109	ENSG00000114805	PLCH1	622	233	9	34.54	6.06	1.15	155108488-155110487	155111110-155113109
chr10	95978203	95979222	ENSG00000138193	PLCE1	1020	570	14	42.26	8.7	0.83	95976203-95978202	95979223-95981222
chr20	9105381	9105938	ENSG00000101333	PLCB4	558	226	9	31.61	5.8	1.28	9103381-9105380	9105939-9107938
chr20	9311107	9311740	ENSG00000101333	PLCB4	634	415	10	38.62	7.74	0.99	9309107-9311106	9311741-9313740
chr20	8210236	8211034	ENSG00000182621	PLCB1	799	400	11	36.88	5.96	1.14	8208236-8210235	8211035-8213034
chr20	8274762	8275378	ENSG00000182621	PLCB1	617	402	9	34.81	6.06	1.18	8272762-8274761	8275379-8277378
chr20	8298317	8299111	ENSG00000182621	PLCB1	795	505	10	30.08	4.77	1.33	8296317-8298316	8299112-8301111
chr20	8622902	8623648	ENSG00000182621	PLCB1	747	426	11	34.71	6.14	1.17	8620902-8622901	8623649-8625648
chr20	8633849	8634444	ENSG00000182621	PLCB1	596	383	9	31.69	6.21	1.29	8631849-8633848	8634445-8636444
chr20	8642081	8642763	ENSG00000182621	PLCB1	683	451	28	163.26	19.85	0.49	8640081-8642080	8642764-8644763
chr20	8724679	8725891	ENSG00000182621	PLCB1	1213	639	26	84.88	12.82	0.19	8722679-8724678	8725892-8727891
chr20	8855361	8856302	ENSG00000182621	PLCB1	942	591	16	44.68	6.04	0.75	8853361-8855360	8856303-8858302
chr2	28723248	28723888	ENSG00000163803	PLB1	641	174	9	32.54	5.88	1.28	28721248-28723247	28723889-28725888
chr4	84027630	84028330	ENSG00000145287	PLAC8	701	310	9	30.6	5.05	1.26	84025630-84027629	84028331-84030330
chrX	133777697	133778552	ENSG00000170965	PLAC1	856	313	13	44.68	6.77	0.75	133775697-133777696	133778553-133780552
chrX	133838161	133838826	ENSG00000170965	PLAC1	666	441	9	32.27	5.05	1.26	133836161-133838160	133838827-133840826
chr9	26933304	26934006	ENSG00000137055	PLAA	703	379	10	36.4	7.07	1.16	26931304-26933303	26934007-26936006
chr2	160878051	160878665	ENSG00000153246	PLA2R1	615	205	9	32.65	5.66	1.27	160876051-160878050	160878666-160880665
chr15	42320222	42320948	ENSG00000188089	PLA2G4E	727	410	14	59.24	9.67	0.33	42318222-42320221	42320949-42322948
chr1	186825958	186827164	ENSG00000116711	PLA2G4A	1207	533	21	64.58	8.48	0.33	186823958-186825957	186827165-186829164
chr16	68288064	68288601	ENSG00000103066	PLA2G15	538	180	10	31.2	5.34	1.29	68286064-68288063	68288602-68290601
chr12	32971910	32972671	ENSG00000057294	PKP2	762	355	11	39.4	8.08	0.91	32969910-32971909	32972672-32974671
chr1	89213208	89214155	ENSG00000065243	PKN2	948	488	16	47.28	7.1	0.68	89211208-89213207	89214156-89216155
chr1	89226294	89227402	ENSG00000065243	PKN2	1109	502	16	43.42	6.94	0.79	89224294-89226293	89227403-89229402
chr6	122922119	122922956	ENSG00000135549	PKIB	838	300	12	36.62	7.18	1.14	122920119-122922118	122922957-122924956
chr6	122927789	122928738	ENSG00000135549	PKIB	950	457	12	36.27	7.07	1.14	122925789-122927788	122928739-122930738
chr6	122985624	122986292	ENSG00000135549	PKIB	669	217	9	32.12	5.05	1.27	122983624-122985623	122986293-122988292
chr8	110420294	110421155	ENSG00000205038	PKHD1L1	862	530	14	43.46	7.54	0.79	110418294-110420293	110421156-110423155
chr8	110492946	110493547	ENSG00000205038	PKHD1L1	602	323	9	33.35	6.6	1.22	110490946-110492945	110493548-110495547
chr6	51847211	51847944	ENSG00000170927	PKHD1	734	256	11	38.19	5.66	1.01	51845211-51847210	51847945-51849944
chr6	51850465	51851118	ENSG00000170927	PKHD1	654	185	9	32.87	5.05	1.24	51848465-51850464	51851119-51853118
chr17	65505291	65506018	ENSG00000154217	PITPNC1	728	444	10	32.7	5.66	1.27	65503291-65505290	65506019-65508018
chr17	65582102	65582751	ENSG00000154217	PITPNC1	650	277	9	32.51	6.95	1.29	65580102-65582101	65582752-65584751
chr17	65656158	65657017	ENSG00000154217	PITPNC1	860	401	11	34.69	7.07	1.16	65654158-65656157	65657018-65659017
chr17	36943749	36944397	ENSG00000141720	PIP4K2B	649	231	10	38.23	6.86	0.98	36941749-36943748	36944398-36946397
chrX	71407484	71408145	ENSG00000102309	PIN4	662	237	11	37.62	6.71	1.06	71405484-71407483	71408146-71410145
chr17	8756416	8757167	ENSG00000174083	PIK3R6	752	456	15	46.4	6.92	0.71	8754416-8756415	8757168-8759167
chr17	8790734	8791796	ENSG00000141506	PIK3R5	1063	577	18	55.56	10.17	0.34	8788734-8790733	8791797-8793796
chr17	8806366	8807236	ENSG00000141506	PIK3R5	871	462	15	33.73	5.49	1.19	8804366-8806365	8807237-8809236
chr1	46519933	46520642	ENSG00000117461	PIK3R3	710	285	10	36.04	5.05	1.16	46517933-46519932	46520643-46522642
chr1	46587174	46587753	ENSG00000117461	PIK3R3	580	349	9	33.77	5.52	1.19	46585174-46587173	46587754-46589753
chr3	138385930	138386615	ENSG00000051382	PIK3CB	686	491	10	33.93	7.36	1.18	138383930-138385929	138386616-138388615
chr3	138490903	138491630	ENSG00000051382	PIK3CB	728	205	10	30.19	5.26	1.32	138488903-138490902	138491631-138493630
[truncated: 4,073 more rows]
